# Supplementary material for: A pioneering genotypic and phylogenetic characterisation of Cichorium crops through a genome-scale sequencing for future breeding innovations
Source: BMC Plant Biol. 2025 Jul 3;25:860. doi: 10.1186/s12870-025-06876-1 (PMC12224673; doi:10.1186/s12870-025-06876-1)
Supplement: Supplementary file 1 — Supplementary Material 1. [file 12870_2025_6876_MOESM1_ESM.zip]

Archive with 8 entries (7 files):
- Figura1/
- Figura1/1C.jpg
- Figura1/1D.jpg
- Figura1/1G.jpg
- Figura1/1B.jpg
- Figura1/1E.jpg
- Figura1/1A.jpg
- Figura1/1F.jpg
