# Supplementary material for: A pioneering genotypic and phylogenetic characterisation of Cichorium crops through a genome-scale sequencing for future breeding innovations
Source: BMC Plant Biol. 2025 Jul 3;25:860. doi: 10.1186/s12870-025-06876-1 (PMC12224673; doi:10.1186/s12870-025-06876-1)
Supplement: Supplementary file 3 — Supplementary Material 3: Supplementary Table 1. Complete plant material description. [file 12870_2025_6876_MOESM3_ESM.xlsx]

## Sheet: Foglio1
		Supplementary Table 1: complete plant material description
		Sample	Population	Biotype	Botanical Variety	Species
		BelgEnd_1	BelgEnd	Belgian Endive	foliosum	C. intybus
		BelgEnd_2	BelgEnd	Belgian Endive	foliosum	C. intybus
		BelgEnd_3	BelgEnd	Belgian Endive	foliosum	C. intybus
		BelgEnd_5	BelgEnd	Belgian Endive	foliosum	C. intybus
		BelgEnd_6	BelgEnd	Belgian Endive	foliosum	C. intybus
		BelgEnd_7	BelgEnd	Belgian Endive	foliosum	C. intybus
		BelgEnd_9	BelgEnd	Belgian Endive	foliosum	C. intybus
		BelgEnd_10	BelgEnd	Belgian Endive	foliosum	C. intybus
		Cat1_1	Cat1	Catalogna	sylvestre	C. intybus
		Cat1_2	Cat1	Catalogna	sylvestre	C. intybus
		Cat1_3	Cat1	Catalogna	sylvestre	C. intybus
		Cat1_4	Cat1	Catalogna	sylvestre	C. intybus
		Cat1_5	Cat1	Catalogna	sylvestre	C. intybus
		Cat1_6	Cat1	Catalogna	sylvestre	C. intybus
		Cat1_7	Cat1	Catalogna	sylvestre	C. intybus
		Cat1_8	Cat1	Catalogna	sylvestre	C. intybus
		Cat2_1	Cat2	Catalogna	sylvestre	C. intybus
		Cat2_3	Cat2	Catalogna	sylvestre	C. intybus
		Cat2_4	Cat2	Catalogna	sylvestre	C. intybus
		Cat2_5	Cat2	Catalogna	sylvestre	C. intybus
		Cat2_7	Cat2	Catalogna	sylvestre	C. intybus
		Cat2_8	Cat2	Catalogna	sylvestre	C. intybus
		Cat3_1	Cat3	Catalogna	sylvestre	C. intybus
		Cat3_2	Cat3	Catalogna	sylvestre	C. intybus
		Cat3_3	Cat3	Catalogna	sylvestre	C. intybus
		Cat3_4	Cat3	Catalogna	sylvestre	C. intybus
		Cat3_5	Cat3	Catalogna	sylvestre	C. intybus
		Cat3_6	Cat3	Catalogna	sylvestre	C. intybus
		Cat3_7	Cat3	Catalogna	sylvestre	C. intybus
		Cat3_8	Cat3	Catalogna	sylvestre	C. intybus
		Cat4_1	Cat4	Catalogna	sylvestre	C. intybus
		Cat4_2	Cat4	Catalogna	sylvestre	C. intybus
		Cat4_3	Cat4	Catalogna	sylvestre	C. intybus
		Cat4_4	Cat4	Catalogna	sylvestre	C. intybus
		Cat4_5	Cat4	Catalogna	sylvestre	C. intybus
		Cat4_6	Cat4	Catalogna	sylvestre	C. intybus
		Cat4_7	Cat4	Catalogna	sylvestre	C. intybus
		Cat4_8	Cat4	Catalogna	sylvestre	C. intybus
		Ccal	Ccal	-	-	C. calvum
		CF1_1	CF1	Variegated of Castelfranco	latifolium	C. intybus
		CF1_2	CF1	Variegated of Castelfranco	latifolium	C. intybus
		CF1_3	CF1	Variegated of Castelfranco	latifolium	C. intybus
		CF1_4	CF1	Variegated of Castelfranco	latifolium	C. intybus
		CF1_5	CF1	Variegated of Castelfranco	latifolium	C. intybus
		CF1_6	CF1	Variegated of Castelfranco	latifolium	C. intybus
		CF1_7	CF1	Variegated of Castelfranco	latifolium	C. intybus
		CF2_3	CF2	Variegated of Castelfranco	latifolium	C. intybus
		CF2_4	CF2	Variegated of Castelfranco	latifolium	C. intybus
		CF2_5	CF2	Variegated of Castelfranco	latifolium	C. intybus
		CF2_6	CF2	Variegated of Castelfranco	latifolium	C. intybus
		CF2_7	CF2	Variegated of Castelfranco	latifolium	C. intybus
		CF2_8	CF2	Variegated of Castelfranco	latifolium	C. intybus
		CF3_1	CF3	Variegated of Castelfranco	latifolium	C. intybus
		CF3_2	CF3	Variegated of Castelfranco	latifolium	C. intybus
		CF3_3	CF3	Variegated of Castelfranco	latifolium	C. intybus
		CF3_4	CF3	Variegated of Castelfranco	latifolium	C. intybus
		CF3_5	CF3	Variegated of Castelfranco	latifolium	C. intybus
		CF3_7	CF3	Variegated of Castelfranco	latifolium	C. intybus
		CF3_8	CF3	Variegated of Castelfranco	latifolium	C. intybus
		CF4_1	CF4	Variegated of Castelfranco	latifolium	C. intybus
		CF4_2	CF4	Variegated of Castelfranco	latifolium	C. intybus
		CF4_3	CF4	Variegated of Castelfranco	latifolium	C. intybus
		CF4_4	CF4	Variegated of Castelfranco	latifolium	C. intybus
		CF4_5	CF4	Variegated of Castelfranco	latifolium	C. intybus
		CF4_6	CF4	Variegated of Castelfranco	latifolium	C. intybus
		CF4_7	CF4	Variegated of Castelfranco	latifolium	C. intybus
		ChR1_1	ChR1	Red of Chioggia	latifolium	C. intybus
		ChR1_2	ChR1	Red of Chioggia	latifolium	C. intybus
		ChR1_4	ChR1	Red of Chioggia	latifolium	C. intybus
		ChR1_5	ChR1	Red of Chioggia	latifolium	C. intybus
		ChR1_6	ChR1	Red of Chioggia	latifolium	C. intybus
		ChR1_7	ChR1	Red of Chioggia	latifolium	C. intybus
		ChR1_8	ChR1	Red of Chioggia	latifolium	C. intybus
		ChR2_1	ChR2	Red of Chioggia	latifolium	C. intybus
		ChR2_3	ChR2	Red of Chioggia	latifolium	C. intybus
		ChR2_4	ChR2	Red of Chioggia	latifolium	C. intybus
		ChR2_7	ChR2	Red of Chioggia	latifolium	C. intybus
		ChR2_8	ChR2	Red of Chioggia	latifolium	C. intybus
		ChR3_2	ChR3	Red of Chioggia	latifolium	C. intybus
		ChR3_3	ChR3	Red of Chioggia	latifolium	C. intybus
		ChR3_4	ChR3	Red of Chioggia	latifolium	C. intybus
		ChR3_6	ChR3	Red of Chioggia	latifolium	C. intybus
		ChR3_7	ChR3	Red of Chioggia	latifolium	C. intybus
		ChR3_8	ChR3	Red of Chioggia	latifolium	C. intybus
		ChR4_2	ChR4	Red of Chioggia	latifolium	C. intybus
		ChR4_3	ChR4	Red of Chioggia	latifolium	C. intybus
		ChR4_4	ChR4	Red of Chioggia	latifolium	C. intybus
		ChR4_7	ChR4	Red of Chioggia	latifolium	C. intybus
		ChR4_8	ChR4	Red of Chioggia	latifolium	C. intybus
		ChV1_1	ChV1	Variegated of Chioggia	latifolium	C. intybus
		ChV1_2	ChV1	Variegated of Chioggia	latifolium	C. intybus
		ChV1_3	ChV1	Variegated of Chioggia	latifolium	C. intybus
		ChV1_4	ChV1	Variegated of Chioggia	latifolium	C. intybus
		ChV1_5	ChV1	Variegated of Chioggia	latifolium	C. intybus
		ChV1_6	ChV1	Variegated of Chioggia	latifolium	C. intybus
		ChV1_7	ChV1	Variegated of Chioggia	latifolium	C. intybus
		ChV1_8	ChV1	Variegated of Chioggia	latifolium	C. intybus
		ChV2_1	ChV2	Variegated of Chioggia	latifolium	C. intybus
		ChV2_2	ChV2	Variegated of Chioggia	latifolium	C. intybus
		ChV2_3	ChV2	Variegated of Chioggia	latifolium	C. intybus
		ChV2_4	ChV2	Variegated of Chioggia	latifolium	C. intybus
		ChV2_5	ChV2	Variegated of Chioggia	latifolium	C. intybus
		ChV2_6	ChV2	Variegated of Chioggia	latifolium	C. intybus
		ChV2_7	ChV2	Variegated of Chioggia	latifolium	C. intybus
		ChV2_8	ChV2	Variegated of Chioggia	latifolium	C. intybus
		ChV3_1	ChV3	Variegated of Chioggia	latifolium	C. intybus
		ChV3_2	ChV3	Variegated of Chioggia	latifolium	C. intybus
		ChV3_3	ChV3	Variegated of Chioggia	latifolium	C. intybus
		ChV3_4	ChV3	Variegated of Chioggia	latifolium	C. intybus
		ChV3_6	ChV3	Variegated of Chioggia	latifolium	C. intybus
		ChV3_7	ChV3	Variegated of Chioggia	latifolium	C. intybus
		ChV3_8	ChV3	Variegated of Chioggia	latifolium	C. intybus
		ChV4_1	ChV4	Variegated of Chioggia	latifolium	C. intybus
		ChV4_2	ChV4	Variegated of Chioggia	latifolium	C. intybus
		ChV4_3	ChV4	Variegated of Chioggia	latifolium	C. intybus
		ChV4_4	ChV4	Variegated of Chioggia	latifolium	C. intybus
		ChV4_5	ChV4	Variegated of Chioggia	latifolium	C. intybus
		ChV4_6	ChV4	Variegated of Chioggia	latifolium	C. intybus
		ChV4_7	ChV4	Variegated of Chioggia	latifolium	C. intybus
		ChV4_8	ChV4	Variegated of Chioggia	latifolium	C. intybus
		ChW1_1	ChW1	White of Chioggia	latifolium	C. intybus
		ChW1_2	ChW1	White of Chioggia	latifolium	C. intybus
		ChW1_3	ChW1	White of Chioggia	latifolium	C. intybus
		ChW1_4	ChW1	White of Chioggia	latifolium	C. intybus
		ChW1_5	ChW1	White of Chioggia	latifolium	C. intybus
		ChW1_6	ChW1	White of Chioggia	latifolium	C. intybus
		ChW1_7	ChW1	White of Chioggia	latifolium	C. intybus
		ChW1_8	ChW1	White of Chioggia	latifolium	C. intybus
		ChW2_1	ChW2	White of Chioggia	latifolium	C. intybus
		ChW2_2	ChW2	White of Chioggia	latifolium	C. intybus
		ChW2_4	ChW2	White of Chioggia	latifolium	C. intybus
		ChW2_5	ChW2	White of Chioggia	latifolium	C. intybus
		ChW2_6	ChW2	White of Chioggia	latifolium	C. intybus
		ChW2_7	ChW2	White of Chioggia	latifolium	C. intybus
		ChW2_8	ChW2	White of Chioggia	latifolium	C. intybus
		ChW3_1	ChW3	White of Chioggia	latifolium	C. intybus
		ChW3_2	ChW3	White of Chioggia	latifolium	C. intybus
		ChW3_3	ChW3	White of Chioggia	latifolium	C. intybus
		ChW3_4	ChW3	White of Chioggia	latifolium	C. intybus
		ChW3_5	ChW3	White of Chioggia	latifolium	C. intybus
		ChW3_6	ChW3	White of Chioggia	latifolium	C. intybus
		ChW3_7	ChW3	White of Chioggia	latifolium	C. intybus
		ChW3_8	ChW3	White of Chioggia	latifolium	C. intybus
		ChW4_1	ChW4	White of Chioggia	latifolium	C. intybus
		ChW4_2	ChW4	White of Chioggia	latifolium	C. intybus
		ChW4_3	ChW4	White of Chioggia	latifolium	C. intybus
		ChW4_4	ChW4	White of Chioggia	latifolium	C. intybus
		ChW4_5	ChW4	White of Chioggia	latifolium	C. intybus
		ChW4_6	ChW4	White of Chioggia	latifolium	C. intybus
		ChW4_7	ChW4	White of Chioggia	latifolium	C. intybus
		ChW4_8	ChW4	White of Chioggia	latifolium	C. intybus
		Cpum	Cpum	-	-	C. pumilum
		Cspin	Cspin	-	-	C. spinosum
		EnL1_1	EnL1	Smooth Endive	foliosum	C. endivia
		EnL1_4	EnL1	Smooth Endive	foliosum	C. endivia
		EnL1_5	EnL1	Smooth Endive	foliosum	C. endivia
		EnL1_6	EnL1	Smooth Endive	foliosum	C. endivia
		EnL1_7	EnL1	Smooth Endive	foliosum	C. endivia
		EnL1_8	EnL1	Smooth Endive	foliosum	C. endivia
		EnL2_1	EnL2	Smooth Endive	foliosum	C. endivia
		EnL2_2	EnL2	Smooth Endive	foliosum	C. endivia
		EnL2_3	EnL2	Smooth Endive	foliosum	C. endivia
		EnL2_4	EnL2	Smooth Endive	foliosum	C. endivia
		EnL2_5	EnL2	Smooth Endive	foliosum	C. endivia
		EnL2_6	EnL2	Smooth Endive	foliosum	C. endivia
		EnL2_7	EnL2	Smooth Endive	foliosum	C. endivia
		EnL2_8	EnL2	Smooth Endive	foliosum	C. endivia
		EnL3_1	EnL3	Smooth Endive	foliosum	C. endivia
		EnL3_2	EnL3	Smooth Endive	foliosum	C. endivia
		EnL3_3	EnL3	Smooth Endive	foliosum	C. endivia
		EnL3_4	EnL3	Smooth Endive	foliosum	C. endivia
		EnL3_5	EnL3	Smooth Endive	foliosum	C. endivia
		EnL3_6	EnL3	Smooth Endive	foliosum	C. endivia
		EnL3_7	EnL3	Smooth Endive	foliosum	C. endivia
		EnL3_8	EnL3	Smooth Endive	foliosum	C. endivia
		EnL4_1	EnL4	Smooth Endive	foliosum	C. endivia
		EnL4_2	EnL4	Smooth Endive	foliosum	C. endivia
		EnL4_5	EnL4	Smooth Endive	foliosum	C. endivia
		EnL4_7	EnL4	Smooth Endive	foliosum	C. endivia
		EnR1_1	EnR1	Curly Endive	crispum	C. endivia
		EnR1_2	EnR1	Curly Endive	crispum	C. endivia
		EnR1_4	EnR1	Curly Endive	crispum	C. endivia
		EnR1_5	EnR1	Curly Endive	crispum	C. endivia
		EnR1_7	EnR1	Curly Endive	crispum	C. endivia
		EnR1_8	EnR1	Curly Endive	crispum	C. endivia
		EnR2_5	EnR2	Curly Endive	crispum	C. endivia
		EnR2_6	EnR2	Curly Endive	crispum	C. endivia
		EnR2_7	EnR2	Curly Endive	crispum	C. endivia
		EnR2_8	EnR2	Curly Endive	crispum	C. endivia
		EnR3_1	EnR3	Curly Endive	crispum	C. endivia
		EnR3_2	EnR3	Curly Endive	crispum	C. endivia
		EnR3_4	EnR3	Curly Endive	crispum	C. endivia
		EnR3_5	EnR3	Curly Endive	crispum	C. endivia
		EnR3_6	EnR3	Curly Endive	crispum	C. endivia
		EnR3_7	EnR3	Curly Endive	crispum	C. endivia
		EnR3_8	EnR3	Curly Endive	crispum	C. endivia
		EnR4_2	EnR4	Curly Endive	crispum	C. endivia
		EnR4_3	EnR4	Curly Endive	crispum	C. endivia
		EnR4_4	EnR4	Curly Endive	crispum	C. endivia
		EnR4_5	EnR4	Curly Endive	crispum	C. endivia
		EnR4_6	EnR4	Curly Endive	crispum	C. endivia
		EnR4_7	EnR4	Curly Endive	crispum	C. endivia
		EnR4_8	EnR4	Curly Endive	crispum	C. endivia
		PanZ1_1	PanZ1	Pain de Sucre	porphyreum	C. intybus
		PanZ1_2	PanZ1	Pain de Sucre	porphyreum	C. intybus
		PanZ1_3	PanZ1	Pain de Sucre	porphyreum	C. intybus
		PanZ1_4	PanZ1	Pain de Sucre	porphyreum	C. intybus
		PanZ1_5	PanZ1	Pain de Sucre	porphyreum	C. intybus
		PanZ1_6	PanZ1	Pain de Sucre	porphyreum	C. intybus
		PanZ1_7	PanZ1	Pain de Sucre	porphyreum	C. intybus
		PanZ1_8	PanZ1	Pain de Sucre	porphyreum	C. intybus
		PanZ2_1	PanZ2	Pain de Sucre	porphyreum	C. intybus
		PanZ2_2	PanZ2	Pain de Sucre	porphyreum	C. intybus
		PanZ2_3	PanZ2	Pain de Sucre	porphyreum	C. intybus
		PanZ2_4	PanZ2	Pain de Sucre	porphyreum	C. intybus
		PanZ2_5	PanZ2	Pain de Sucre	porphyreum	C. intybus
		PanZ2_6	PanZ2	Pain de Sucre	porphyreum	C. intybus
		PanZ2_7	PanZ2	Pain de Sucre	porphyreum	C. intybus
		PanZ2_8	PanZ2	Pain de Sucre	porphyreum	C. intybus
		PanZ3_1	PanZ3	Pain de Sucre	porphyreum	C. intybus
		PanZ3_2	PanZ3	Pain de Sucre	porphyreum	C. intybus
		PanZ3_3	PanZ3	Pain de Sucre	porphyreum	C. intybus
		PanZ3_4	PanZ3	Pain de Sucre	porphyreum	C. intybus
		PanZ3_5	PanZ3	Pain de Sucre	porphyreum	C. intybus
		PanZ3_6	PanZ3	Pain de Sucre	porphyreum	C. intybus
		PanZ3_7	PanZ3	Pain de Sucre	porphyreum	C. intybus
		PanZ3_8	PanZ3	Pain de Sucre	porphyreum	C. intybus
		PanZ4_1	PanZ4	Pain de Sucre	porphyreum	C. intybus
		PanZ4_2	PanZ4	Pain de Sucre	porphyreum	C. intybus
		PanZ4_3	PanZ4	Pain de Sucre	porphyreum	C. intybus
		PanZ4_4	PanZ4	Pain de Sucre	porphyreum	C. intybus
		PanZ4_5	PanZ4	Pain de Sucre	porphyreum	C. intybus
		PanZ4_6	PanZ4	Pain de Sucre	porphyreum	C. intybus
		PanZ4_8	PanZ4	Pain de Sucre	porphyreum	C. intybus
		Punt1_1	Punt1	Puntarelle	sylvestre	C. intybus
		Punt1_2	Punt1	Puntarelle	sylvestre	C. intybus
		Punt1_3	Punt1	Puntarelle	sylvestre	C. intybus
		Punt1_4	Punt1	Puntarelle	sylvestre	C. intybus
		Punt1_5	Punt1	Puntarelle	sylvestre	C. intybus
		Punt1_6	Punt1	Puntarelle	sylvestre	C. intybus
		Punt1_7	Punt1	Puntarelle	sylvestre	C. intybus
		Punt1_8	Punt1	Puntarelle	sylvestre	C. intybus
		Punt2_1	Punt2	Puntarelle	sylvestre	C. intybus
		Punt2_2	Punt2	Puntarelle	sylvestre	C. intybus
		Punt2_3	Punt2	Puntarelle	sylvestre	C. intybus
		Punt2_4	Punt2	Puntarelle	sylvestre	C. intybus
		Punt2_5	Punt2	Puntarelle	sylvestre	C. intybus
		Punt2_6	Punt2	Puntarelle	sylvestre	C. intybus
		Punt2_7	Punt2	Puntarelle	sylvestre	C. intybus
		Punt2_8	Punt2	Puntarelle	sylvestre	C. intybus
		Punt3_1	Punt3	Puntarelle	sylvestre	C. intybus
		Punt3_2	Punt3	Puntarelle	sylvestre	C. intybus
		Punt3_3	Punt3	Puntarelle	sylvestre	C. intybus
		Punt3_4	Punt3	Puntarelle	sylvestre	C. intybus
		Punt3_6	Punt3	Puntarelle	sylvestre	C. intybus
		Punt3_7	Punt3	Puntarelle	sylvestre	C. intybus
		Punt3_8	Punt3	Puntarelle	sylvestre	C. intybus
		Punt4_1	Punt4	Puntarelle	sylvestre	C. intybus
		Punt4_2	Punt4	Puntarelle	sylvestre	C. intybus
		Punt4_3	Punt4	Puntarelle	sylvestre	C. intybus
		Punt4_4	Punt4	Puntarelle	sylvestre	C. intybus
		Punt4_5	Punt4	Puntarelle	sylvestre	C. intybus
		Punt4_6	Punt4	Puntarelle	sylvestre	C. intybus
		Punt4_7	Punt4	Puntarelle	sylvestre	C. intybus
		Punt4_8	Punt4	Puntarelle	sylvestre	C. intybus
		Root_1	Root	Root Chicory	sativum	C. intybus
		Root_2	Root	Root Chicory	sativum	C. intybus
		Root_3	Root	Root Chicory	sativum	C. intybus
		Root_5	Root	Root Chicory	sativum	C. intybus
		Root_7	Root	Root Chicory	sativum	C. intybus
		Root_8	Root	Root Chicory	sativum	C. intybus
		Root_9	Root	Root Chicory	sativum	C. intybus
		Root_10	Root	Root Chicory	sativum	C. intybus
		TvP1_1	TvP1	Early Red of Treviso	latifolium	C. intybus
		TvP1_2	TvP1	Early Red of Treviso	latifolium	C. intybus
		TvP1_3	TvP1	Early Red of Treviso	latifolium	C. intybus
		TvP1_4	TvP1	Early Red of Treviso	latifolium	C. intybus
		TvP1_5	TvP1	Early Red of Treviso	latifolium	C. intybus
		TvP1_6	TvP1	Early Red of Treviso	latifolium	C. intybus
		TvP1_7	TvP1	Early Red of Treviso	latifolium	C. intybus
		TvP1_8	TvP1	Early Red of Treviso	latifolium	C. intybus
		TvP2_1	TvP2	Early Red of Treviso	latifolium	C. intybus
		TvP2_2	TvP2	Early Red of Treviso	latifolium	C. intybus
		TvP2_3	TvP2	Early Red of Treviso	latifolium	C. intybus
		TvP2_4	TvP2	Early Red of Treviso	latifolium	C. intybus
		TvP2_5	TvP2	Early Red of Treviso	latifolium	C. intybus
		TvP2_6	TvP2	Early Red of Treviso	latifolium	C. intybus
		TvP2_7	TvP2	Early Red of Treviso	latifolium	C. intybus
		TvP2_8	TvP2	Early Red of Treviso	latifolium	C. intybus
		TvP3_1	TvP3	Early Red of Treviso	latifolium	C. intybus
		TvP3_2	TvP3	Early Red of Treviso	latifolium	C. intybus
		TvP3_3	TvP3	Early Red of Treviso	latifolium	C. intybus
		TvP3_4	TvP3	Early Red of Treviso	latifolium	C. intybus
		TvP3_5	TvP3	Early Red of Treviso	latifolium	C. intybus
		TvP3_6	TvP3	Early Red of Treviso	latifolium	C. intybus
		TvP3_7	TvP3	Early Red of Treviso	latifolium	C. intybus
		TvP3_8	TvP3	Early Red of Treviso	latifolium	C. intybus
		TvP4_1	TvP4	Early Red of Treviso	latifolium	C. intybus
		TvP4_2	TvP4	Early Red of Treviso	latifolium	C. intybus
		TvP4_3	TvP4	Early Red of Treviso	latifolium	C. intybus
		TvP4_4	TvP4	Early Red of Treviso	latifolium	C. intybus
		TvP4_5	TvP4	Early Red of Treviso	latifolium	C. intybus
		TvP4_6	TvP4	Early Red of Treviso	latifolium	C. intybus
		TvP4_7	TvP4	Early Red of Treviso	latifolium	C. intybus
		TvP4_8	TvP4	Early Red of Treviso	latifolium	C. intybus
		TvT1_1	TvT1	Late Red of Treviso	latifolium	C. intybus
		TvT1_2	TvT1	Late Red of Treviso	latifolium	C. intybus
		TvT1_3	TvT1	Late Red of Treviso	latifolium	C. intybus
		TvT1_5	TvT1	Late Red of Treviso	latifolium	C. intybus
		TvT1_6	TvT1	Late Red of Treviso	latifolium	C. intybus
		TvT1_7	TvT1	Late Red of Treviso	latifolium	C. intybus
		TvT1_8	TvT1	Late Red of Treviso	latifolium	C. intybus
		TvT2_1	TvT2	Late Red of Treviso	latifolium	C. intybus
		TvT2_2	TvT2	Late Red of Treviso	latifolium	C. intybus
		TvT2_3	TvT2	Late Red of Treviso	latifolium	C. intybus
		TvT2_4	TvT2	Late Red of Treviso	latifolium	C. intybus
		TvT2_5	TvT2	Late Red of Treviso	latifolium	C. intybus
		TvT2_6	TvT2	Late Red of Treviso	latifolium	C. intybus
		TvT2_7	TvT2	Late Red of Treviso	latifolium	C. intybus
		TvT2_8	TvT2	Late Red of Treviso	latifolium	C. intybus
		TvT3_1	TvT3	Late Red of Treviso	latifolium	C. intybus
		TvT3_2	TvT3	Late Red of Treviso	latifolium	C. intybus
		TvT3_3	TvT3	Late Red of Treviso	latifolium	C. intybus
		TvT3_4	TvT3	Late Red of Treviso	latifolium	C. intybus
		TvT3_5	TvT3	Late Red of Treviso	latifolium	C. intybus
		TvT3_6	TvT3	Late Red of Treviso	latifolium	C. intybus
		TvT3_7	TvT3	Late Red of Treviso	latifolium	C. intybus
		TvT3_8	TvT3	Late Red of Treviso	latifolium	C. intybus
		TvT4_1	TvT4	Late Red of Treviso	latifolium	C. intybus
		TvT4_2	TvT4	Late Red of Treviso	latifolium	C. intybus
		TvT4_3	TvT4	Late Red of Treviso	latifolium	C. intybus
		TvT4_4	TvT4	Late Red of Treviso	latifolium	C. intybus
		TvT4_5	TvT4	Late Red of Treviso	latifolium	C. intybus
		TvT4_6	TvT4	Late Red of Treviso	latifolium	C. intybus
		TvT4_7	TvT4	Late Red of Treviso	latifolium	C. intybus
		TvT4_8	TvT4	Late Red of Treviso	latifolium	C. intybus
		Vr1_1	Vr1	Red of Verona	latifolium	C. intybus
		Vr1_2	Vr1	Red of Verona	latifolium	C. intybus
		Vr1_3	Vr1	Red of Verona	latifolium	C. intybus
		Vr1_4	Vr1	Red of Verona	latifolium	C. intybus
		Vr1_5	Vr1	Red of Verona	latifolium	C. intybus
		Vr1_6	Vr1	Red of Verona	latifolium	C. intybus
		Vr1_7	Vr1	Red of Verona	latifolium	C. intybus
		Vr1_8	Vr1	Red of Verona	latifolium	C. intybus
		Vr2_1	Vr2	Red of Verona	latifolium	C. intybus
		Vr2_2	Vr2	Red of Verona	latifolium	C. intybus
		Vr2_3	Vr2	Red of Verona	latifolium	C. intybus
		Vr2_4	Vr2	Red of Verona	latifolium	C. intybus
		Vr2_5	Vr2	Red of Verona	latifolium	C. intybus
		Vr2_6	Vr2	Red of Verona	latifolium	C. intybus
		Vr2_7	Vr2	Red of Verona	latifolium	C. intybus
		Vr2_8	Vr2	Red of Verona	latifolium	C. intybus
		Vr3_1	Vr3	Red of Verona	latifolium	C. intybus
		Vr3_2	Vr3	Red of Verona	latifolium	C. intybus
		Vr3_3	Vr3	Red of Verona	latifolium	C. intybus
		Vr3_4	Vr3	Red of Verona	latifolium	C. intybus
		Vr3_5	Vr3	Red of Verona	latifolium	C. intybus
		Vr3_6	Vr3	Red of Verona	latifolium	C. intybus
		Vr3_7	Vr3	Red of Verona	latifolium	C. intybus
		Vr3_8	Vr3	Red of Verona	latifolium	C. intybus
		Vr4_1	Vr4	Red of Verona	latifolium	C. intybus
		Vr4_2	Vr4	Red of Verona	latifolium	C. intybus
		Vr4_3	Vr4	Red of Verona	latifolium	C. intybus
		Vr4_4	Vr4	Red of Verona	latifolium	C. intybus
		Vr4_5	Vr4	Red of Verona	latifolium	C. intybus
		Vr4_6	Vr4	Red of Verona	latifolium	C. intybus
		Vr4_7	Vr4	Red of Verona	latifolium	C. intybus
		Vr4_8	Vr4	Red of Verona	latifolium	C. intybus
