# Supplementary material for: A pioneering genotypic and phylogenetic characterisation of Cichorium crops through a genome-scale sequencing for future breeding innovations
Source: BMC Plant Biol. 2025 Jul 3;25:860. doi: 10.1186/s12870-025-06876-1 (PMC12224673; doi:10.1186/s12870-025-06876-1)
Supplement: Supplementary file 4 — Supplementary Material 4: Supplementary Table 2. Genomic coordinates and haplotypic variants identified after the filtering step. Each row reports a locus retained in the final dataset used for genetic analyses. CHROM: chromosome or contig accession number; Start: the genomic position where the catalog sequence starts; Catalog ID: the identifier assigned to the locus by the Stacks catalog; Polymorphic Sites: positions within the locus that show sequence variation compared to the catalog reference; REF Haplotype (Frequency): the most represented haplotype and its frequency across all samples; ALT Haplotypes (Frequencies): the alternative haplotypes and their respective frequencies. [file 12870_2025_6876_MOESM4_ESM.xlsx]

## Sheet: Sheet1
Supplementary Table 2: Genomic coordinates and haplotypic variants identified after the filtering step. Each row reports a locus retained in the final dataset used for genetic analyses. CHROM: chromosome or contig accession number; Start: the genomic position where the catalog sequence starts; Catalog ID: the identifier assigned to the locus by the Stacks catalog; Polymorphic Sites: positions wit…
CHROM	Start	Catalog ID	Polymorphic Sites	REF Haplotype (Frequency)	ALT Haplotypes (Frequencies)
CM042009.1	856698	171	65;90	CG:0.834699	TG:0.162568,CA:0.00273224
CM042009.1	923613	244	4;16	CA:0.824728	TA:0.169837,CG:0.00543478
CM042009.1	943001	266	89	G:0.983651	T:0.0163488
CM042009.1	967464	303	48;87	CC:0.953678	CA:0.0395095,TC:0.00681199
CM042009.1	971077	313	2;12;18;20;35;84	TGTCCA:0.789855	CCTCCA:0.165217,TGTTTA:0.0347826,TCTCCA:0.0057971,TGTCCG:0.00289855,TGCCCA:0.00144928
CM042009.1	1199902	500	45;46;58;61;98;114;138	ATCGCTG:0.541667	ATCGCAG:0.245833,ATCCTAG:0.166667,GTCGCAG:0.0347222,AACGCTG:0.00555556,ATACTAG:0.00277778,ATCCTAC:0.00277778
CM042009.1	1692324	899	5;22;51;56;68;108;109;120	GTGTACAC:0.470219	AACGATAC:0.194357,GTGTGCAC:0.170846,GTGTACGC:0.126959,GTGTACAT:0.0376176
CM042009.1	1821985	989	49;100;133;168;206;211	ATCCTT:0.438438	TTCCTT:0.231231,TTCTTT:0.163664,TTACTT:0.154655,ATCCTA:0.0045045,TACCTT:0.0045045,ATCCGT:0.0015015,TTCTTA:0.0015015
CM042009.1	2065812	1151	10;13;36	CGC:0.639726	CAC:0.175342,AGC:0.183562,CGG:0.00136986
CM042009.1	2837429	1663	17;31;40;47;59;60;63;114;115;116;122;148	TGGTCGGACTCC:0.40483	TGGTCGGACTCA:0.360795,AGCTTGGACTCC:0.177557,TGGTCGGACTTC:0.03125,TACTCGGACTCA:0.0113636,TGGTCGCACTCA:0.00568182,TACCCGGACTCA:0.00284091,TAGTCGGACTCC:0.00284091,TGGTCAGACTCA:0.00284091
CM042009.1	2939134	1695	59	C:0.997283	A:0.00271739
CM042009.1	2952463	1729	6;20;60;88;94;101;102;103;130;163	AAATCAACAG:0.757225	TAATCAACAG:0.0910405,AGTCATACTA:0.0765896,AGTCCTAGAG:0.0693642,AAATCAGCAG:0.00578035
CM042009.1	2953732	1744	14;17;44;49;53;69;106;112;113;114;129	TTGGTTCCTCT:0.671271	TTTAGTCCTCT:0.0745856,TTGGGACCTCT:0.0939227,TTGGTTTCTCT:0.0552486,TTGGTTCCTCG:0.0428177,TTGGTTCCACT:0.031768,ATGGTTCCTCT:0.0110497,TTGGTTCTTCT:0.00690608,TTGGGTCCTCT:0.00552486,TCGGTTCCTCT:0.00414365,TTGGTTCCTAT:0.00276243
CM042009.1	3131938	1867	24;62;63	GCA:0.466361	GCG:0.348624,ACA:0.088685,GAG:0.0917431,GAA:0.00458716
CM042009.1	3132847	1903	33;51;60;66;85;94	CATCTT:0.640056	TATCTT:0.10084,CATTAT:0.0910364,CATTTG:0.0756303,CAACTT:0.0854342,CGTTTT:0.00420168,CATTTT:0.00280112
CM042009.1	3601253	2233	36;56;73;74;76;90;95;104;105;106;108;153;159;165;183	CCCCCGTTGCCTGTT:0.331476	ACCCCGTTGCCTGTT:0.188022,CCCCCGTTGCCAGTT:0.169916,CCCCCGTTGCCTGTC:0.100279,CCTTTGTTGCCTGTT:0.0779944,CCTTTGTTGCCTATT:0.0933148,CACCCGTTGCCAGCT:0.0236769,CCCCCGTTGCCAGCT:0.00557103,CCCCCGTTGCGAGCT:0.00417827,CCTTTCATGCCTATT:0.00278552,CCCCCGTGCTCTGTT:0.00139276,CCCCCGTTGCCTATT:0.00139276
CM042009.1	3601576	2239	9;20;23;44;59;65;68;74;80;115;119	GTATTGCTGGC:0.373913	GTAATACTGGC:0.207246,GTGTTATTGCC:0.0811594,GTAATACTGGT:0.0985507,GTGTCGCTGCC:0.0956522,ATGATACTGGC:0.0594203,GTGATACTGGC:0.0304348,GTAATACAGGC:0.0275362,GTATCGCTGGC:0.0130435,GCATTGCTGGC:0.0101449,GTGTTATTACC:0.00289855
CM042009.1	3821563	2368	48;60;124;125;133	CGCTT:0.494475	CGAAT:0.332873,CACTT:0.167127,CGCTC:0.00276243,GACTT:0.00276243
CM042009.1	3885272	2457	13;34	AT:0.64876	AA:0.326446,GT:0.0247934
CM042009.1	3885277	2462	3;36;45;99	CCGA:0.529577	CTAA:0.170423,CCAA:0.149296,GCGA:0.146479,CTAT:0.00422535
CM042009.1	4266909	2830	39;47;74	GCCCG:0.552786	GCCTG:0.335777,GCTTA:0.105572,GCTCA:0.0058651
CM042009.1	4396801	2910	24;45;92;117	CAAC:0.50625	CTGC:0.29375,CAAA:0.192188,CAGC:0.0046875,ATGC:0.003125
CM042009.1	4880095	3199	3;4;18;27;39;64;73;109	GTAAGCCT:0.323362	GTATGCCC:0.283476,ACATGCCC:0.168091,GTATGGCC:0.132479,GTAAGCCC:0.0783476,GTATGCGC:0.00569801,GTATTCCC:0.0042735,GTTTGCCC:0.0042735
CM042009.1	5093302	3341	17;26;103;137	TGCG:0.514205	ATGC:0.268466,TGGC:0.173295,ATGG:0.0440341
CM042009.1	5093307	3348	14;29;53;56	CATT:0.50554	TGTG:0.448753,TGCT:0.0443213,TGTT:0.00138504
CM042009.1	5459869	3588	40;57;62;69	CCAG:0.752778	GCCA:0.229167,CTAG:0.0138889,CCCA:0.00416667
CM042009.1	5941013	4146	14;22;33;42;44;51;53;76;90	GCAGATTAC:0.400929	GCAGATAAC:0.331269,GTAGCTAGG:0.184211,ACAGACAAG:0.0448916,GCAAATTAC:0.0170279,GCTGATAAC:0.0154799,GTAGATAAG:0.00309598,ACAGATAGG:0.00154799,GCAGATAGC:0.00154799
CM042009.1	6185681	4367	10;15;21;102;107;109;125;127;136	TCGCTCAGA:0.542945	TCGCACAGA:0.292945,ACGCTCCGA:0.104294,TTGCTCAGA:0.0214724,TCGGTCAGA:0.0184049,TTACTCATA:0.0153374,TCGCACAGG:0.00306748,TCGCTAAGA:0.00153374
CM042009.1	6707279	4806	78;117	CA:0.80163	TA:0.197011,CG:0.0013587
CM042009.1	7651364	5354	16;17;41;51;55;84	TAACTT:0.613497	GAACTT:0.184049,TAGCAG:0.161043,TAGAAG:0.0291411,TGACTT:0.00920245,TAGATG:0.00153374,TAGCTG:0.00153374
CM042009.1	7706901	5387	2;50;131;149	TCCA:0.574695	TCCT:0.394817,TATT:0.027439,ACCT:0.00304878
CM042009.1	7706906	5393	29;83;87;110;111;112;113;115;116	TACTGAACT:0.579439	TACTACGCG:0.281931,CACTACGCG:0.0716511,TACTACGTG:0.0249221,TACTGAACG:0.0202492,CGTTACGCG:0.0109034,CGCTACGCG:0.00778816,TACCACGTG:0.00311526
CM042009.1	7734131	5431	16;20;29;33;37;68	CCACGG:0.646789	CCCAGG:0.233945,TCACGG:0.0672783,CTACGG:0.0321101,CCACAG:0.00917431,CCCCGG:0.00611621,CCAAGG:0.0030581,CCACGA:0.00152905
CM042009.1	7861157	5507	8;18;28;35;55;117	GTTGCT:0.727964	GTCGGT:0.150456,GTCGCT:0.0896657,GACGGT:0.0167173,GTCTCT:0.00759878,ATCGCT:0.00759878
CM042009.1	9074024	6258	22	T:0.998638	A:0.0013624
CM042009.1	9911335	6792	48;71;116;144;151;160;162;172	GCATACAC:0.371148	CTATGCAC:0.316527,CCATACAC:0.280112,CCAAACAC:0.012605,CCATACAA:0.0112045,CCATACGC:0.00420168,CCATATAC:0.00420168
CM042009.1	10181591	6945	49;56;87;90;91;98;125;129;134	CGGCCATTT:0.518692	TGCTCCCTT:0.160436,TGCTTCCTT:0.157321,CGGCCATTA:0.157321,CCCTCCCTT:0.00311526,CGCTCCCAT:0.00311526
CM042009.1	10186281	6951	13;15;18;19;20;26;27;35;38;39;41;46;52;98;120;123;124	CCTCATATATATTTTAT:0.454128	CCTCTAGTATATTATAT:0.344037,CCTCTTATATATTTTAT:0.117737,CCTCATGTATATTTTAA:0.0366972,CCTCTAATATATTTTAT:0.0198777,CCTCTAGTATATTTTAT:0.00764526,TCTCATGTATATTTTAT:0.00611621,CCTCATGTATATTTTAT:0.0030581,CCTCTTATATATTTTTT:0.0030581,CTAGTAATATATTTTAT:0.0030581,CCTCATAACTATTTTAT:0,CCTCATATATTATTTAT:0.00152905,CCTCTAGTATATATTAT:0.00152905,CCTCTTATATATTTATA:0.00152905
CM042009.1	10265920	6997	18;54	TT:0.642061	CA:0.356546,TA:0.00139276
CM042009.1	11304563	7592	19	G:0.982337	C:0.017663
CM042009.1	11376269	7625	60;67;90	GGG:0.979282	GTG:0.019337,AGT:0.00138122
CM042009.1	11376274	7633	42;106;110	CGG:0.603542	TGG:0.393733,CAG:0.0013624,TGC:0.0013624
CM042009.1	11423438	7673	63;118;154	TAC:0.590164	TGC:0.346995,TAT:0.0601093,GAC:0.00273224
CM042009.1	11488314	7709	5;20;47;94;122;147	TGTGTT:0.611748	GATGTT:0.363897,TGTTTT:0.0200573,TGGGTT:0.00286533,GATGCA:0.00143266
CM042009.1	12067985	8060	26;35;44;50;65	CCGCT:0.590517	CCGCC:0.238506,CTGCC:0.125,CTGCT:0.0201149,CCGTT:0.012931,CCACC:0.0114943,TCGCT:0.00143678
CM042009.1	12644769	8426	7;88;105;106;107;109;126;132;139	TGACTATGG:0.552113	TGCCTATGG:0.342254,CGCCTATGG:0.0535211,TGACTATGA:0.0267606,CGCCTAAGG:0.0169014,TGAGTATGG:0.0056338,TAACTATCG:0.00140845,TGCCCATGG:0.00140845
CM042009.1	12867125	8534	19;20;22;25;33;34;35	CCCCCTG:0.997059	ATAAGAA:0.00294118
CM042009.1	13869429	9054	17;37;48	TAA:0.40522	CAG:0.392857,CGG:0.171703,CAA:0.0302198
CM042009.1	14463005	9424	6;68;143;164;188	AACGG:0.963215	AACAG:0.0231608,ATCGG:0.00953678,AATGT:0.0027248,GACGG:0.0013624
CM042009.1	14831226	9602	37;58;113;116;120;146	CTCTAC:0.602804	CGTCGT:0.29595,CGTCGC:0.101246,ATCTAC:0
CM042009.1	16041646	9912	15;18;36;45;51;67;71;74;77;82;150;153;168	TCGTCAGGCAACC:0.657468	TTTCTGTACATCC:0.238636,TTTCTGTATATCC:0.0876623,GTTCTATACATCC:0.00974026,GTTCTGTACGTCC:0.00324675,TTTCTGTATATGC:0.00324675
CM042009.1	16488560	10095	31;64;70	GAA:0.964789	GGA:0.0295775,GAG:0.00140845,AAA:0.00422535
CM042009.1	16583355	10176	5;8;36;38;41;49;86	GAATCGT:0.416168	GAATCGA:0.329341,GAATTGT:0.0928144,CAATCGA:0.0613772,CAATCGT:0.0419162,CAATCAT:0.0314371,CCATCGA:0.0194611,CCGACGT:0.00598802,CCAACGA:0.00149701
CM042009.1	17844287	10759	24;29;39	AGT:0.648148	TGC:0.304843,ATT:0.0441595,TGT:0.002849
CM042009.1	20629512	12204	74;83;94;96;101;144	TGAAGG:0.435897	TGGTGG:0.306268,TGGATG:0.165242,TGGAGG:0.0655271,TAAAGG:0.022792,AGAAGG:0.002849,TGGAGT:0.0014245
CM042009.1	20786067	12309	16;71;72;79;80;87;92	AGACATA:0.841121	GGGTGTG:0.05919,ATACATA:0.0794393,AGACACA:0.0202492
CM042009.1	20881752	12412	39;96;120;139	CTGG:0.526611	GTGG:0.239496,CAGG:0.119048,CTCG:0.112045,CTCA:0.00280112
CM042009.1	20947850	12433	5;8;21;94;95;113	AGATAG:0.689655	AGGCAG:0.150862,AAATAG:0.0876437,AGGTCA:0.0675287,GGATAG:0.00431034
CM042009.1	21169063	12518	17;80	CG:0.923977	CC:0.0730994,TC:0.00292398
CM042009.1	21169068	12525	2;28;47;53;77;82;90;95;96	TACAAGGAG:0.461003	TGCAAGGAG:0.345404,CGTGAGGAA:0.126741,TGCAAGGTG:0.0598886,TGTGGATAA:0.00417827,CGTAAGGAA:0.00139276,CGTGGATAA:0.00139276
CM042009.1	21258494	12585	15;37;40;45;46;48;49;58;64;108;120;126;131;137;140;176	GGGGCGGCTTTGCAGC:0.741279	TAAGGGGACTTGGAGC:0.132267,GGGGCGGCTTTGCGGC:0.0610465,GGGGCGGCTGTGCAGC:0.0465116,GGGGCGGCTGTGCAGT:0.0116279,GGGGCGGCTTTACAAC:0.00436047,TAAGGGGACTTGCAGC:0.00290698
CM042009.1	21298237	12600	5;14;44;47;64;73;100;105;110	ATCATTACA:0.684132	ACTAATACT:0.161677,CCTAACTTT:0.137725,CCTGACTTT:0.0164671
CM042009.1	21665127	12782	8;19;25;50;52;56;68;76;93;94;102;105;114;115;116;127;145;160;161;164	AAAGAATTAGTGCTCAAGAC:0.741538	AAAGAATTATCGCATCAAAC:0.149231,TAAGAATTAGTGCTCAAGAC:0.0538462,AAGGAATTAGTGCTCATGAC:0.0153846,ATAGGATTAGCACATCAAAT:0.0138462,ATAGGATTAGCAAATCAAAT:0.0123077,AAATAATTAGTGCTCAAGAC:0.00461538,AAAGAATTATCGCATCAAGC:0.00307692,TAAGATATAGTGCTCAAGAC:0.00307692,AAAGAATGAGTGCTCAAGAC:0.00153846,AAAGAATTTGTGCTCAAGAC:0.00153846
CM042009.1	21989950	12971	86;112;123;136;138;147	CCTGCC:0.762431	CCTACG:0.14779,CGTGCC:0.0856354,CCCACG:0.00138122,CCTGGC:0.00138122,TCTGCC:0.00138122
CM042009.1	22637879	13366	4;6;7;9;10;13;25;45;49;62;96;121;124	AAAAAAGAGGGAA:0.581897	AAAAAAGAGAGAA:0.247126,AAAAAAGAGAGGG:0.155172,AAAAAAGAGGCAA:0.0100575,AAAAAATCTAGAA:0.00287356,TACTGTGAGGGAA:0.00287356
CM042009.1	22801000	13455	4;13;19;76	GGCC:0.462604	GGCG:0.362881,GACG:0.168975,CGCG:0.00415512,GGAG:0.00138504
CM042009.1	23136832	13648	43;57;58;62;65	TCTTT:0.918398	TTATT:0.0578635,TTTTT:0.0163205,TCATT:0.00296736,TTATC:0.00296736,CCTTT:0.00148368
CM042009.1	25379679	14913	12;29;38;43;45;59;113;132;136;138;150;151;204;210	AAAGTTCTCGCATA:0.583582	ACAGTTCTCGCATA:0.249254,ACGGTCGTCGTACA:0.147761,ACAGTCCATCTTCT:0.0104478,ACATACGTCGTACA:0.00597015,CCAGTCCATCTTCT:0.00298507
CM042009.1	25425720	14938	1;12;21;35;36;46;50	ATTTCGC:0.81044	TTGTGGC:0.141484,ATTTCAC:0.0384615,TCGCGGC:0.00412088,TTGCGGC:0.00274725,ATTTGGA:0.00137363,ATTTGGC:0.00137363
CM042009.1	25616392	15030	12;16;49;50;59	GGCGA:0.609375	GGCAA:0.215625,GGAGA:0.09375,GGAAA:0.078125,GAAGA:0.0015625,GGAGG:0.0015625
CM042009.1	25616397	15033	16;50;51;81;106;122;149	TACGGTG:0.860248	AACTGTG:0.0621118,AGCGGTA:0.0403727,AACGGTG:0.0310559,AACGGTA:0.00465839,AACGACA:0.0015528
CM042009.1	25617162	15044	30;88;89	TTT:0.991826	CTT:0.00544959,TAC:0.0027248
CM042009.1	25988683	15266	20;24;69;131;138;139;153;156	TCAAAAAA:0.550926	TCGAAAAA:0.354938,TCAGGGGG:0.0478395,TCAGAGGG:0.0385802,TCAGAAAA:0.00308642,TTAGAAAA:0.00308642,ACAAAAAA:0.00154321,TCAGAAGG:0
CM042009.1	26048859	15381	17;26;35;48;59	GGCAG:0.392758	AACAA:0.330084,GGCAA:0.157382,AGGAA:0.103064,AGCAA:0.0153203,AGCGA:0.00139276
CM042009.1	26290991	15502	15;63;89	GTT:0.934426	GTC:0.0628415,ATT:0.00136612,GAT:0.00136612
CM042009.1	27620632	16382	13;41;68;102;104;125;131	CAACGCA:0.623188	TAACGCA:0.201449,TAATATA:0.168116,TAACATG:0.00434783,TGTCACA:0.00289855
CM042009.1	28191582	16828	5;53;59;77;122	ACGAA:0.822727	GTTCC:0.172727,GCTCC:0.00454545
CM042009.1	28397005	16976	26;32;41;43;44;59	TGGTCG:0.48827	CGGTTA:0.260997,CAGCTA:0.249267,CGCTTA:0.00146628
CM042009.1	29747352	17979	17;47;86;146;152	TACCC:0.861264	AGTTA:0.131868,AGTTC:0.00686813
CM042009.1	30359099	18352	9;14;38;57	CTAG:0.646067	CTCG:0.238764,CAAG:0.11236,TTAC:0.00140449,TTAG:0.00140449
CM042009.1	33519782	20078	2;38;40;47	CAGA:0.816438	CAGT:0.142466,CTGA:0.0369863,CAAA:0.00273973,GAGA:0.00136986
CM042009.1	33764962	20258	32;34;35;47;67;71;104;132;183;188;197	AACGGATGGGG:0.342187	GGCGGATGATG:0.257812,GGCGAATGGGG:0.24375,AACTGATGGGG:0.0765625,AAAGAATGGGG:0.0390625,AACGGAAGGGG:0.015625,AACGGGTGGGG:0.015625,GGCGAATGGGT:0.003125,GGCGGATGAGG:0.003125,AAAGAATTGGG:0.0015625,AACGGATGATG:0.0015625
CM042009.1	33803834	20276	9;21;27;30;41;42;43;44;45;73;74;90;91;112;116;124	TGTGCACTCGGATAGC:0.246032	TGCACACTAGTGTAGT:0.233333,TGCGAACTCATGTAGT:0.107937,TGCACACTCGTGTAGT:0.0952381,TGCGCACTCGGATAGT:0.0857143,AGCGAACTCATGTAGT:0.0761905,TGCGAACTCATGTAGC:0.0730159,AACGAACTCGGATAGC:0.0206349,AGCGAACTCATGTAGC:0.015873,AGCGAGCTCATGTAGC:0.015873,AGCGAACTCGTGTAGC:0.0142857,TGCACATTCGTGTAGT:0.00793651,TGCGCACCCGGATAGC:0.0031746,AACGAACTCGGACAGC:0.0015873,AACGAACTCGGATTGC:0.0015873,AGCGAACTCATGTAAC:0.00158…
CM042009.1	33880976	20330	2;13;35	TTG:0.978873	CTG:0.0183099,TCG:0.00140845,TTA:0.00140845
CM042009.1	35432426	21210	24;36;88;94;118;125;134;144;148;167;203;214;216;225;235	TGGTTGTAGCTCTGA:0.25841	TGGTTGCTGCTCTGA:0.253823,TGGTTGCAGCTCTGA:0.159021,TGGTTGCTGCTCTGT:0.14526,TGGTCTCTGCTTGGA:0.110092,TGGTTGCAGCTCTAA:0.0428135,TGTTTGTAGCTCTGA:0.00917431,TGGTCTCTGCATGGA:0.00764526,GAGTCGCTGCTCTGA:0.0030581,TGGATGCTGCTCTGA:0.0030581,TGGTCGCTGCTCTGA:0.0030581,TGGTTGCATCTCTGA:0.0030581,TGGTTGCTGCACTGA:0.00152905,TGGTTGTAGATCTGA:0
CM042009.1	35493495	21258	75	G:0.988924	T:0.0110759
CM042009.1	36101606	21622	14;15;19;20;31;40	CAGAGA:0.87426	TGGAAA:0.12426,CAAGGG:0.00147929
CM042009.1	36555867	21886	27;60	AC:0.915531	GC:0.0640327,AA:0.020436
CM042009.1	36755400	22052	20;29;32;51;90;91;103;109;131;151;170;173;175	GGGATCGAACTTC:0.548883	GAAGTCGATCTCT:0.136872,GGGATCGAACATC:0.103352,GAGATCGAACTTC:0.0893855,GGGATCGAACTCC:0.0921788,AGGATAGAACTTC:0.0125698,GGGATAGAACTTC:0.00837989,GGGATCGAAGTTC:0.00558659,GAAGACACTCTCT:0.0027933
CM042009.1	37084977	22237	10;41;47;83;86;92;93	TACCAAT:0.470497	ATCCAAT:0.310559,TATCAAT:0.100932,TATCAAC:0.0574534,TATCATC:0.0543478,ATCCTAT:0.00465839,ATCAAAT:0.0015528
CM042009.1	37159936	22276	2;3;10;12;44	TTGCA:0.279494	ATGCA:0.266854,TCGCA:0.172753,ATGTA:0.143258,TTACA:0.101124,TTGCG:0.0365169
CM042009.1	37270710	22424	9;39;43;47;63;71;86;95;105	ACCTATGCA:0.777465	AACGATGCA:0.0676056,AACGACGCT:0.0732394,GCCTATGCA:0.0464789,ACTTATGCA:0.0126761,ACCTTTGCA:0.00985915,AACGACGCA:0.0056338,ACCTATGAA:0.0056338,ACCTATTCA:0.00140845
CM042009.1	37433226	22561	23	A:0.976902	G:0.0230978
CM042009.1	39417902	23759	5;21;54;69;78;79;84;110;113;116;127;150	TCATACATATTC:0.814159	TCATACATGTTC:0.0707965,GCATCTATATAG:0.0516224,GCATATATATAG:0.0471976,GCATACATATTC:0.0103245,GCATCTTAATAG:0.00147493,GTACATATATAG:0.00294985,GCGTATATAGTC:0.00147493
CM042009.1	39761464	24057	6;12;54;80;82;107	TCTACC:0.629944	TTTGGC:0.146893,CTTACC:0.117232,TCAACC:0.0466102,TTTACC:0.0324859,TCTAGC:0.0254237,TTTACT:0.00141243
CM042009.1	39840816	24106	26;39;47	CGA:0.846608	TGA:0.0973451,CGG:0.0516224,CAA:0.00442478
CM042009.1	41865523	25358	28;32	GG:0.880178	CG:0.091716,GA:0.0281065
CM042009.1	41933869	25488	8;26;110;146;209;233	GCCTGG:0.631195	GCCTGA:0.198251,ACTGGG:0.0932945,GTTTGA:0.0728863,GCCTAG:0.00291545,GCTTGA:0.00145773
CM042009.1	42078581	25629	25;51;53;119;144;150;168	ACTTAAA:0.640173	ATTTAAA:0.228324,ATTTCGG:0.0867052,GCTTAAA:0.0375723,ACGTAAG:0.00289017,ACTTCAG:0.00289017,ATTAAAA:0.00144509
CM042009.1	42601361	26067	23;24;27;54;77;85;99;103	ATTTCCCC:0.397183	ATCTCCCC:0.211268,TACCCCCT:0.173239,ATCTCCTC:0.197183,ATCTCGCC:0.0169014,TACTCCCC:0.0028169,ATCTGCCC:0.00140845
CM042009.1	43346433	26424	10;62;83	TGG:0.67036	TCG:0.17036,TGC:0.155125,AGG:0.00415512
CM042009.1	47417402	28293	11;20	TC:0.996904	CT:0.00309598
CM042009.1	47527249	28372	38	T:0.982866	C:0.017134
CM042009.1	49187810	29057	6;26;70	AAA:0.589636	AGA:0.289916,GGA:0.0994398,AGG:0.0210084
CM042009.1	49187815	29065	53;74;94;100	CCTG:0.559889	CCTA:0.306407,CGTG:0.123955,CCAA:0.00557103,TCTG:0.00417827
CM042009.1	49534082	29161	42;55;56;85;92;95;106	CTGGCCG:0.392857	CTGGTCG:0.284341,CTGCCCG:0.142857,TTGGCCG:0.0975275,CTGGCTG:0.0604396,TATGCCG:0.0123626,CTGGCCC:0.00961538
CM042009.1	50467221	29589	17;20;35;60;65;92;101;104;108;134;146	CCCAATGGTCT:0.52514	CCTAATAGTCG:0.209497,TTCAACAATCT:0.139665,CCCACTGGTTT:0.0810056,CCTCATAGTCG:0.0223464,CCCAATAGTCG:0.0167598,TTCAATGGTCT:0.0027933,CCCAACAATCT:0.00139665,CCCAATGGCTT:0.00139665
CM042009.1	50703556	29713	14;20;26;38;50;62;69;75;76;84;90;110;122;163;170;171;176;194;197;206;221	CTTTTTATTTCGTAGGGTCCC:0.334375	CGCGCTCCTCGAAAGGGCTTC:0.321875,CGCGCTCCTCGAAAGGGTTTT:0.16875,CTTTTTATATCAAACGATCCT:0.071875,CTTTTTATTTCGAAGGGTCCC:0.0375,CTTTTTATATCAAACCATCCT:0.034375,CTTTTAATTTCGAAGGGTCCC:0.01875,TTTTCTCCTCGAAAGGGTTTT:0.009375,CTTTTTATATCAAAGGATCCC:0.003125,CTTTTTATATCAACCCATCCT:0
CM042009.1	51194050	30007	32;37	GC:0.951389	AA:0.0263889,AC:0.0222222
CM042009.1	53537050	30990	15;35;84;87;96	AATTC:0.853933	GAGCC:0.120787,AATTT:0.0210674,GGTTC:0.00280899,GATTT:0.00140449
CM042009.1	54298771	31337	7;12;34;62;64;65;66;68;82;84;87;92;123;139;142;169;176;179;185	CCGGGGGGGGGGAGGCGAT:0.472393	CCTTAGGGGGGATAGAGAT:0.153374,GCGGGGGGGGGGTGGCGAT:0.187117,GCGGGGCACGGATGGCGAT:0.0506135,CCGGGGGGGGAGTGGCGAT:0.0352761,CCGGGAGGGGGGTGGCGAC:0.0245399,CCGGGGGGGGGGTGGCGAT:0.0230061,CCGGGGGGGGGATGGCGAT:0.0153374,CCGGGAGGGGGGTGACGAC:0.0138037,CCGGGGGGGGGGTGGCGAC:0.00613497,GCGGGGGGGGGATGGCGAT:0.00460123,GCGGGGGGGGGGAGGCGAT:0.00460123,GTGGGGGACGGATGGCGAT:0.00306748,CCGTAGGGGGGATAGAGAT:0.00306748,CCGGGG…
CM042009.1	55492404	31729	22;26;29;44;54;57;59;68;73;85;87;95;105;159;166;171;181;232	CCCGTGCCTGGTATATTT:0.729851	GCCGTGTCAGATATATCT:0.080597,GCTACTTGAGATATATTT:0.0656716,CCCGTGCCTGGTATATTC:0.0432836,CACGTGCCTGGTATGTTT:0.0358209,CCCGTGCCTTGTATATTT:0.0298507,CCCGTGCCTGGTATACTT:0.0104478,CCCGTGCCTGGTAAATTT:0.00298507,CCCGTGCCTGGCATATTT:0.00149254,GCTACTTGAGATTTATTT:0
CM042009.1	56022920	32051	121;153;168;201	CCCC:0.816076	CCTC:0.134877,TCCC:0.0299728,CTCC:0.0177112,CCCA:0.0013624
CM042009.1	56349609	32280	13;48;53;72	GGGG:0.701149	GGAG:0.16954,ACAG:0.066092,GCAG:0.0617816,GGAA:0.00143678
CM042009.1	56719606	32424	31;35;53;66;79;81;88	CGCGACA:0.828612	TAGAACA:0.145892,CGCGACG:0.0240793,CGCGCTA:0.00141643
CM042009.1	57488712	32855	23;75;80;105;139;145;152;153;154;199	ATGAATCTAT:0.400958	GTGAATCTAT:0.367412,ATGAATTCTA:0.158147,GTGAGTCTAT:0.0399361,ATGAGTCTAT:0.0191693,ATGAACCTAT:0.00798722,ACGAATCTAT:0.00319489,ATTGATCTAT:0.00159744,GTTGATCTAT:0.00159744
CM042009.1	58664041	33147	19;20;26;33;38;40;41;43;51;53;55;57;72;120;133	GTAAAGTGAATGACA:0.483232	GAAGGATGAGTAGCA:0.33689,GAAGGATAGGTAACG:0.158537,GAAGGATGAGTAGAA:0.00914634,GTAAAGTGAAAGACA:0.00609756,GAAGGAAGAATAACG:0.00457317,TATGGATGAGTAGCA:0.00152439
CM042009.1	60404512	33747	6;21;22;34;44;46;58	TGTTGAA:0.740625	CGTTGAA:0.192188,TATTTAA:0.025,TATTTTA:0.025,TGTTGAC:0.0125,TATTGAA:0.003125,TACCGAA:0.0015625
CM042009.1	66205398	35194	5;63	CA:0.977707	AA:0.0111465,CG:0.0111465
CM042009.1	67058377	35631	11;80	TA:0.982919	TG:0.015528,CA:0.0015528
CM042009.1	67488899	35833	9;24;63;90;102	CTAGC:0.84375	GCTAT:0.146739,CCAGC:0.00679348,GCTGT:0.00271739
CM042009.1	68640261	36364	30;31;43;79;82;83;96;115;118;136;181;190;214;223	TGCTTCGGGGGGGT:0.492733	TGCCTCGGGGGGGT:0.218023,TGCCTCGGGAGGGT:0.101744,TGCTTCGGGGGAGT:0.0741279,TGTCTCGGGGGGGT:0.0421512,TGCCTCGGGGTGTT:0.0218023,TGCCTCGGGGGGTT:0.0145349,TGCTTAGGGGTGGT:0.0116279,TGCTTCGGGGTGGT:0.00290698,TGCTTCGGTGGGGT:0.00581395,TGCCTCGGGGTGGT:0.00436047,TGCTTCGGGGGGGA:0.00436047,TGCTACAGGGGAGT:0.00290698,TGCTTCGAGGGGGT:0.00145349,TTCTTCGGGGGGGT:0.00145349
CM042009.1	69953555	36711	4;8;13	ATG:0.973846	TTG:0.0230769,ACG:0.00153846,ATA:0.00153846
CM042009.1	70908608	37000	4;29;31;55;68;86;88	AGCTTAA:0.552215	AGCGTAA:0.412975,AGCTCCA:0.0126582,CGCTTAA:0.0110759,AGATTAA:0.00632911,AACTCCA:0.00316456,AGCTTAT:0.00158228
CM042009.1	76301950	38889	11;17;26;31;110;131	GGGCAC:0.778533	AGGCGG:0.133152,GAGCAC:0.080163,GGAGGG:0.00815217
CM042009.1	76496350	38945	26;51;53;54;114;115;137;192;198	ACAAACGAT:0.605337	ACAAACGAC:0.134831,TCAAACGAT:0.123596,ATAAACGAC:0.116573,ACAAACGGT:0.00842697,ACCAACAAT:0.00842697,TCAGGGGAT:0.00280899
CM042009.1	78261736	39616	10;14;20;34;39;40;42;44;45;54;62;64;72;73;131;136;139;174;181	GATTATAAAAGGTGTCTAT:0.714286	GGTCATGCAAGATGTGCAT:0.0876623,GGTCATAAAAGGTGTGTAA:0.0746753,GATTATAAAAGGTGTCTGA:0.0746753,AACTATAAAAGGTGTCTAT:0.0194805,GATTATAAAAGGTTTCTAA:0.00974026,AACTATAAAAGGTTTCTAA:0.00487013,GATTGCAAAGCGCGTGTAA:0.00324675,GGTCATAAAAGGTGTGCAT:0.00324675,GGTCATAAGAGATGTGTAA:0.00324675,GGTTATAAAAGGTGTCTAT:0.00324675,AACTATAAAAGGTGGCTAT:0.00162338
CM042009.1	86828254	42056	27;30;57;120;122;141	TGCTCA:0.685552	TGCATA:0.147309,TCCTCG:0.116147,CGCTCA:0.0311615,TGTTCA:0.0184136,TCCTCA:0.00141643
CM042009.1	86828259	42063	10;21;78;120	TGGC:0.718232	TGAC:0.172652,CGAC:0.0787293,TAGC:0.0290055,TGGA:0.00138122
CM042009.1	92146598	43259	27;65	GG:0.72067	GT:0.243017,AG:0.0363128
CM042009.1	103496910	44714	7;20;24;45;47;48;50;57;58	GACGCATGG:0.473294	GACGCAAGT:0.304154,GATGCAAGT:0.130564,GACGCATGT:0.041543,GGCGCAAAG:0.041543,TACGCAAGT:0.0074184,GACTAGTGT:0.00148368
CM042009.1	103499034	44737	11;68;83	CGG:0.874636	GGC:0.119534,GAC:0.0058309
CM042009.1	106491153	45662	8;31;38;42;43;48;52;56;67;70;75;82;84;91;92;98;117;120	GTCACCTTTTAGTTGCCC:0.314327	GTCACCTTTTAGTTGCCT:0.225146,GCCTCCTTTTAGTTGCCC:0.125731,GTAACCTTCCAGTTGCCC:0.0935673,GTCACCTTTTAGCTGCCC:0.0672515,ATCACCTTTTAGTTGCCC:0.0584795,GTCACCTTTTAGTTGTCC:0.0497076,GTCACCTTTTATTTGCCC:0.0438596,GTCACCTTCCAGTTGCCC:0.0160819,GTCACCTTTTGGTTTCGC:0.00438596,GCCTTCTTTTAGTTGCCC:0,GTCACTGGTTATTAGCGC:0.00146199
CM042009.1	107108282	45915	9;33;34;39;70;92;98;99;115;132;133;148;157	GATCAAGGGAGAC:0.962145	GGTCAAGGGTGAC:0.0283912,GATCAAGAGAGAC:0.00315457,GATTAAGGGAGGA:0.00315457,GACCGGAGAAAAC:0.00157729,TATCAAGGGAGAC:0.00157729
CM042009.1	111116143	47003	9;24;28	TGT:0.765928	CAT:0.232687,CAA:0.00138504
CM042009.1	116803880	48628	31	A:0.969863	C:0.030137
CM042009.1	119089233	49560	101	A:0.993691	T:0.00630915
CM042009.1	119247313	49599	9;16;42;44	GCTA:0.814208	GCTT:0.154372,GTTA:0.0300546,ATAA:0.00136612
CM042009.1	125899465	51833	2;23;27;38;47;55;71	GGGATAC:0.852273	AGGATAC:0.125,AGGGTAC:0.0198864,AAAACGT:0.00284091
CM042009.1	125989788	51886	32	T:0.995856	A:0.00414365
CM042009.1	128104559	52746	5;22;23;44;47;50;62	TCGGTCG:0.676724	TCAGGCG:0.149425,CCGATCG:0.0632184,TCAGGTA:0.0531609,TCGGGCG:0.0445402,TCAGGTG:0.00574713,TTGGTCG:0.00574713,TCGGGTG:0.00143678
CM042009.1	129099397	53213	7;12;17;42;53;75;82;88;115;118;124;129;143;145;154;157;161	TGCGCCACAAGTGCTTG:0.783286	AGCGCCCCAATTGCTCG:0.111898,AGAATCCCGAGTTCCTG:0.0354108,AGAACCCCGAGTTCCTG:0.0254958,AGCGCTACAATTGCTTG:0.01983,TGCGCCCCGAGTTCCTG:0.0113314,AGCGCCACAATTGCTTG:0.00566572,AGCGCCACGGGAGTCTG:0.00424929,TCCACCCCGAGTTCCTG:0.00141643,TGCGCCACAAGTGCTTT:0,TGCGCCCTGAGTTCCTG:0.00141643
CM042009.1	129155462	53243	5;23	CG:0.950549	CC:0.0467033,TG:0.00274725
CM042009.1	132951782	54645	41;44;47;48;50;56;68;98;110;116;124;182;185;188;199;200	GGCCATGGGCGTATAA:0.504702	AGCCATAAGTGGTGGC:0.225705,AGCGATAAGCGGTGAA:0.172414,AGCCATAAGCGTATAA:0.031348,GGCCAGGGGCGTATAA:0.031348,GGCCATAAGTGGTGGC:0.0141066,AGCCATAAATGGTGGC:0.00783699,AGCCATAAGCGGTGAA:0.0031348,AGCGATAAGCGTATAA:0.0031348,AGCCATAAGTTGTGGC:0.0015674,AGCCCTAAGTGGTGGC:0.0015674,ATCCATAAGTGGTGGC:0.0015674,GGCCATAAGCGGTGAA:0,GGTCATGGGCGTATAA:0.0015674
CM042009.1	132951787	54649	26;68;69;74;110;119;128;130;178	CGATGGCTA:0.372832	GAACGGCAA:0.306358,GAGTAACAA:0.202312,CGATGGCTC:0.117052,CAGTGGTAA:0.00144509
CM042009.1	134270491	55276	23	G:0.978261	A:0.0217391
CM042009.1	135085197	55641	3;11;22;25;29;31;32;38;50;52;63;66;67;74;78;127	CTCGATAGGCATAACG:0.749231	CTCGGTGGTCCAAACG:0.158462,ACCGATAGGTCAAATA:0.0861538,CTGGGTGGTCCAAACG:0.00307692,ACCGATAGGCAAAATA:0,CTCGATAAGCATCACG:0.00153846,CTCTACAGGCATAACG:0.00153846
CM042009.1	135090606	55659	1;11;36;47;125	GACTA:0.678273	GACTT:0.132312,AACAA:0.111421,GATTA:0.0640669,GGCTA:0.00835655,GACAA:0.00557103
CM042009.1	135134376	55689	2;5;11;21;30;57;71;113;125;128	TATTTCTAAG:0.456091	TATTTTTAAG:0.246459,TATTTTTATG:0.126062,TATTTTAGAG:0.0623229,TAATTTTAAG:0.0609065,TATCTCTAAG:0.0169972,TAATTCTAAG:0.0127479,TATTACTAAG:0.00849858,TATTTTTAAC:0.00566572,GATTTTTATG:0.00141643,TATTTTTGAC:0.00141643,TTTTTTAGTG:0.00141643
CM042009.1	135574166	55931	28;55;73;78;94;101;112;151;152;153;154;155;181	AGTGTCCATGCTG:0.443642	AGTGTCGATGCTG:0.236994,AGTACCCATGCTG:0.143064,AGTGTGCATGCTG:0.083815,GGTACCCATGCTG:0.0419075,AGAATCCATGCTG:0.0260116,AGTGTCCATGCTA:0.00867052,AGTGTCGCTGCTG:0.00867052,AGTGTCGAAGCTG:0.00433526,AGTGTCGATGCTA:0.00144509,ATTGTCCATGCTG:0.00144509
CM042009.1	135764499	56002	83;86;101;116;118;135;146	ACTTGTC:0.46978	ACTTTTC:0.259615,ACAAGCC:0.173077,ACTTGTT:0.0934066,TCTTGTC:0.00274725,AATTGTC:0.00137363
CM042009.1	136682742	56482	26;95;151;159;205;207;215	TTGAATG:0.646307	TTAAATG:0.159091,ATGAATG:0.0852273,TTGAACG:0.0823864,TTGGTTA:0.0241477,TAGAATG:0.00284091
CM042009.1	136852243	56536	56;81;88;89;90;110;145;167;204;205	GGCATTTTCG:0.41242	GGCATTTTCA:0.259554,GGCATTTTGA:0.140127,GGGCTTCTCA:0.140127,ATGCTTCTCA:0.0207006,GGGCTTTTCA:0.0159236,GGGCTTTCCA:0.00796178,GGCACTTTCA:0.00159236,GGCACTTTCG:0.00159236,GGCATATTGA:0
CM042009.1	137104600	56645	8;21;23;50;101;109;110	AGAGGCG:0.552707	AGAGGCA:0.139601,AGGGGCG:0.0925926,AGAAGTG:0.0641026,CGAAGCG:0.0598291,AGAAGCG:0.037037,AAAGGCG:0.02849,AGAAGCA:0.022792,AAAGACG:0.002849
CM042009.1	137406386	56773	5;11;31;36;44;54;59;89;95;105;116;121;128	GGACTGCTACCCA:0.517685	GGACTGCCACCCA:0.358521,ACATGATCACCTA:0.0755627,GGACTATCACCTA:0.0337621,AGGTGGTCACCTA:0.00643087,ACATGATCACTTA:0.00321543,GGACTGTCACCTA:0.00321543,GGACTGCCATCCA:0.00160772
CM042009.1	138495224	57367	58;82;88;136	GCCC:0.644444	GCTT:0.329167,ACTT:0.0236111,GACC:0.00138889,GCCT:0.00138889
CM042009.1	140041911	57948	2;40;41;42;44	AAATT:0.827195	GGATT:0.165722,AAATC:0.00283286,GGAAT:0.00283286,GATTT:0.00141643
CM042009.1	143057244	58947	5;12;23;48	TCTG:0.753425	TCCG:0.169863,TTTG:0.0726027,TCTA:0.00410959
CM042009.1	143119894	58987	8;15;20;39;49	AGAGG:0.482143	CGAGG:0.380952,CGGAA:0.111607,ACAGG:0.0178571,CGAAA:0.00744048
CM042009.1	143238351	59053	17;75	GC:0.770718	GT:0.198895,TC:0.0303867
CM042009.1	143416731	59181	4;9;37;60	CGGT:0.69891	CGAT:0.121253,CTGT:0.125341,CGGC:0.0313351,TGGT:0.0231608
CM042009.1	144074645	59365	9;36;39;41;63;87;111;113;122;136;142;143;144;151;152;158;159	TGGGCACCCGTGCTTCC:0.498452	TGGACACCCGTGCTTCC:0.326625,TGGACACACGTGCTTCC:0.105263,AGGATCACCGTGACTCC:0.0557276,TGGACACCCGTTCTTCC:0.00464396,TAGATCACGGTGCCTCC:0.00309598,TGAATCACCAAGCTCTT:0.00309598,TGGACCCACGTGCTTCC:0.00309598
CM042009.1	146516571	60161	2;26;29;63;80;155	CTTCTC:0.515193	CCTATC:0.145028,CTACCC:0.151934,CTTCCC:0.0870166,TTTCTC:0.0814917,CTTCTA:0.0165746,CCTCTC:0.00276243
CM042009.1	146784993	60256	20;25;50;98;101;113;120;136;158;190;194	CATGGCACTCG:0.414596	TACTATGCAGG:0.402174,TATTACGCTCT:0.149068,CTCTATGCAGG:0.0201863,TATTACGCTCG:0.0108696,TACTATGCTCG:0.00310559
CM042009.1	148464434	60993	23;41;55;86;104;110;111	ACAACCGG:0.459701	ATAACCGG:0.4,GCAACCGG:0.0910448,GCAACCAG:0.0462687,ACAACAGG:0.00149254,ATATCCGG:0,GCAATCGG:0.00149254
CM042009.1	149493500	61419	26;33;40;47;53;73;83;90;93	AGTATCTTT:0.902695	CCCATATCT:0.0703593,CCCAGATCT:0.0254491,AGTATATTC:0.00149701
CM042009.1	151498810	62134	17;21;29;41;78;87;92;93;112	ACCGGGGGG:0.60452	ACCGGGGTG:0.221751,CTTAAGTGT:0.168079,ACCGGAGGG:0.00564972
CM042009.1	152247265	62427	5;9;17;20;21;23;26;27;29;37;42;43;46;50;51;75;80;82;84;91;94;105;107;108;117	AAAAATTTGTTAGCAACTTCCGCAG:0.73817	AAAAATTTGTTAGCAACTCCCACGG:0.165615,AAGAATCCACAAGCAACTTCCGCAG:0.0520505,AAAAATTTGTTAGCAACTTACGCAG:0.0236593,AAGTATCCACAAGCAACTTCCGCAG:0.0157729,AAGAATCCACAAGCCACTTCCGCAG:0.00157729,AAGTATCCACAAGCCACTTCCGCAG:0.00157729,GTAAGGCTATATCTATGATCTGTAA:0.00157729
CM042009.1	152495871	62632	29;47;52;67;74	CAGCG:0.861111	GAGCG:0.0643275,CGGCG:0.0467836,CAGCA:0.0248538,CATCG:0.00146199,CGGGG:0.00146199
CM042009.1	153247401	62984	86	G:0.988746	A:0.011254
CM042009.1	154047422	63393	14;67	CC:0.584488	CT:0.414127,GC:0.00138504
CM042009.1	156310883	64562	5;37;58	TGT:0.530303	GGC:0.231405,TGC:0.165289,GGT:0.0385675,TAT:0.0344353
CM042009.1	156561810	64707	20;28;63;94;117	CACCG:0.621849	CACTG:0.212885,CACCC:0.0896359,CGCCC:0.0658263,CAGCG:0.00840336,AACCG:0.00140056
CM042009.1	156617296	64740	1;7	CA:0.993207	TA:0.00543478,CG:0.0013587
CM042009.1	157697174	65488	61;63;66;67	GACA:0.965753	GACG:0.0315068,CTCA:0.00136986,GATG:0.00136986
CM042009.1	157804303	65560	63;71;72;91;93;134;158;175	GGTCCGGG:0.845109	GGCCCGGG:0.153533,TACAAATC:0.0013587
CM042009.1	158329501	65948	6;10;70;85;100	GAATT:0.825613	GAATG:0.151226,AAATT:0.0122616,GATTT:0.00817439,GCACG:0.0027248
CM042009.1	158444182	66012	13;80;86;107;121;125	CAAGCC:0.676471	CAGGCC:0.125,GAGGCA:0.0926471,CAGGCA:0.0764706,CAAACC:0.0264706,CGGGCA:0.00147059,GAGGTA:0.00147059
CM042009.1	158771773	66243	2;7;36;37;39;66	AGCACA:0.885675	AGCACG:0.0936639,AGGCTA:0.00826446,CGCACA:0.00826446,ACCACA:0.00413223
CM042009.1	159590073	66714	3;48;63;70;72;75;90	GAATCTT:0.752089	GAAACGC:0.0933148,GAAATGC:0.0612813,AAATCTT:0.0431755,GAGTCTT:0.0417827,AGATCTT:0.00835655
CM042009.1	160394032	67081	110;119;146;174	AAGT:0.615493	TAGG:0.173239,AACG:0.0957746,AAGG:0.101408,ATGT:0.0140845
CM042009.1	160983471	67449	42;64	TT:0.675637	CT:0.322946,TC:0.00141643
CM042010.1	596837	68074	59;86	GC:0.508403	GT:0.453782,AC:0.0378151
CM042010.1	2063563	68842	1;3;24;51;85;129;144;147;183	ACATACTAC:0.852861	GTGCGTCCT:0.106267,GCATGTCCT:0.0395095,GCATGTTCT:0.0013624
CM042010.1	3660309	69710	7;32;33;62;66;68;84	CGGATGGT:0.917665	CGGAAGTA:0.0778443,AGGATGGT:0.00299401,CGGCTGGT:0.00149701
CM042010.1	3722097	69773	20;21;89;104;108;119	CAGCCA:0.353774	CAACCA:0.349057,CAGCTG:0.172956,CGGCCA:0.119497,CAGTCA:0.00314465,CGACCA:0,TAGCCA:0.00157233
CM042010.1	4057574	70054	5;6;11;15;25;27;38;39;54;63;66;96;120	TCAAAACAGGCTA:0.408805	CCAAAACAGGCTA:0.130503,CCAAATCAGGCTA:0.0990566,TTAGATGAGGCTA:0.0786164,TTAGGTCGTACTA:0.0801887,CCAAAACAGGCAA:0.0660377,TTAAATGAGGCTA:0.0503145,TCAAAACAGGATA:0.0377358,TTAAATCAGGCAA:0.0345912,TCAAATCAGGCTA:0.00786164,TCTAAACAGGCTA:0.00314465,TCAAAACAGGCAA:0.00157233,TCAAAACAGGCTC:0.00157233
CM042010.1	4416703	70300	29;54;55;56	TACC:0.625731	GACT:0.289474,TACT:0.0789474,TGCC:0.00438596,TAAT:0.00146199
CM042010.1	4922792	70568	10;41;42;52;79;80;85;86;88;95	AATCTTCACG:0.566568	AATCACCACG:0.292899,AATCACTACG:0.0754438,AATTACCACG:0.0310651,TATCACCACG:0.0192308,AATTACCACA:0.00739645,AATCACCGCG:0.00443787,AATCTTCATG:0.00147929,ATACACTACG:0.00147929
CM042010.1	4923094	70571	78	T:0.994413	C:0.00558659
CM042010.1	6438358	71306	18;27;67;68;69;84;86;87;95;120;140;154;165	TGACAGCGGGAGG:0.5	TAACAGCGGAAGT:0.123418,TGACAGCCGAAGT:0.102848,TGACAACGGAAGT:0.0901899,TGACAGCGGAAGT:0.0791139,TGACAGCGGAAGG:0.0443038,CGACAGCGGAAGT:0.0221519,CGACAGTGGAAGT:0.0221519,CGACAGCGGAAGG:0.00632911,TGACAACGGGAGG:0.00316456,TGACAGCCGGAGT:0.00316456,TGACAGCCGAGGT:0.00158228,TGGACGCCGAAGT:0.00158228
CM042010.1	6632543	71437	29;44;47;54;110;138;158;170	AGGAATAT:0.560734	GGGTACGT:0.15113,GGGAACGT:0.0833333,AGGAGTAT:0.0889831,AGGAACGT:0.0550847,AGGTATAT:0.0466102,AGCAATAT:0.00847458,GGGAATAT:0.00282486,AAGAATAT:0.00141243,GGGTACGG:0.00141243
CM042010.1	7500639	71842	91;97	GA:0.692623	GC:0.304645,AC:0.00273224
CM042010.1	7506137	71850	37;40;53;54;55;59;60;65;73;76;83;88;97;100;101;103;104	CAAATCAAAATACTTCG:0.548817	CAGATAGTTATACTTCG:0.193787,CAAGTCAAAATACTTCG:0.16716,CAGATAGTTATACTTCA:0.045858,CAAAACAAAATAAAACG:0.0251479,CAGATAGTTATACTTGG:0.0162722,ACAAACAAAATAAAACG:0.00147929,CAGATAGTATGTCTTGG:0.00147929
CM042010.1	7527072	71891	2;6;42;47;50;57;62;69;74;88;120;125;165	CAATGCAAACACA:0.693277	TGGTGCTATGGTA:0.246499,CGGTGCTAAGGTT:0.0364146,CAATCCAAACACA:0.00980392,CAATGCAAACATA:0.00560224,CAATGTAAACACA:0.00280112,CGGCGCTAAGGTA:0.00280112,CGGTGCTGAGGTT:0.00280112
CM042010.1	7902013	72108	12;13;22;38;43;60;74;101;111	TATCTTTTG:0.564246	TATTTCGTT:0.293296,TATCCTTCG:0.0907821,AATCCTTCG:0.0446927,TAGTTCTTT:0.00558659,TTTCTTTTG:0.00139665
CM042010.1	7907824	72122	12;69;77;103;104;126;164;179;183;188	TCACAACCTC:0.339181	CCGTAGCCTC:0.233918,TCGCAACCTC:0.109649,TTACAACCTC:0.112573,TCACAACATC:0.0950292,CCGTAGCCAC:0.0540936,TCACGACCTC:0.0263158,TCACAACCTT:0.0248538,CCGTAGGCTC:0.00146199,CCACAACCTC:0.00146199,CCGTAACCTC:0.00146199
CM042010.1	8024811	72201	12;23;59;145;146;176;178;204;205	CTGATCGGT:0.543103	CTGCTACGT:0.198276,CTGATCGAT:0.158046,CTGCCACGT:0.0905172,CCTATCGGT:0.00431034,CTGATCGAA:0.00287356,TTGATCGGT:0.00287356
CM042010.1	8236046	72357	43;52	AC:0.705307	GA:0.251397,AA:0.0391061,GC:0.00418994
CM042010.1	8551420	72537	14;29;35	GTT:0.719613	GAT:0.274862,AAT:0.00276243,GAC:0.00276243
CM042010.1	8674252	72618	45;71;97;106;111	GTATG:0.55	ATACC:0.309091,GAATG:0.133333,GTTTG:0.00757576
CM042010.1	8674257	72624	14;16;26;31;51;53;74	TTCAGGG:0.656891	TCCAGAG:0.260997,TCGTTAG:0.0395894,ATCAGGG:0.026393,TTCAGGC:0.0131965,TCCTTAG:0.00293255
CM042010.1	8753967	72675	13;15;31;40;54;60;88	GGCACAT:0.492447	GGGACAT:0.26284,GGCACAA:0.13142,AGCACAT:0.0906344,GGGATGT:0.010574,GGGACGT:0.0060423,GTCACAT:0.00453172,GGCGCAT:0.00151057
CM042010.1	8937387	72768	11;47;53;68	AGAA:0.553161	GGGA:0.275862,GAGG:0.168103,GAGA:0.00287356
CM042010.1	9197450	72899	3;4;10;14	CGTC:0.709402	AGTC:0.220798,CGCC:0.037037,AGTG:0.031339,CTTC:0.0014245
CM042010.1	9513620	73040	13;48;72;75;79;80;92;100;101;114;119;136	TAGGAAAATTAG:0.470845	TAGGAAGATTAG:0.310496,TAGGACGATTAG:0.0947522,TAGGAAAATTTG:0.058309,TAAAAAAACTAG:0.0466472,TAGGGAAATTTG:0.0102041,TGGGAAAATTAG:0.00291545,AAGGAAGATTAG:0.00145773,TAGGAAATTAAG:0.00145773,TAGGAAATTAAT:0.00145773,TAGGAAGATAAG:0.00145773
CM042010.1	9799867	73196	44	A:0.997175	G:0.00282486
CM042010.1	9803948	73208	14;18;37;42;49;109	GACGAG:0.379944	CTGGAG:0.375706,CTGCAG:0.0960452,CACGAG:0.0480226,CTGGCG:0.0536723,CTGGAA:0.0437853,GAGGAG:0.00282486
CM042010.1	10680222	73634	10;18;27;38;57;93;101;108;153;156;197;216;217	ACTTCCTTACGTC:0.446377	ACGTGCTTGCCCC:0.34058,AGGTGCTGGCCCC:0.110145,ACGTGCTGGCCCC:0.0594203,ACGGGCTTGCCCC:0.015942,GCGTGTGTATCCG:0.015942,AGGTGCTTGCCCC:0.0101449,GCGTGTTTATCCG:0.00144928
CM042010.1	11000198	73793	1;12;25;28;53;117;120;122;124	CCTGGCAGT:0.543956	CCTGGTAGA:0.370879,CCTTGCGCT:0.0673077,CTTGGCAGT:0.0151099,TCCGACGGT:0.00274725
CM042010.1	11000412	73797	35;36;46	GCA:0.483025	GCC:0.489198,GTC:0.0246914,ACC:0.00308642
CM042010.1	11762537	74184	8;56;68;89	CTAC:0.445748	CATC:0.293255,CAAC:0.258065,CAAT:0.00146628,GAAC:0.00146628
CM042010.1	12194029	74444	26;55;59;60;83;98;104;112	GCGGCGGG:0.706553	GCAACAGA:0.193732,GTGGCGGG:0.0897436,GTGGTGGG:0.0042735,ATGGCGGG:0.002849,GCGGCGTG:0.002849
CM042010.1	12776357	74769	5;11;32;34;35;53	CTGCAC:0.475989	CCGCAC:0.444915,CTGCAT:0.0480226,CTGAGC:0.00988701,TTGCAC:0.0112994,CCACAC:0.00988701
CM042010.1	13330948	75083	39;55;102;114;123	CGCGA:0.822443	TGTCA:0.110795,CGTGA:0.0369318,TATCA:0.0198864,TGTCG:0.00852273,CGTCA:0.00142045
CM042010.1	14016350	75396	34;37;38;39;56;57;58;59;68;72;78;82;87;91;110;136;142;166	AGAGTTCTATGCATTGTA:0.27071	AGGGTTCAATGCACTGTA:0.244083,AGGGTTCAATGCACCGTA:0.159763,CTGAAGCACCACACCGTG:0.115385,AGGGTTCAATAAATCGTG:0.0946746,AGGGTTCAATACACCGCG:0.0310651,AGAGTTCAATGCACCGTG:0.0207101,AGGGTTCAATACATCGTA:0.0207101,AGAGTTTAATGCACCGTA:0.0177515,AGGGTTCAATGCACCGTG:0.0162722,AGAGTTTAATGCATTGTA:0.00295858,CTGGAGCACTACACCATG:0.00295858,CTGGAGCACTACGCCGTG:0.00295858
CM042010.1	14943718	75965	32	C:0.998575	T:0.0014245
CM042010.1	15398212	76183	25;36;63;81	CTGC:0.721467	CAGC:0.0964674,CTAC:0.076087,CTAT:0.0692935,TTGC:0.0366848
CM042010.1	15403119	76211	26;47;48;51;67;77;78;82;91;109;115;145;193;205;217	ATGGATGCCTTGGTG:0.302857	ACACTTCCACTGGTG:0.261429,ACACTTCGACCCGGG:0.151429,ATGGATGCCTTGATG:0.168571,ATGGATGCCTTGGTA:0.0542857,ACACTTCCACTGATG:0.0514286,ACACTTCCACCGATG:0.00714286,ATGGAAGCCTTGGTG:0.00142857,TTGGATGCCTTGGTG:0.00142857
CM042010.1	16181171	76541	9;14;17;25;35;38;53;56;61;62;83;90;98;101	GCCGCACGGGTTAG:0.682371	GACGCACGGGCTAG:0.132219,GCCGCACGGGCTAG:0.104863,GCCGCACGGGTCAG:0.050152,GCTGCACGAGTTAG:0.0121581,GCCACACTGATTCG:0.00455927,GACGCACGGGTTAG:0.00455927,ACCGCACTGATTCG:0.00303951,GCCGAATTGGCTAT:0.00303951,GACGCATTGGCTAG:0.00151976,GCCAACCTGATTCG:0.00151976,GCCACCCTGATTCG:0
CM042010.1	16200817	76594	7;19;94;127;132	GACCT:0.73297	GAGCC:0.111717,GACAT:0.121253,GGGCT:0.0299728,TACCT:0.00408719
CM042010.1	16200822	76601	6;24;41;53;58;82;85;95;109;112;117;126;135;136	CTTACCCTTCGCGT:0.327536	CTCACCGTTCGCGT:0.307246,GGCAATCGTCGCCA:0.0811594,CTTACTCTTCGCGT:0.0666667,CTCACCGTTGGCGT:0.0550725,CGTACTCTTCGCGT:0.0536232,GGCAATCTCCACGT:0.0376812,CTTACCCTTCGTGT:0.0376812,CTCACCCTTCGCCT:0.0202899,CTCACCCTTCGCGT:0.0115942,CTTCCCCTTCGCGT:0.00144928
CM042010.1	20882907	78261	5;12;14;45;53;69;74;84;95;113;125;128;131	CCCGGAATGTGCT:0.645892	CCCGAGTTGTGCT:0.181303,CCCAGGACGCGCC:0.0679887,CCCGGAATGTGGT:0.0495751,CTCGGAATGTCCT:0.0254958,CCCAGGACATGCC:0.0169972,CCCAGGACGTGCC:0.00708215,TCCAGGACGTGCC:0.00283286,CCCGGAATGTGCC:0.00141643,CCTGAGTCGTGCT:0.00141643
CM042010.1	21192039	78572	14;16;27;40;41;60;63;92;94;102;118;140	GCGTGAGTATGA:0.377095	GCCTGGGTATGA:0.368715,GTCTGGTTATGA:0.0837989,ACGTGGGTATGA:0.0642458,GCGCGAGTATGA:0.0405028,GCCTGGGTGTGA:0.0209497,GCCTGAGTATGA:0.0153631,GCCTGGGTAAGA:0.0153631,GCGTCAGTATGA:0.00698324,GCGTGAGTATAA:0.00558659,GCGCGAGTATGC:0.00139665,GCGTGAGAATGA:0
CM042010.1	22526069	79160	60;103;128;134;163;165;169;185;198;203	TTTTAAAGAG:0.434328	TTATAAAGCG:0.316418,TCATAAAGCG:0.113433,TTATAAAAAG:0.0955224,TTATAAAGCA:0.0238806,TTATTAAGAG:0.00597015,CTATAAAGCG:0.00298507,TTAAAGAGCG:0.00298507,TCATAAAGAG:0.00149254,TTATAAAGAG:0.00149254,TTATAAGGCG:0.00149254
CM042010.1	23834928	79654	13;21;67;71;91;109;134;157;182;190;224;227	CCGTTATTACTA:0.249271	CCGTTATTGCTA:0.208455,CCGTTATGGTTA:0.151603,GCCTTATGGCTA:0.137026,CCGCTATGGCTA:0.110787,CCGTTATGGCTA:0.0728863,CCGTAATGGCTA:0.0233236,CCGTTGTGGCTA:0.0233236,CAGTAATGGCTA:0.00874636,CCGCTATGGCAT:0.00874636,GCGTTACGGCTA:0.0058309
CM042010.1	23905805	79686	16;73;79	GGG:0.787088	AGG:0.116758,GGT:0.0934066,GAG:0.00274725
CM042010.1	24572247	79942	3;46	TG:0.817507	CG:0.145401,TT:0.037092
CM042010.1	25173561	80223	32;99;116;177;178	TCGGC:0.782164	TCGAC:0.168129,TCAGC:0.0292398,AAGGC:0.0190058,TCGGT:0.00146199
CM042010.1	25265217	80255	32;54;84;85;103;136;140;161;169	TTGCGCGGC:0.792023	TTACGCGGC:0.11396,TTGAGCGGC:0.037037,TTGCGTGGC:0.022792,TGGCGCGGC:0.0185185,TGGCGCGTT:0.00854701,TGGCGCAGT:0.0042735,ATGCACGGC:0.002849
CM042010.1	25612890	80410	3;35;77;112;139	TAAGA:0.837017	TGAAC:0.138122,TAGGA:0.0179558,CAGGA:0.00690608
CM042010.1	26040611	80630	11;31;38;71;77;86;89	GAGCCCA:0.541429	GAGCCAA:0.202857,GAATCCT:0.102857,GAACAAA:0.0642857,GAACCCA:0.0385714,GGACCCA:0.0257143,GAACCAA:0.0157143,GAGCACA:0.00428571,GAACACA:0.00285714,CAGCCAA:0.00142857
CM042010.1	27652926	81226	20;23;32;50;56;59;62;79;80;81;88;89;92;110;128;167;173;191	AGGGGCTATCAGTTCCCT:0.719403	GGAAACTATCAGTCTTAG:0.152239,AGGGGCTATCAGTCTTAG:0.0462687,GCAGGCAATCAGTTCCCT:0.038806,GCAGGCTATCAGTTCCCT:0.0223881,GCAGGCTATCAATTCCCT:0.00746269,AGGGGCTATCAGTTCTAG:0.00447761,AGGGGTTATCAGTTCCCT:0.00298507,GCAGGCTATCAGTCTTAG:0.00298507,AGGGGCTATCAGTCTCCG:0.00149254,AGGGGCTATCAGTCTTCG:0.00149254
CM042010.1	30111980	82099	6;42;52;77;78;92;99;109	GATCCCAA:0.513554	GACCCTAA:0.207831,GACCCCAA:0.188253,CATCCCTA:0.0753012,GGCCCCAT:0.0105422,GACTTCAA:0.00150602,GATCCCTA:0.00150602,GATCCTAA:0.00150602
CM042010.1	32092444	82833	8;20;26;34;37;39;40;52;60;63;88;90;92;94;111;121;125;131;147;149;152;158	CATTCTCGCCTGACCGCAACTA:0.666667	CATTTTCAACTGTCTCCAACTA:0.125,CTTTCTTAACTGTCTGCAACTT:0.0709877,CATTCTCAACTGTCTGCACCAA:0.0401235,CTATCTTAACTGTCTGCAACTT:0.0277778,CAATTTCAACTGTCTCCAACTA:0.0231481,CATTCTCGCCTGATCGCAACTA:0.0169753,CATTCTCGCTTGACCGCAACTA:0.0108025,CATTCTCGCCTGACCGCAATTA:0.00771605,CATTCTCGCCTTACCGCAACTA:0.00462963,CATTTGCAACTGTCTCTAACTA:0.00308642,CATGCTCGCCTGACCGCAACTA:0.00154321,CATTCTCGCCTGACCGCGACTA:0.00154321
CM042010.1	32151178	82879	11;14;61;65;76;78;95	CTGGAGA:0.636612	CTGGAAA:0.213115,CTGGGGA:0.139344,CCGGAGA:0.00546448,CTGGGGG:0.00273224,ATGGAGA:0.00136612,CTGCAGA:0.00136612,CTTGGGA:0
CM042010.1	32291828	82954	8;22	GG:0.839726	GA:0.110959,AG:0.0493151
CM042010.1	32981266	83215	3;12;28;35;39;42;58;70;82;86;88;93;95;111;125;136;137	AGTATTGGACCTAAAGG:0.285511	AGTACTGGACCTAAAGG:0.221591,AGGATTAAGCCTAATGG:0.140625,AAGATTAAACCTAAAGG:0.15625,AGTATTGGATCTAAAGG:0.0724432,AGTATTAAGCCTAAAGG:0.0397727,AGTATTAAGCCTAATGG:0.0298295,AGGATTGGACCTAAAGG:0.0227273,AGTATCGGACCTAAAGG:0.0213068,AAGATTAAACCTAAAAG:0.00852273,GGGGTTAAGCACTGTGA:0.00142045
CM042010.1	33007457	83222	8;17;53;77	CAAG:0.80411	CAGG:0.10137,TAAG:0.0520548,CAAA:0.0383562,CGAA:0.00410959
CM042010.1	33007545	83233	3;63;114;126;132;137;138;153;157;174;175;190;195;198;218;223;235	CTCATAAATGAGGAAGG:0.368976	CTGATAAATGAGGAAGG:0.158133,CTGATAAATAAGGAAGG:0.15512,CTCATAAATAAGGAAGG:0.10994,CGGGGAAACGAGATAGG:0.0978916,CTGGGAAACGAGATCGG:0.0391566,CTGGTGAATGAGGAAGG:0.0271084,CGGGTAACTGAGGAAGG:0.0105422,ATGGTGAATGATGAAGG:0.00903614,CTGATAAATAAGGAAGT:0.00753012,CTGGTGGATGAGGAAGG:0.0060241,CTGGGAAACGAGATAGG:0.00451807,CTGATAAATAAGGAAAG:0.00301205,CGGGGAAACGGGATAGG:0.00150602,CTGGTAAATGAGGAAGG:0.00150602
CM042010.1	33285566	83343	23;62;67;69;79;95;98;104	CCTGTGAT:0.678042	CCCGTCAT:0.154303,CCTTGCAT:0.103858,CCTGTGGT:0.0593472,TCTTGCAT:0.00296736,CTTGTGAT:0.00148368
CM042010.1	33286339	83352	8;42;48;68	TCAC:0.820225	TGAC:0.134831,TCTC:0.0238764,CGAC:0.0126404,TCAG:0.00842697
CM042010.1	33660622	83488	11;41;50;77;102;108	TGGAGA:0.855978	TGGAAA:0.0828804,TGGAAC:0.0543478,AGGGGA:0.00407609,TGAAGA:0.0013587,TTGAGA:0.0013587
CM042010.1	33855634	83598	43;53;66;68;92;93;101	CGATTGT:0.828338	CGTTTGT:0.141689,CCTGTGT:0.0231608,CGATGTT:0.0027248,CGATTGA:0.0027248,ACTGTGT:0.0013624
CM042010.1	34490860	83816	3;4;5	TCG:0.995482	CAG:0.00301205,TCA:0.00150602
CM042010.1	38717988	85251	24;40;43	AAC:0.948171	AAA:0.0411585,ATA:0.00914634,TAA:0.00152439
CM042010.1	44191352	87272	80;121;152;158;169;173;216	AGATCGG:0.829513	ATATCGG:0.104585,ATATCGC:0.0329513,AGATCGC:0.0157593,CGATCAG:0.0100287,AGATAGG:0.00286533,AGACCGG:0.00143266,AGTTCGG:0.00143266,CGATCAC:0.00143266
CM042010.1	46037999	87884	37;74	CG:0.605769	CA:0.392857,AG:0.00137363
CM042010.1	47312565	88301	55;83;85;119;173;191;196	GATCGCG:0.696629	AAACGCG:0.125,GATAGCG:0.0856742,AATCGCG:0.0646067,AATCGAG:0.0196629,GGTCGCG:0.00421348,AATCGAC:0.00280899,AATCACG:0.00140449
CM042010.1	47367318	88326	15;16;22;40;41;55;60;61;62;73;74;75;77;82;90;105;122;123;125	GCACGTGCACAGATTAACT:0.394984	GCACATGCACGGATTAACT:0.145768,GCACGAGCACAGTTTAACT:0.100313,GCGCGTGCACGGATTAACT:0.117555,GGACGTGCACAGATTAACT:0.0971787,GCACGAGCACAGTTTGACT:0.0595611,GCACGTGCCCAGATTAACT:0.0329154,GCAAGTGCATAGATAAACT:0.0188088,GCACGTGCACGGATTAACT:0.0141066,GCACGTGCACAGACTAACT:0.0109718,ACACGTGCACAGATTAACT:0.0031348,GCACGAAGCCAGTTTGACT:0.0015674,GCACGAGCACGTATTGACT:0.0015674,GCACGTGCACAGATTACTA:0.0015674
CM042010.1	48382389	88648	1;22;37;85;91	CCTGT:0.57438	CTTAT:0.143251,TTCAT:0.150138,CCTGG:0.129477,CTCAT:0.00275482
CM042010.1	50099462	89168	62;94;104;119	GTGT:0.777322	GGGT:0.125683,GTTT:0.0532787,GTGA:0.0423497,CTGT:0.00136612
CM042010.1	50209872	89206	2;13;56;68;74	TAAAC:0.438719	TATAC:0.360724,TAAAG:0.110028,TAACG:0.0292479,CAAAC:0.0292479,TGAAC:0.0320334
CM042010.1	51967641	89784	24;30;42;84;111;114;138;141;153;165	AGCATACTTC:0.376081	GGTATACTTC:0.299712,AGCACTTTTC:0.0648415,AGCACATTTC:0.0634006,AGCATATTTC:0.0446686,GGTATACTCT:0.0345821,GGCATACTTC:0.0273775,AGCATACTTT:0.0201729,GATATACTCT:0.018732,GGCATATCTC:0.0172911,AGCATACTCT:0.00720461,AGTTCTTTTC:0.00720461,GGCATATTTC:0.00720461,AGCATATCTC:0.00576369,AGCTCTTTTC:0.00432277,GGCATACTCT:0.00144092
CM042010.1	52174051	89964	33;60	GA:0.953453	TA:0.0405405,GG:0.00600601
CM042010.1	52174056	89970	20;21;49;53;81;114;121;151	CGCTTAGG:0.50303	CCCTTAGG:0.231818,CGCTTACG:0.201515,GGCTCCGG:0.0242424,CGATTAGG:0.0212121,CGCCTAGA:0.0151515,GGCTTAGG:0.0030303
CM042010.1	66643904	93328	24;45;49;51;52;60;71;85;89;90	TAGCTTCTAG:0.755587	TGGGTCCTAG:0.145251,TAGCTCCTAG:0.0614525,TAGCTCACCG:0.0125698,TAGCTTACCG:0.0111732,CAGCTTCTAG:0.00698324,TAGCTTCTAA:0.00558659,TAACTCCTAG:0.00139665,TGGGCCCTAG:0
CM042010.1	68889267	93774	4;16;23;38;39;80;94;98	TGGAGGTG:0.867052	TGAAGGTT:0.0606936,TGAAGTTT:0.0534682,CGGAGGTG:0.00578035,TGGAGGAG:0.00578035,TGGACGTG:0.00289017,TTGAGTTG:0.00289017,TGACGTTT:0.00144509
CM042010.1	74348091	94936	2;3;14;16;35;41;67;68;69;77;78;109;118;121;122;137	TGAGATGTTCTGCAAG:0.973186	TGGGATGTTCTGCAAG:0.00946372,TGAGATGTTCTTCAAG:0.00630915,TTATGAGATGCGGTCA:0.00630915,TGAGATATTCTGCAAG:0.00473186
CM042010.1	76077885	95348	27;34;40;42;44;45	AGCGTT:0.796875	TTTATT:0.147727,AGCGCT:0.0284091,AGCGTG:0.0269886
CM042010.1	76077890	95352	54;60;96	GGG:0.99455	TGG:0.0027248,GCG:0.0013624,GGT:0.0013624
CM042010.1	77707519	95868	7;25;53;89;110	CGGTC:0.49581	CGGCC:0.360335,CTTCC:0.120112,TTTCC:0.0195531,CTTCT:0.0027933,TGGCC:0.00139665
CM042010.1	77830268	95895	31;37;46;82	GGAC:0.794278	GACC:0.128065,CGAC:0.0640327,GAAC:0.0122616,GACT:0.0013624
CM042010.1	78791990	96223	103	A:0.987342	G:0.0126582
CM042010.1	85028620	97219	41;75;101;112;116;117;123;126;143;144;151;165;171;175;192	GGTGTATACTCGGAT:0.762784	GGTGCTCCGTGCAGT:0.116477,GGTGTATACTCGGAC:0.0553977,GGCGTATACTCGGAT:0.0369318,GCTGTTCACAGCGAT:0.0255682,AGTATATACTCGGAT:0.00284091,GGTGCTCCGTGCGGT:0
CM042010.1	89962516	98441	8;27;58;64;67;107;112;121;153;175;195;196;205;229;236	GGCATTTGCCACTCG:0.513595	GGCATTTGTCACTCG:0.244713,GGAATTTACCACTCG:0.101208,GGAATTTACCACTGG:0.0468278,GGCATTTGCCCATCG:0.0302115,GGCAGTCACTACTCG:0.021148,GACATTTGCCACTCC:0.0196375,GGCTTTTGCCACTCG:0.010574,GGCATTTGCCACTCC:0.00453172,AGAATTTACCACTCG:0.00302115,GGCATTTGCCACACG:0.00302115,GGCATCTGCTACTCG:0.00151057
CM042010.1	90195292	98537	5;14;17;26;47;53;69;70;72;73;81;82;86;101;102;103;133;137;138;147;149;157;160;163;171;189;231	GTCCCATAAAAATGCCATTTATTCCTG:0.468843	GTCCCAAAAAAATGCCATTTATTCCTG:0.235905,GTCTCATAAAAATGCCATTTATTCCTG:0.0890208,GGGCCTAAAATTCCTCTTCATCTTTTA:0.0697329,GTCCAAACAATTTCTCTACATTTCCTG:0.0578635,GTCCCAACAATTCCTCTTCATCTCCTG:0.0430267,GTCCCAACATTTCCTCTTCATCTCTTG:0.0267062,GTCCCAACATTTCCTCTTCATTCCCTA:0.00593472,GTCCCAAAAAAATGCTATTTATTCCTG:0.00148368,GTCCCAACTTTTCCTCTTCATCTCTTG:0,GTCTCATAAAAATGCCATTTATTCCGG:0.00148368
CM042010.1	98489330	100852	10;22;43;55;61;74	CATCAC:0.452247	CACCAC:0.331461,CATGGC:0.0955056,CGTCAC:0.106742,CATGAC:0.00842697,CATCAA:0.00280899,TACCAC:0.00280899
CM042010.1	98489335	100856	36;45;53;87	GAGT:0.490385	AGGT:0.321429,AAGT:0.17033,AATT:0.0137363,AAGG:0.00412088
CM042010.1	102133537	102253	2;5;17;40;50;56;62;65;74;77	GCACACGACG:0.59322	GTATACAGCG:0.346045,TTATACAGCG:0.0564972,GTGCGTGACA:0.00282486,GCACACGATA:0.00141243
CM042010.1	104616891	103190	30;42;48;57;69;72;78;93;99	CCTGTACAG:0.787791	TTTGTACGG:0.0973837,CTTATACGG:0.0537791,CCTGTATAG:0.0406977,TTTGCGCGG:0.0101744,CCTGTACAA:0.00436047,CCTGTACGG:0.00290698,TCTGTACGG:0.00290698
CM042010.1	106264566	103650	8;21;26;43;48;55;72;85;87;120;121;122;164;190	TGAATTTTTAAGGA:0.613707	ACAATTCTCAGGTA:0.157321,ACAATTCTTAAGTG:0.0981308,TGAAACTTTAAGGA:0.0404984,TGTATTTTTAAGGA:0.0389408,TGAATTTTTAACGA:0.0186916,TGAATTTATAAGGA:0.0140187,TGAAATTTTGAGGA:0.00778816,ACAATTCTTAAGTA:0.00311526,TGACTTTTTAAGGA:0.00311526,TGTATTTTTAAGTG:0.00311526,AGAATTTTTAAGGA:0.00155763,TGAAATTTTAGGTA:0
CM042010.1	108180308	104337	31;57;83;126;128;146;147;160;168;214	GAAGTGTAAA:0.704735	AACGCGTAAA:0.194986,GACGTGAAAA:0.045961,GTAGTGTAAA:0.0306407,GAAGCGAAAA:0.0097493,GAAATGTAAA:0.00557103,AACGTTAGAG:0.00278552,GAAGTGTAGA:0.00278552,GACGTTAGAA:0.00278552,AACGTGTAAA:0
CM042010.1	108776395	104498	8;23;35;47;65;83;92;93;98;101	CACAACTACA:0.404494	CTCAACTACA:0.26264,TACAGTTGTG:0.16573,TACAGTTGCG:0.0772472,TACTGTTACG:0.0365169,CACAGCTGCA:0.0224719,CACAGCTGCG:0.0224719,CACAACCACA:0.00702247,CATAACTACA:0.00140449
CM042010.1	111660959	105422	23;30;37;40;42;43;99;122	TGGAAGTC:0.563467	TCGAAGTC:0.213622,CGCAAGCC:0.185759,CGCATCCC:0.0185759,TCGAAGTT:0.0139319,TCGGAGTC:0.00309598,TGCAAGCC:0.00154799
CM042010.1	114016654	106416	2;23;25;44;50;53;56;59;65;71;73;74	CTGGAACACTCC:0.418155	CCAGAACATCCC:0.358631,CCAGGGCACTCC:0.181548,CCAGGGGACTCC:0.0193452,CCAAGGCGCTCC:0.00744048,CCAAGGCGCTGC:0.00595238,GCAGAGCACTCC:0.00595238,CCAAAACACTCC:0.00297619
CM042010.1	114110273	106498	9;11;13;30;38;49;53;72;81;102	GCTACTCAGT:0.377273	GCCACTCAGT:0.242424,GTCTCTCAGT:0.0636364,GCCTCTCATT:0.0636364,GTCACTGGGT:0.0606061,GTCATTCAGT:0.0590909,GCCTCTCAGT:0.0348485,ATCTCTCAGT:0.030303,GTCACTCAGT:0.030303,GCCTCTCAGA:0.0257576,GTTACCGAGT:0.00606061,GTTACCCAGT:0.00454545,GTCACCGAGT:0.00151515
CM042010.1	114111151	106510	5;10;17;35;46;47;53;74;77;93;104	GACCTTGTAGC:0.561605	GTCTTCGTAGC:0.123209,GTCCTTGTAGC:0.0916905,GACCTTGGAGT:0.0501433,GACTATGGAGC:0.0458453,GACCTTGGATT:0.0415473,GACTTTGTAGC:0.025788,GTCCTTGGAGC:0.0229226,GACCATGGAGC:0.0200573,GACTTTGGAGC:0.00859599,ATTCTTGGAGC:0.00716332,ATCTATTGTGC:0.00143266
CM042010.1	117476132	107783	5;11;30;38;50;54;66;72;83;85;89	CGTGCAGACTT:0.784195	CGTACAGACTT:0.162614,CGTGCACACTT:0.0288754,CGTGGAGACAT:0.0151976,CGAGCAGACTT:0.00455927,CGTACTGTTTT:0.00303951,TATGCAGACAA:0.00151976
CM042010.1	118442068	108208	50;56;59	TTC:0.676712	CTC:0.30411,CTT:0.0178082,TAC:0.00136986
CM042010.1	118442664	108215	10;25;30;51;102;106;111;119	TTACAAAT:0.448012	GTAAAAGC:0.409786,GTAAATGC:0.120795,TTACTAAT:0.0137615,GTCAAAGC:0.00458716,TCACAAAT:0.0030581
CM042010.1	118928198	108430	6;40;41	GAA:0.720461	GAT:0.26513,TTA:0.0115274,TTT:0.00288184
CM042010.1	119059407	108505	2;22;46;48;60;81;87;96	CGGTCGGG:0.566456	CGGTCAGG:0.262658,CCACTGTA:0.161392,ACGCCATA:0.00316456,CCGCCATA:0.00316456,CCGTCGGA:0.00316456
CM042010.1	120519016	109180	8;13;15;32;33;35;42;46;65;71;73	CAAGCAGTGTA:0.719547	CGGGTAAGGTA:0.15864,CAGTTAGTTTA:0.110482,CAGTTAGTTAA:0.00566572,CAGGTGGTGTG:0.00424929,TAAGCAGTGTA:0.00141643
CM042010.1	120571487	109207	2;13;16;35;37;41;42;46;53;54;66;82	AAAGTGGTAATC:0.324405	AAAGTGGTAACC:0.287202,TATGCGGTAATC:0.233631,TATGTGGTAATC:0.151786,AAAGTGGTAATT:0.00297619
CM042010.1	121210545	109540	15;23;33;45	AGGC:0.343575	AGTC:0.344972,ATTC:0.142458,GGTC:0.163408,AGTT:0.00558659
CM042010.1	121227508	109565	6;15;29;41;52;61	CGACCG:0.871508	CTCGTG:0.120112,CTAGTG:0.00418994,CTCGTT:0.0027933,TGACCG:0.00139665
CM042010.1	122548322	110221	2;4;7;24;53;62;65;69;71;112;113	ACTTGGACATT:0.79918	TGTGCATCATT:0.120219,ACTTGGACACT:0.0286885,TGTGCGACATT:0.0218579,ACCTGGACATT:0.0177596,ACTTGGAGATT:0.0068306,ACCTGGACATC:0.00273224,ACTTGGACTTT:0.00273224
CM042010.1	122708640	110266	20;36;37;40;49	CCGTC:0.759207	CCGTT:0.167139,CCGCC:0.0594901,ACATT:0.0113314,CTGTT:0.00283286
CM042010.1	127734938	111704	58;115;146;158;170;191;197	CGGTCGG:0.816804	CGGCCAG:0.11708,CGGTCAG:0.0371901,CGACCAG:0.0192837,CGGTAGT:0.00413223,CAGTCAG:0.00275482,CGGTAGG:0.00137741,TGACCAG:0.00137741
CM042010.1	127763934	111723	26;27;38	ACC:0.693146	ACT:0.277259,ATT:0.0280374,GCT:0.00155763
CM042010.1	127886754	111816	2;23;56;71;108;134;197	CTCGAGC:0.348571	CTAGAGC:0.262857,CACGAGC:0.171429,CTCCTCC:0.148571,TTAGAGC:0.0642857,CTCGAGT:0.00428571
CM042010.1	128025963	111853	29;77;152;190	GAAT:0.871148	GAGA:0.120448,GTGA:0.00420168,GAGT:0.00280112,ATGA:0.00140056
CM042010.1	128466782	112003	47;101	GT:0.946866	CT:0.0504087,GG:0.0027248
CM042010.1	129622432	112555	41;75;91;96	AACG:0.96	ATGG:0.0230769,AACA:0.0123077,ATCG:0.00461538
CM042010.1	130249551	112872	5;37;53;76;101	CCCAC:0.79403	ACCAC:0.11194,ACTGT:0.0865672,CCCAT:0.00597015,CTCAC:0.00149254
CM042010.1	130566186	112976	13;14;26;62;71;74;89;100;107	GATCTCCAA:0.563014	GTTTTACAA:0.278082,ATTCCAGCA:0.142466,GTCTTACAA:0.0164384,ATTCCAGAG:0
CM042010.1	132530338	113760	9;33;38;40;55;60;61;74;81;86	ATAGGTAGCC:0.528571	ATAGGTAGGC:0.214286,ATGTGTAGGC:0.136508,ATAGTAAGGC:0.0428571,ATATGTAAGT:0.0333333,ATAGTTAGGC:0.0190476,ATATGTAAGC:0.0174603,GTAGGTCGGC:0.0047619,AGATGTAGGC:0.0031746
CM042010.1	133397365	114159	6;16;27;30;42;47;49;52;56;76;88;103;128;133;139	CAACTCTTCCTATTT:0.477273	TAACTCTTCCTATTT:0.154545,CGACTCTTCCTATTT:0.142424,CAACACTTCCTATTT:0.110606,TAACTCTTCTTATTT:0.0651515,CAACTCTTTCTATTT:0.0227273,CAACTCTTCCTATAT:0.0181818,TATCTCCTCCCCTTT:0.00606061,TAACTCTTCCTATTG:0.0030303
CM042010.1	134016704	114471	44;71;96;109	AGCA:0.844444	AACA:0.0603175,GGCA:0.0428571,AGCG:0.031746,GGAA:0.0206349
CM042010.1	134019550	114491	35;59;70;72;86;92;110;113	TCATTTGA:0.485507	TCAGTCAA:0.313043,TTAGTTAA:0.118841,ACATTCAA:0.0275362,TTAGTTGA:0.0217391,TCATTCAA:0.0144928,TCATGTGA:0.00869565,TCATTTAA:0.00434783,TTAGTTGT:0.00289855,TCATTCGA:0.00144928,TCTGTCAA:0.00144928
CM042010.1	134537376	114825	17;56;71	GGG:0.977077	GAG:0.0157593,AGG:0.00429799,GGA:0.00286533
CM042010.1	134537623	114830	30;32;55;107;110;167	CTGTCA:0.709091	TAATCA:0.236364,TAGTCG:0.0212121,CTGTTA:0.0166667,CTGCCA:0.0106061,TAGTCA:0.00606061
CM042010.1	135198010	115144	35;41;50;65	CATC:0.855978	TCTC:0.13587,TATC:0.00543478,CAAC:0.0013587,CATA:0.0013587
CM042010.1	135198015	115152	37;86;98;113;132;155	TTGTGA:0.688859	CTGTGA:0.164402,TTAGGA:0.13587,TTAGAA:0.00543478,TCGTGA:0.00407609,TTGTGC:0.0013587
CM042010.1	135589364	115324	10;99;103;112;113	GTCAA:0.847107	GACAA:0.143251,CATGA:0.00826446,GTCAC:0.00137741
CM042010.1	135674689	115376	1;4;13;39;40;43;47;50;81;85;94;115;125;128	GTTCGACAATCCAA:0.605797	GTTCGACAAGTAAA:0.223188,GCTCGACAAGTAAA:0.0927536,GTTCGACGAGTAAA:0.0434783,ATTTAACAAGTCAG:0.0188406,GTTCGAGAAGTCAA:0.0115942,GTTCGGCAGGCCGA:0.00289855,GTACGACAAGTAAA:0.00144928
CM042010.1	135919288	115540	10;30;43;76;78	TCCAT:0.679348	TTCAT:0.195652,TTAAT:0.116848,CTCAT:0.00543478,TCCTA:0.00271739
CM042010.1	135972530	115574	49;75;76;108;124;160;165;185	TCAAGTAA:0.7875	TCAGGTAA:0.155556,CCAGGTAA:0.0305556,TCAAGAAA:0.00694444,TTAAGTAA:0.00694444,TTAAGTAT:0.00694444,TTTAATAA:0.00416667,TCAAGTCA:0.00138889
CM042010.1	136857922	116059	1;57	AT:0.827446	AG:0.153533,GT:0.0190217
CM042010.1	137929840	116447	33;39;42;192	ATGG:0.607242	ACGA:0.236769,GTGG:0.144847,ATAG:0.0097493,ACGG:0.00139276
CM042010.1	138277710	116698	9;11;18;26;68	AACTA:0.347578	AACTC:0.262108,AGCTA:0.190883,AAGTA:0.148148,AACCA:0.048433,TACTA:0.002849
CM042010.1	138656722	116911	18;68;77;85	GTCC:0.633929	ATCC:0.183036,GTCG:0.0952381,GCCC:0.0833333,GTAC:0.00446429
CM042010.1	140223209	117573	58;67	CG:0.858311	TA:0.137602,CA:0.00408719
CM042010.1	141014676	118022	23;66;71;112;145	CAGGC:0.933424	CAGGA:0.0407609,CAAGC:0.0217391,TCGGC:0.00271739,CAGCC:0.0013587
CM042010.1	141804136	118383	3;6;17;36;78	GGTCG:0.713296	GGGCG:0.146814,GGTTG:0.109418,CATCG:0.0193906,GGTCA:0.0110803
CM042010.1	143174635	119059	34;42;43;44;80;91;99;125;140;148;171;173;197	CCGTAAAGGTGAA:0.167203	CTGTAGAGGTGAA:0.160772,CCTTAAAGGTGAA:0.170418,CTGTAAAGGGGAA:0.167203,CTGTAGAGCTGAA:0.159164,GTGTAGAGGTGAA:0.0916399,CTGTAAAGGTGTA:0.0385852,GTGTAGAGCTGAA:0.0209003,CTGTAGAGCTCAG:0.0096463,CTGTAGAGCTCAA:0.00482315,CCGTGAGGGTGAA:0.00321543,CTGTAGAACTCAA:0.00321543,CTGTAAAGCTGAA:0.00160772,CTTAAAAGGTGAA:0.00160772
CM042010.1	144238499	119700	8;36;107	GTT:0.648352	ATT:0.177198,ACT:0.134615,GTA:0.0398352
CM042010.1	145456146	120323	45;71;79;98	GGAC:0.767405	GGTC:0.199367,AGAC:0.028481,GGAT:0.00316456,GCAC:0.00158228
CM042010.1	145458095	120327	2;4;10;18;19;41;49;52;61;82;92;97;98;100;116;117;119;151;152;154;160;164;165;176;179;181;192;202;211	AACAAGCTTTACGGTTACTCACGGAATCA:0.351964	TATGAGCAATAGGGTTACTTACGGAATCA:0.151057,AATAAGCTACAGGGCGATCCTGCGGACAT:0.161631,AGTAAGCTACAGGGCTATCCTGCGGATAT:0.154079,AACAAGCTATACGGTTACTCACGAAATCA:0.114804,AATAAACTATACGGTTACTCACGGAATCA:0.0287009,AACAAGCTATACGGTTTCTCACGAAATCA:0.0166163,AATAAACTATACTGTTACTCACGGAATCA:0.0060423,AATAAGCTACAGGGCTATCCTGCGGATAT:0.00302115,TATGAGCTATAGGGTTACTTACGGAATCA:0.00302115,TATGTGCTATAGGGTTACTTACGGAATCA:0.00302115,…
CM042010.1	145535111	120403	3;20;45;53;55;68;69;81;86;87;95;97;98;131;132	TTGTCGGGGTGTGCG:0.425466	TAGTCGGGGTGTGCG:0.329193,GAGTCGAAGCTTAGG:0.124224,TTGCTGGGATGTGGG:0.0729814,TTGTCGGGGTGTGCA:0.0139752,TAGTTGGGGTGTGCG:0.00621118,TAGCTGGGGTGTGCG:0.00465839,TTGCTGGGGTGTGCG:0.00621118,TTGTTGGGGTGTGCG:0.00621118,TTGTTGGGATGTGGG:0.00465839,GAATCGAAGCTAAGG:0.00310559,GAGTCGAAGCTAAGG:0.0015528,TAGTCCGGGTGTGGG:0.0015528
CM042010.1	145646762	120464	14;19;20;31;32;51;56;57;63;69;71	CTGCATCCGTG:0.45584	CCAGATCCTTG:0.337607,CTGGTTCCTTG:0.14245,CTGGACCCTGG:0.025641,CTGGATCCTGA:0.019943,CCAGATTCTTG:0.00997151,CTGGATCCTTG:0.00569801,ACAGATTCTTG:0.0014245,CTAGATCCTTG:0,CTGGATCGTTG:0.0014245
CM042010.1	146479511	120811	17;37;92;96	TGAA:0.633333	TGAT:0.308696,TGTA:0.0478261,TAAA:0.00724638,AGAA:0.00144928,AGAT:0.00144928
CM042010.1	146479516	120818	37;45;52;55	CACT:0.818681	CAAA:0.137363,CGCT:0.032967,TGCT:0.00824176,CACA:0.00274725
CM042010.1	147537593	121380	30;65;100;122;156;168;176	TGCTCGG:0.468493	TCCTCGG:0.276712,ACCTCGG:0.142466,TGCTAGG:0.1,TGCACGG:0.00821918,TGTTCCG:0.00273973,TCCTCGA:0.00136986
CM042010.1	147537598	121387	88;90;96;99;119;159;162;175;210	TAAGGGGCG:0.633978	TAGGGGGGG:0.140884,TAAGGGGCA:0.118785,TAAGGGTCG:0.0441989,TAATGGGCG:0.0441989,TAAGAAGCG:0.0179558,ATGGGGGGG:0
CM042010.1	148247530	121668	29;56;81	GGG:0.590116	GAG:0.255814,AGG:0.122093,GGC:0.0247093,AGC:0.00290698,GAC:0.00436047
CM042010.1	148265286	121699	5;29;68;77	GCGA:0.837047	GCCA:0.0654596,GCGT:0.0626741,GTGA:0.0306407,ACGA:0.00417827
CM042010.1	149610571	122550	47;48	AT:0.998512	AA:0.0014881
CM042010.1	150582011	123129	4;24;57;61;66;89;91;99;101;104;114;127;147;151;157;193	GTAGTTCACAAAAAAC:0.318713	GTAGTTCACAAAAAAT:0.298246,GTAGTTTCTAGGATAC:0.185673,GTAATCCACAAAATGC:0.0804094,GTGGTTCACAAAGAAC:0.0555556,GTAGCCCACCAAATGC:0.0219298,GCAGTTTCTAGGATAC:0.0146199,ATAGTTCACAAAAAAC:0.0116959,GTGGTTCACAAAAAAC:0.0102339,GTAGTCCACCAAATGC:0.00292398
CM042010.1	150964157	123410	22;113	GC:0.723288	TC:0.239726,TG:0.0369863
CM042010.1	151708061	123881	42;44;92;121	GCCCGTG:0.641956	GCCCGGG:0.219243,GCCTGGG:0.134069,GCCCGGT:0.00315457,GCCCATG:0.00157729
CM042010.1	151729943	123894	31;40;43;52	CCCA:0.558011	TTCT:0.274862,CCCT:0.138122,CCTT:0.0290055
CM042010.1	151933131	124084	15;20;29;32;40;61;68	TAGCTGG:0.686111	CAGTGGA:0.145833,TAACTGG:0.116667,TAGCTCG:0.0416667,TGGCTGG:0.00972222
CM042010.1	151952973	124109	35;45;66;83;98;101;103	GGGAGCA:0.449454	GGGACCA:0.32377,CGAGGCA:0.14071,GGGAGTA:0.0710383,GTGAGCA:0.00956284,GGAGGCA:0.00273224,GGGAGCT:0.00273224
CM042010.1	152750561	124629	14;27;49;53;58;62;71;93;95;102;104;116;122;163	TCGACGAGTGCTTG:0.437853	TCTACGAGTACCTA:0.409605,ACTATCTGCGTTGG:0.139831,ACTATCTGTGTTGG:0.00564972,TCGACGACTGCTTG:0.00423729,AATATCTGCGTTGG:0.00141243,TCTTCGAGTACCTA:0.00141243
CM042010.1	153040824	124947	47;104;189	GCA:0.643987	GTA:0.344937,CCA:0.00949367,GCG:0.00158228
CM042010.1	153417511	125105	28;95;107;115	GTAA:0.611111	GTAG:0.184722,GAAG:0.140278,GTGA:0.0472222,GTGG:0.0125,ATAA:0.00416667
CM042010.1	154011322	125597	12;24;33;59;71;79;82;88;90;92;94;110;115;117;118;120	CTATGCTCAATAAAGT:0.581429	CTATGCTCTATAAAGT:0.12,CCATAATAAACAAAGT:0.1,CTGGACCAAGTAAAGT:0.0614286,CCATAATAAATAAAGT:0.0485714,CTATGCTCAATACAGT:0.0357143,CTATGCTAAGTAAAGT:0.0328571,CTATGCTCAATGAAGT:0.0142857,TTATGCTCAATAAAGT:0.00428571,TTATGCTCAATAAGTA:0.00142857
CM042010.1	154195803	125704	10;53;56;59;64;80;82;92;109;117;136	TATTTACAAAC:0.434169	TATTTACAAAA:0.420063,ATCTTTCATAC:0.0407524,TATTTACAATA:0.0266458,TATATACAAAC:0.023511,TATTTAGTAAC:0.0203762,TATTTACTAAC:0.0188088,TATTTAGAAAC:0.0141066,TATTCACAAAC:0.0015674
CM042010.1	154282195	125803	16;17;24;25;34;37;39;42;45;49;61;64;72;74;85;86;107	ATAACCTCATAATGCTG:0.386707	GTAAACTAGTAATACTG:0.137462,ATAACCTCATAATACTG:0.138973,ATAACCTCGAGATGCTG:0.102719,GCAAACTAGTAATACTG:0.060423,ATTACCTCATAAGGGTG:0.0453172,ATAACTTCGTAATGCTG:0.0271903,ATAACCTCGAAATACTG:0.021148,GTAAACTAGTAATACTA:0.0196375,ATAACCTCATAAGGCTG:0.0181269,ATTCCCTCATAAGGCCG:0.0166163,ATTACCTCATAAGGCTG:0.0151057,ATTACCACATAAGGCTG:0.0060423,ATAACCTCGTAATACTG:0.00302115,GTAAACTAGTATGGCTG:0.00151057
CM042010.1	154575220	125966	5;10;61;84;106;113	AGCTCT:0.769863	GTCGCA:0.139726,GGCTCT:0.0794521,AGCTTT:0.00821918,GTTGCA:0.00273973
CM042010.1	154575225	125971	53	C:0.99449	T:0.00550964
CM042010.1	155298853	126410	9;46;72	CAC:0.835635	TGA:0.143646,CGC:0.0207182
CM042010.1	155298858	126414	20;30;38;41	TACT:0.818306	TAGC:0.142077,TACC:0.0218579,AACT:0.0150273,TCCT:0.00273224
CM042010.1	155903733	126738	22;49;59;61;76;91;141	ATTTACT:0.825843	ATTTGTT:0.108146,ATCTACT:0.0393258,ACTTACA:0.0224719,ATTCACT:0.00280899,GTTTACT:0.00140449
CM042010.1	155990029	126825	26;43;44	ATT:0.879009	GCT:0.103499,ACT:0.00874636,GCC:0.00874636
CM042010.1	156002027	126869	9;36;48;49;57;59	GAGTCA:0.486072	GAGTCG:0.185237,AGAGCG:0.144847,GAGTTG:0.158774,GAGGCG:0.0250696
CM042010.1	156314832	127186	27;28;29;33;38;111;113;124	TCTGGTCC:0.755014	ACCGGCCC:0.148997,TCTTGTCC:0.0458453,TCCGGTCC:0.0186246,TCTGCTCC:0.0114613,TCCTGTCC:0.00859599,TGCTGTCC:0.00859599,TCTGGTCT:0.00143266,TCTTGTTC:0.00143266
CM042010.1	156315155	127196	5;15;16;33;42;43;44;46;60;124;133;151	AACACGGCCGCC:0.554017	AACACGGCTGCC:0.265928,AGTAGGGTTATC:0.124654,AGTAGGGTTATT:0.0193906,AATGCGACTGCC:0.0180055,AACACTGCTGCC:0.0124654,TACACGGCTGCC:0.00415512,AATGCGGCTGCC:0.00138504
CM042010.1	156412565	127310	8;17;25;29;35;38	TAACAT:0.772099	AGGATT:0.118785,TGGCAT:0.0814917,AGGCTT:0.0248619,TGGCAA:0.00276243
CM042010.1	156641402	127486	16;60;85	TCG:0.459384	AAG:0.358543,TAC:0.145658,AAC:0.0336134,TCC:0.00280112
CM042010.1	157077412	127699	66;103;108;111;112;116	CTAACG:0.689891	CTGACG:0.277322,CGGAAG:0.0191257,CTGGCG:0.00956284,TTGACG:0.00273224,CTGACA:0.00136612
CM042010.1	157196974	127871	43;88;113;134;135;154	GTGGCT:0.631507	CTGACT:0.130137,CTCACT:0.0876712,CTGGTT:0.0684932,CTGGCT:0.0575342,GCGACT:0.0191781,GTGACC:0.00273973,GTGACT:0.00273973
CM042010.1	157278746	127917	56;58;61;84;85;97;106;183	CTACCAAC:0.976266	CTACAAAC:0.0205696,TCGTCCGT:0.00316456
CM042010.1	158613240	128688	27	T:0.964724	C:0.0352761
CM042010.1	158818783	128860	53;74	AG:0.964888	GG:0.0323034,AA:0.00280899
CM042010.1	159276793	129217	32;186	CC:0.889706	CT:0.108824,AC:0.00147059
CM042010.1	159277959	129236	14;28;30;52;60;65;83	GCGGCGC:0.958904	GCGGCAC:0.039726,ATATAGT:0.00136986
CM042010.1	159277964	129244	99;108;150	TCG:0.990489	GCG:0.00679348,TTA:0.00271739
CM042010.1	159507500	129428	21;44;53;83	GGGG:0.907104	GGAG:0.0846995,AGGG:0.00546448,GAAG:0.00136612,GGGC:0.00136612
CM042010.1	159509932	129442	69;72;155;173;191;192;225	CACCGTG:0.44302	CGCCGTG:0.25641,CGCCATG:0.166667,CGCAGTG:0.0868946,CGGCGTG:0.042735,AGCCATG:0.002849,CGCAGTA:0.0014245
CM042010.1	159972777	129720	5;62;73;80;131;134;140	TCGATCT:0.63522	TCGATCC:0.172956,CCGATCT:0.132075,TGAGCCT:0.0251572,TGAACTT:0.0251572,TCAGTCT:0.00628931,TCGACCT:0.00314465
CM042010.1	159973499	129736	53;68	GT:0.887228	GA:0.0951087,CT:0.017663
CM042011.1	458139	129987	9;13;27;30;35;36;50;60	CAGGCGAC:0.362805	TAGAGTAT:0.353659,TAGGGTAT:0.268293,CCGGCGAT:0.0106707,CCCGCGAT:0.00304878,TAGGGTTT:0.00152439
CM042011.1	603287	130123	20;44;53;54;65;83	CGCGCG:0.58011	CGATGG:0.334254,CGCGCT:0.0538674,CCCGCG:0.019337,TGCGCG:0.0124309
CM042011.1	858850	130229	63	C:0.980926	T:0.0190736
CM042011.1	1342388	130427	19;26;70	ATC:0.636111	ACT:0.305556,CTT:0.0444444,ATT:0.0138889
CM042011.1	1770152	130760	43	T:0.997283	A:0.00271739
CM042011.1	1887038	130870	39;59;65	TTG:0.910326	TCG:0.0733696,ATG:0.013587,TTA:0.00271739
CM042011.1	2169807	131052	18	G:0.991848	A:0.00815217
CM042011.1	4025728	131956	11;64;84;85;124;126;182	TAGTTTC:0.449275	TTCATAC:0.315942,TTCATTT:0.204348,CAGTTTC:0.026087,TTCTTAC:0.00289855,TTCAAAC:0.00144928
CM042011.1	4591159	132240	17;20;41	TCA:0.415746	TAA:0.335635,TCG:0.245856,CCA:0.00276243
CM042011.1	7012746	133372	6;24;41;51;187	CCACG:0.544077	CGGCA:0.442149,CCATG:0.0110193,TCACG:0.00275482
CM042011.1	7012751	133377	1;2;5;48;87;93;117;118;154;164;175;177;179	GGCCCTCTGACTT:0.457849	GGCCCTATAGGTT:0.332849,GAGTCCACGAGTT:0.0944767,AGCCCTATGGGTC:0.0552326,GGCCCTATGGGTT:0.0494186,GGCCCTATGGGTC:0.00581395,GGCCGTCTGACTT:0.00290698,GGCCCTATGGGCC:0.00145349
CM042011.1	7299287	133540	5;31;46;51;71;74;86;97;131;139;162;188;201;230;238	TTCGCTTATAGCTAA:0.224398	TGGGCTGGTGGCTAA:0.218373,TGGGCTGGTGGCCAA:0.194277,TGCGCTGATAGCTAA:0.150602,TGGGATGGTGGCTAA:0.120482,TGGACTGGTGGCTAA:0.0873494,CGGACTGGTGGCTAA:0.00150602,TGCGCCGGAGGTTTG:0.00150602,TGCGCTGATAACTAA:0.00150602
CM042011.1	8264117	134010	94;104;106;157	TGTC:0.52346	CCTC:0.343109,CCTA:0.131965,CCAC:0.00146628
CM042011.1	8688996	134339	26;50;71	CTC:0.730337	CTT:0.164326,TTT:0.0561798,CCC:0.0449438,CCT:0.00280899,TCC:0.00140449
CM042011.1	8761956	134413	36;89;95;104;115;163;168	AGAGTAT:0.646479	AGAGTGT:0.190141,AGATTAT:0.0985915,AGGGGAT:0.056338,AAAGTAT:0.00422535,AGAGTAC:0.0028169,GGAGTAT:0.00140845
CM042011.1	12138826	136741	8;33	TC:0.968579	TT:0.0286885,CC:0.00273224
CM042011.1	12556528	136910	2;15;130;186	TTGA:0.89589	ATAG:0.0589041,TCGA:0.0438356,ATGA:0.00136986
CM042011.1	14195004	137422	28;53;59	ATC:0.916667	ACC:0.0765027,GTC:0.00546448,ATG:0.00136612
CM042011.1	14208010	137446	16;85;165;171;180	TCTAGC:0.710983	TCTAAC:0.190751,TCTAGG:0.0592486,ACTAGC:0.017341,TTTAGC:0.0144509,ACCAGC:0.00722543
CM042011.1	14491874	137685	8;62;68;79;80;81;100	TCCGCCT:0.75	CGGACCC:0.121914,TGGACCC:0.0787037,TCCGTTT:0.0462963,TCCGCTT:0.00154321,TGGACCT:0.00154321
CM042011.1	14491879	137692	18;22;52;66;148;173;197;202;217	ATATTGTGG:0.484709	GTGTAGTAG:0.227829,GTATTGTGG:0.186544,GTATTATGA:0.0474006,GAATTGTGG:0.030581,GTATTACGA:0.0168196,GTACTGTGG:0.00611621
CM042011.1	14507866	137725	8;82;83;106	TAGG:0.528689	CAGG:0.286885,TAGA:0.18306,TGAG:0.00136612
CM042011.1	16040739	138830	14;30;42;57;63;70;76;89;98;100;110;119;120;157;163	GCTAAATACCGGTCG:0.358462	GTTAAATACCGGTAG:0.333846,GCTAAAAACCGGTCG:0.152308,TCTAAATAACGGTCG:0.0738462,TCTAAATACAGGTCG:0.0353846,GTTAAATACCGAACA:0.0338462,GCTTGATACCGGTCG:0.00769231,GCTAAATACCGGTAG:0.00153846,GTCTGTTTCCAGTAG:0.00153846,GTTAAATACCGGTCA:0.00153846
CM042011.1	16527003	139088	40;101	CT:0.99589	GT:0.00273973,CA:0.00136986
CM042011.1	16791928	139263	62;67;75;76;99;113	CTTACT:0.453869	CTTCAT:0.322917,GTTCAT:0.151786,CCTCAT:0.0639881,CTCCAT:0.00446429,CTTCAA:0.00297619
CM042011.1	16792309	139273	19;20;21;22;31;51;54;58;85;96;129;160;167;169;184;185;226;248	GGCACTCACATGCCGTAT:0.28635	AGCAACCACATGCCGTAT:0.179525,AGCACTCGCATGCCGTAT:0.137982,AGCAATCACATGGCTACC:0.115727,AGCAACTACATGCCGTAT:0.120178,AGCAACCATGTACTGTAT:0.0890208,AGCAACCATGGACTGTAT:0.0519288,AGCACTCACATGCCGTAT:0.0074184,ATCAACCATGTACTGTAT:0.00593472,AGAACTCACATGCCGTAT:0.00296736,AGCGATCACATGCCGTAT:0.00296736
CM042011.1	16827157	139300	23;47	AT:0.852861	AC:0.141689,TT:0.00544959
CM042011.1	16881305	139351	86;89;107;128;143;145	GGGTTC:0.364384	GGGCTA:0.29863,AGTCTA:0.186301,GTGCTA:0.136986,GGGTCA:0.00684932,AGGCTA:0.00547945,AGGTTA:0.00136986
CM042011.1	17849982	139743	11;12;14;21;29;43;85;87;109;111;158;162;181	CAATCTACTGTAA:0.329268	CAACCTAGTGTAA:0.222561,CAACCTACTGTAA:0.199695,CAACGTAGTGTAA:0.128049,CAACCTAGCGTAA:0.0289634,CCACCTAGCGTAA:0.0259146,CAACCATGTATAA:0.0198171,CAACCATGTATAG:0.0182927,CATCCTAGCGTAA:0.0121951,CCTCCTAGCGTAA:0.00914634,CAACCATGTATTG:0.00304878,CAACCTTGTATAG:0.00152439,CAATCTACTGCAA:0.00152439
CM042011.1	18996890	140436	48;55;84;89;91;105;114;146;153;166	GCGGCCTATA:0.346608	GCGGCCGATA:0.274336,GCGGCCGGAA:0.163717,GCTGTCGGAA:0.0884956,ATGGCCGGAG:0.0619469,GCGCCAGGAA:0.0471976,GCGGCAGGAA:0.0103245,GCGGCCGGTA:0.00294985,GTGGCCGGAA:0.00294985,GCGCCAGATA:0.00147493
CM042011.1	19114192	140549	2;29;31;53	TTAC:0.853825	TTAT:0.136612,CTAC:0.00546448,TGAC:0.00273224,TTGC:0.00136612
CM042011.1	19114432	140554	1;4;15;43;48;54;76;83;84;85;93;94;99;103;105;115;157	AATGTGGTCTCCGTATC:0.628571	AATGTGGTCTCCGTAGC:0.131429,AATGTGGTCTCTGTATC:0.0942857,AAGTTCAATATCGCATT:0.0857143,TTGTTCAATATCGCTTT:0.0571429,AATGAGGTCTCCGTATC:0.00142857,AATGTGGTCTCCTTATC:0.00142857
CM042011.1	19400494	140651	20;80;95;98;101;106;110;112;115;162	GCGTACAGAA:0.31677	GCTTACGAAA:0.180124,GCGTACGAAA:0.166149,GCGTACGAAG:0.121118,ACGTACAGAA:0.110248,GCGTTGGAAA:0.0962733,GTGAACAGAA:0.00621118,GCGTTGGATA:0.00310559
CM042011.1	21328686	141656	27;102;177	CCT:0.473901	TTT:0.385989,CTC:0.134615,CTT:0.00549451
CM042011.1	21447457	141764	26;73;82;182;196	CCCTA:0.774238	CCCTC:0.191136,TCCTA:0.0221607,CCTTA:0.00831025,CTCTA:0.00277008,CCCAC:0.00138504
CM042011.1	21471438	141780	14;44;55;59;78;89	GTTGCA:0.507289	GTCACA:0.25656,ATTACA:0.14723,GTCAGA:0.0612245,GATGCA:0.0233236,ATTACT:0.00437318
CM042011.1	22532861	142285	27;40;47;53;60;63;97;114;124	ACCCCAGCA:0.379121	ACCCCGGTA:0.251374,ACTCCAGCA:0.277473,ACCCCACCG:0.0714286,GCTCTAGCA:0.0123626,ACCTCGGTA:0.00549451,AACCCAGCA:0.00274725
CM042011.1	23223098	142543	29;34;39	ACC:0.880747	ACA:0.0747126,AAC:0.0431034,GCC:0.00143678
CM042011.1	23296292	142556	4;16;22;28;37;99;102;107;114;118;129;136	TTGTTTTTTTGG:0.764957	TTGTTGTTTTGG:0.0740741,TTGGTTTCTGAA:0.0470085,CCGTTTTTTGAA:0.0413105,TTGTTTTTTTAG:0.022792,CCGGTTTTTGAA:0.0185185,TTGTGTTTTTGG:0.0128205,CCTGTTTTTGAA:0.00997151,TTGTTGCTTTGG:0.0042735,TTGTTGTTCTGG:0.0014245,TTGTTTTCTGAA:0.0014245,TTGTTTTTTGAA:0.0014245
CM042011.1	24038037	142947	1;4;10;43	TATC:0.799435	CAGC:0.193503,TTTC:0.00423729,CAGT:0.00282486
CM042011.1	24471635	143106	35;41;101;102;144;164;170;186	TTGAAAGGG:0.59697	TTGAAAGAG:0.263636,TTGATTGGG:0.0666667,TCTGAAGGA:0.0515152,GTGAAAGGG:0.0212121
CM042011.1	24739075	143190	74;94;110;125	TAAA:0.79805	AAAA:0.157382,TAGA:0.0362117,TAAT:0.00696379,TTAA:0.00139276
CM042011.1	24772146	143232	19;83;106;127;158;190	GCATCG:0.803951	CAACTC:0.18693,GCCTCG:0.00911854
CM042011.1	24915027	143312	11;12;13;18;24;38;51;71;119;124;125;155;164;165;224	AGTGAAAGTTCGACA:0.395588	GGTCAATGTTCCACG:0.182353,AGTGAGAGTTCCACA:0.166176,AGTGAAACTTCCACA:0.139706,AGTGAAAGTCCCACA:0.0882353,AGTGAGAGCTCCACA:0.00735294,AGTGAGAGTTTCACA:0.00735294,AGTGAAAGTTCCACA:0.00588235,AGTGAATGTTCCACG:0.00294118,GGTCGAAGTTCCCAG:0.00294118,GTGCAATGTTCCACG:0.00147059
CM042011.1	24989146	143406	3;7;8;11;13;17;23;36;37;42;52;58;82;112	CTCCAAGTGCATAA:0.778592	TAATTTGTGCACGA:0.181818,CTCCAAGTGCATGG:0.0307918,CTCCAAGTGTATGG:0.00293255,TTCCAACTCCTCGA:0.00293255,TTCCAAGCCCACGA:0.00293255
CM042011.1	26515037	144202	13;17;115	AGC:0.701102	AGT:0.293388,TGT:0.00413223,ATC:0.00137741
CM042011.1	27100808	144418	80;134;165;175;185;191	CAATGC:0.721739	CCACAT:0.250725,TCACGT:0.026087,CATTGC:0.00144928
CM042011.1	27449353	144591	11;41;59;63;64	AGCCG:0.410061	CACCG:0.333841,AACCG:0.213415,AACCA:0.0396341,AGTCG:0.00152439,AGTGG:0.00152439
CM042011.1	28404575	145111	27;107;108;119;125	GAGTG:0.415978	GAGAG:0.336088,GTGAG:0.202479,GATAG:0.0413223,GAGAT:0.00275482,AAGTG:0.00137741
CM042011.1	29016881	145327	38;42;49;81;89	TAACT:0.926136	TAATT:0.0497159,CAACT:0.0113636,TCACT:0.00710227,TAACG:0.00284091,TATCT:0.00284091
CM042011.1	29369971	145476	14;15;45;48;147	CCACT:0.819088	CTACC:0.178063,TCAAT:0.002849
CM042011.1	30130972	145822	26	T:0.998641	C:0.0013587
CM042011.1	30828192	146101	15;28;55;64;67;69	GCTGGC:0.50274	GTCAGC:0.219178,GCTGAC:0.242466,GCTGGG:0.0219178,TCTGGC:0.0136986
CM042011.1	31259057	146315	5;6;16;19;28;31;35;38;41;76;86;103;107;108	CAAGAGGCTGTTAG:0.33945	CAGGAGGCTGTTAG:0.324159,CAAGTGGGCGACCG:0.20948,CAAGAGGCTGTTAT:0.117737,CAAGAGGCTATTAG:0.00458716,ACAGAGGCTGTTAG:0.00152905,CAAAAGGCTGTTAG:0.00152905,CAAGACGCTATTAG:0.00152905
CM042011.1	31951798	146729	28;78;102;111;141	GAACA:0.401639	GAACG:0.29918,AAACG:0.277322,GAATG:0.0136612,GAGCG:0.0068306,GCACG:0.00136612
CM042011.1	32998259	147094	23	A:0.993207	T:0.00679348
CM042011.1	33914842	147533	15;21;37;80	GTAT:0.843324	ATAT:0.099455,GTTT:0.0544959,GGAA:0.0027248
CM042011.1	33930460	147555	22;79;115;136	ATAT:0.525223	GCAT:0.442136,GCAA:0.0222552,ATGT:0.0103858
CM042011.1	33973524	147575	6;39;77;105;117;120;121;123	TACATACA:0.432471	TTCGTGTA:0.193966,TTTGTATA:0.137931,TTCGCGTA:0.0933908,ATCGTGTT:0.0775862,TTCGTATA:0.0488506,ATCGTGTA:0.0158046
CM042011.1	33973529	147583	11;24;44;66;75;100	TTCCTC:0.422753	CCCCAG:0.450843,CCCGAG:0.0800562,CCACAG:0.0463483
CM042011.1	34302998	147721	22;101;109;121;124	ACAAC:0.532609	GCAGC:0.434783,AAAAC:0.0230978,ACGAT:0.00951087
CM042011.1	37313529	148804	14;77;110;125	CTAT:0.964578	TCGA:0.0354223
CM042011.1	37630043	149052	43;44;70;72;74;76;82;83;86;101	TGTTTTTTAC:0.844575	GACGATACGA:0.152493,TGTTTATTAA:0.00293255
CM042011.1	37794623	149150	23	G:0.980978	A:0.0190217
CM042011.1	42137026	151208	23;43;76;93	AATC:0.529891	AATG:0.328804,AAGC:0.116848,GTGC:0.0244565
CM042011.1	42550748	151394	7;8;21;30;31;37;71;79	ACGCGCCG:0.462908	CGGAAGCC:0.369436,CGCAAGCC:0.127596,ACGCGCCC:0.037092,CGGAAGTC:0.00296736
CM042011.1	43455811	151770	35;56	AA:0.643052	AG:0.355586,TA:0.0013624
CM042011.1	43455816	151777	167;188;200	CCC:0.599715	CTC:0.397436,ACC:0.0014245,CCA:0.0014245
CM042011.1	43936846	152063	27;32;60;62;64;65;70;71;75;79;129;140;150;162;165;166;167;171;172;202;209	GAAAAACACCGCCTTATTATG:0.400576	AAAAAACACCGCCTTATTATG:0.293948,GCTTCGTACCCATTTATTATA:0.0778098,GCTTCGTACCCATTTTTTATA:0.0763689,GAAAAACACCGCCTTATGATG:0.0850144,GAAAAACATCGCCTTATTATG:0.0461095,GAAAAACACCGCCTTATTAAG:0.0144092,GAAAAACACAGATCAAATATA:0.00288184,GAAACGTTCCGACTTATTCTA:0.00288184
CM042011.1	44590355	152340	13;17;48;49;55;66;75;78;87;88;102;116;119;120;131;133;141;145	ACATCATTCGGTGACTTC:0.65303	ACATCATAAAGTGACTCC:0.180303,ACATCATTCGGGGACTTC:0.165152,GTGCTTCTCACTAGTGCT:0.00151515
CM042011.1	44937923	152474	5;32;38;72;119;173;209	GGCCCAA:0.379573	GGTTCAA:0.280488,AGTTCGA:0.205793,GGCTCAA:0.054878,GACTCAA:0.0457317,GGTTCAC:0.0289634,AATTTAA:0.00304878,GATTTAA:0.00152439
CM042011.1	44937928	152478	9;23;32;75;81;88;130;145;148	GTAGTTACG:0.403125	GAAGTTGCG:0.290625,AAAGGAGAA:0.2,GTAGTTGCG:0.0328125,GAAGTTACG:0.03125,GTACTTACG:0.025,GACGTTGCG:0.0109375,GAAGGAGAA:0.0046875,AAAGGTGAA:0.0015625
CM042011.1	45133897	152567	44;63;72;119;161	CCTAC:0.46832	CCTAA:0.286501,TTCAC:0.195592,CCTGC:0.0495868
CM042011.1	45307546	152750	37;48;55;80;105;116;127;141;152;173;190;192;194;195;196;203	AAGGAGAGCGTATGTT:0.792308	AAATCGGAGGTATGTT:0.147692,AAGGAGAGCGTATGTC:0.0215385,AAGGAGAGCCTATGTT:0.02,AAATCGGGGGTATGTT:0.00461538,AAATCGGAGGAATGTT:0.00307692,GAGGAGAGCGTATGTT:0.00307692,AAAGCGGAGGTATGTT:0.00153846,AAATCTGAGGTATGTT:0.00153846,AAGGAGAGCGTATGGT:0.00153846,AAGGAGAGCGTATTTT:0.00153846,ATGGAGAGCGTATGTT:0.00153846
CM042011.1	45471724	152916	109;119;139;196;214	CCATG:0.696078	CCGTG:0.197479,TTATA:0.105042,CCACG:0.00140056
CM042011.1	45471729	152922	6;75;84	ACG:0.939891	ATG:0.0368852,GCG:0.0177596,ACC:0.00546448
CM042011.1	46455622	153426	32;50	CC:0.764463	CT:0.230028,TC:0.00550964
CM042011.1	46667361	153535	8;14;26;53	ATAC:0.719477	GTAC:0.222384,ATGT:0.0508721,ACGC:0.00290698,GTGC:0.00290698,ATGC:0.00145349
CM042011.1	46671762	153549	25;37;45;66;106;110;118;121;126;131;132;144;149;150	GTTTTCTCTATGTC:0.666154	GTTTCCTCTATGTC:0.253846,ATTTTTCCCTTGGC:0.0615385,GACCTTCCCTTCGT:0.0107692,GTTTTCTCTTAGTC:0.00461538,GTTTTCTGTATGTC:0.00307692
CM042011.1	47408016	153899	2;10;45;65;74	TTGCT:0.529086	TAGTC:0.234072,TTGTC:0.224377,TTTCC:0.0110803,CTGCT:0.00138504
CM042011.1	47454400	153958	63	C:0.995913	A:0.00408719
CM042011.1	47506873	153991	14;35;47;71;83;112;122;163;166;186	GTGGTTGATC:0.274725	GAAGCTGATC:0.229396,GTGGTCGGTC:0.23489,GTGGTCGATC:0.119505,GTGGCTGATC:0.0892857,GTGGCCGGTC:0.021978,GTGACTGATC:0.0151099,GTGGTTAATC:0.00961538,ATGGTCGATC:0.00274725,GTGGTCGACC:0.00137363,GTGGTCGATA:0.00137363
CM042011.1	48057706	154210	5;20;77;89;113	GGGTT:0.451087	GGGTA:0.277174,GGTCT:0.232337,GAGTT:0.0366848,AGTTT:0.00271739
CM042011.1	48271766	154326	10;25;34;40;46	GGAGG:0.472843	AGAGG:0.313099,ATGGA:0.199681,AGATG:0.00638978,GTAGG:0.00479233,AGGGA:0.00159744,GGGGG:0.00159744
CM042011.1	48427283	154384	58;110;142;145	TAAG:0.875394	TAAT:0.0835962,TATT:0.033123,TCAG:0.00788644
CM042011.1	50044817	155055	6;8;10;47;65	CTCGT:0.513812	TTCGT:0.298343,TTTGT:0.185083,TCCGT:0.00276243,TTCTG:0
CM042011.1	50617001	155422	78;80;90	GGG:0.691429	TGG:0.202857,GGT:0.07,GAG:0.0228571,TGT:0.0128571
CM042011.1	52935067	156674	43;68;91;94	AACG:0.712329	ATTA:0.241096,ATCG:0.0452055,GACG:0.00136986
CM042011.1	53092454	156739	15;35;59;75;124;167	AATAGA:0.591772	AACAGA:0.243671,AACGGA:0.0712025,TATGAA:0.0363924,TATAGA:0.0316456,ACTAGG:0.0253165
CM042011.1	53115853	156777	16;33;48;51;60;74;84;87;93;98;141	CGTTACCGAGG:0.27071	CGTTGGACGAG:0.285503,CGTTGCACGAG:0.211538,CGATGCACGAG:0.152367,CTTTGCACGAG:0.0532544,AGTTGCACGAG:0.0236686,CGTCACCGAGG:0.00147929,CGTTGCACGAA:0.00147929
CM042011.1	53470896	156991	2;23;44;47;74;99;100;109;124;200;206	AGCCACGTCTC:0.512968	AACCACCTCTC:0.142651,AATCACGTCTC:0.10951,AGCGACGTCTC:0.103746,AACCACCTCAG:0.0907781,AATCACGTGTC:0.0216138,AACCAGGAGTC:0.00720461,AACCACGTGTC:0.00576369,AACGAGGTCAG:0.00288184,AACCTCCTCTC:0.00144092,GACCAGGAGTC:0.00144092
CM042011.1	53731636	157221	4;33;50	ATC:0.763014	ATT:0.209589,TTT:0.0178082,ACC:0.00958904
CM042011.1	54222748	157615	13;28;76	AGC:0.786301	GTC:0.212329,AGT:0.00136986
CM042011.1	54327065	157662	20;51	CT:0.997059	CA:0.00147059,TT:0.00147059
CM042011.1	54327070	157669	16;27;44;51;138;150;153;159;162;174	ATCGATTCTC:0.7263	ACCCACTGCC:0.140673,ATCGATCCTC:0.0688073,ACCCATTCTT:0.0321101,TTCGATTCTC:0.0259939,ATCCATTCTC:0.0030581,ATCGTTTCTC:0.00152905,ATGGATTCTC:0.00152905
CM042011.1	54338849	157701	3;10;31;46;54;61;77;86;101;110;114;121;124;129;137	TTTCGTTGCCCTGAC:0.226727	TTTCATTGCCCGAGC:0.223724,TTTCATTGCCCTGAC:0.216216,CTGTACGATCCTAAT:0.15015,TTTCATTGCGCTGAC:0.0990991,CTGTACTATCCTAAT:0.0645646,TTTCATTGCCATGAC:0.0195195,CAGTACGATCCTAAT:0
CM042011.1	56213922	158627	60;63;91;92;98;117;118;119	ATTAAGCG:0.537092	ATAAAGCG:0.234421,ATTAAGAG:0.109792,ATAAAGAG:0.10089,ATTGAGCG:0.0133531,ATTAAGCA:0.00296736,ATTAGACG:0.00148368
CM042011.1	56532321	158736	14;35;53;89;92	GAGGG:0.422059	GAGGA:0.314706,TGGAG:0.216176,GAAGA:0.0470588
CM042011.1	57015534	159016	48;56;59;71;102;158;159;176;188;195	TGTGCCGGGT:0.446646	TATGTCGGGT:0.280488,TATGCCGGAT:0.089939,TATGTCGGAG:0.0853659,TATGTTGGGT:0.0640244,TACGTCAGAT:0.0243902,TATCTCGAAT:0.00457317,CATGTCGGGT:0.00152439,TATGCCGGGT:0.00152439,TGTGTCGGGT:0.00152439
CM042011.1	57209579	159142	1;7;14;23	CCCC:0.575549	CCTC:0.269231,TCCT:0.10989,CTTC:0.0453297
CM042011.1	57209883	159148	2;13;33;36;42;66;71;119	GGGTGCGT:0.68272	GGGTGCTT:0.106232,GGGAGTGA:0.0906516,GGATACGT:0.0807365,CGGTGCGT:0.0339943,GTGAGTGA:0.00566572
CM042011.1	58368501	159701	9;12;21;34;35;36;41;43;44;48;50;59;142;144	CGGCAAGCGTGTGT:0.392754	CGGCAAGCACGCGT:0.362319,CGACAAGCACGCGT:0.184058,CGAAAAGCACGCGT:0.0202899,ACGCTCGGACTTGT:0.0144928,ACGCTCGGACGTGT:0.0130435,CGGCAAACACGTGT:0.0101449,CGACAAGCACGCAA:0.00289855
CM042011.1	59464054	160256	12;18;19;62;72;76	CAGTCG:0.789174	TACTCG:0.192308,CAGCCG:0.00997151,CAGTCC:0.00569801,CAGTAG:0.0014245,CTGTCG:0.0014245
CM042011.1	59636293	160312	45;49;57;78;106	GTCGG:0.467066	GGCGG:0.359281,AGTGA:0.172156,GGCAG:0.00149701
CM042011.1	59636298	160318	3;8;24;33;61	GCAAG:0.737705	GCAGG:0.143443,GTAAG:0.057377,GCAGA:0.0409836,ACAAG:0.0150273,GCCGA:0.00546448
CM042011.1	59700740	160334	14;16;21;76;90;107;114	CAATCAT:0.785124	CTATCAT:0.0991736,CAATCAC:0.0523416,CAATCTT:0.0220386,CAACCAT:0.0151515,CACTCAT:0.00964187,AAATCAC:0.00826446,CAATAAT:0.00826446
CM042011.1	59701025	160341	7;12;22;23;56;57;69	GATGTTA:0.627168	GGTGTTA:0.315029,GGTGTCA:0.0260116,AGTGTTA:0.0115607,AGTGTTC:0.0101156,GATATTA:0.00578035,GGAGTTA:0.00289017,GGTGGTA:0.00144509
CM042011.1	59734547	160379	10;14;15;21;25;31;34;47;48;54;63;83;89;91;100;109;127;148;149	AGACTTCGTGATTCGTTAT:0.694444	AGACTTCGTGGTTCGTTAT:0.116667,TGAGAACATAACCTTCCCT:0.101389,TGAGAATATAACCTTCCCT:0.0361111,AGACTTCGAGATTCGTTAT:0.0375,AGCCTTCGTGATTCGTTAT:0.00833333,AAACTTCGTGATTCGTTAT:0.00416667,AGAGAACATAACCTTCCCT:0,AGAGAATATAACCTTCCCT:0,TGAGAACATAACCTTCCCC:0.00138889
CM042011.1	61104793	160893	9;18;90;129;145	TGGTG:0.827744	TGGTC:0.158537,TCGTG:0.00457317,TGATG:0.00457317,TGGAG:0.00304878,AGGTG:0.00152439
CM042011.1	61149996	160944	13;21;27;28;50;54;73;95	CAAGTGAG:0.692521	TTAGTGAA:0.149584,CAAGCGGG:0.0914127,CAAGTCAG:0.0290859,CAAGCGAG:0.0221607,CAATTGAG:0.0124654,CACGTGAG:0.00277008
CM042011.1	61345002	161082	3;4;11;32;33;35;41;45;62;70;71;86;94;189	CAAAATAAACTCCC:0.697802	CAAAATATACTCCC:0.160714,ATGAATAATATTCG:0.115385,ATGTGAAAAATCTG:0.021978,ATATGAAAAATCTG:0.00274725,ATATGACAAATCCC:0.00137363,ATGAATAATAATCG:0
CM042011.1	61359249	161101	32;53;68;118;122;128	GCGCAC:0.858696	TCCGAT:0.116848,TACCGC:0.0244565
CM042011.1	62855986	161812	17	G:0.997207	C:0.0027933
CM042011.1	63512924	162122	22;41;42;48;67;72;75;99;107;119;127;129;136;149;158	CTGACCCCGGATCTG:0.744186	CGGACCGTGGATCTG:0.119186,CTCGCTCCAGACAGG:0.0843023,CGGACCGCGGATCTG:0.0421512,CGGACCGCGAATCTG:0.0101744
CM042011.1	63512925	162123	14;42;43;49;73;76;100;108;120;130;137;150	CTGACCCCGGATCTGT:0.75841	CGGACCGTGGATCTGT:0.100917,CTCGCTCCAGACAGGT:0.088685,CGGACCGCGGATCTGT:0.0412844,CGGACCGCGAATCTGT:0.00917431,CGGACCGTGGATCTGA:0.00152905
CM042011.1	63822836	162311	3;35;38;44;47;51;67;71	GGGCCAAT:0.644476	GGGCTTAT:0.201133,GGGTTTAC:0.0793201,GCGTCTTT:0.0524079,GCGCTTAC:0.0113314,AGGCCAAT:0.00991501,GCTTCTTT:0.00141643
CM042011.1	63823185	162321	28;46;64;73;79;127;133	AACAGTT:0.669643	AACAGTA:0.251488,AACAGCT:0.0684524,CCATATT:0.0104167
CM042011.1	63843940	162354	23;26;71;77;82;103;104;113;119	GAAAACCAC:0.525298	GAAATCCAC:0.206845,AAAATCCAC:0.153274,AAAATCGGT:0.0922619,GAAGTCCAC:0.0133929,GATATCCAC:0.00595238,ATAATCCAC:0.0014881,GAAATACAC:0.0014881
CM042011.1	63845374	162383	6;44;105;140;155;203;212	ACGGTGT:0.81194	GTGATGA:0.0865672,GTGATGT:0.0686567,ACGGCGT:0.0283582,ACGGTCT:0.00298507,ACCGTGT:0.00149254
CM042011.1	63910951	162403	20;29;41;137	CCTC:0.858696	CCTT:0.116848,CTTT:0.0190217,ACGT:0.00543478
CM042011.1	64502690	162642	4;35;51;144	ACAA:0.927397	GCAT:0.0424658,GCAA:0.0232877,AAAA:0.00547945,ACTA:0.00136986
CM042011.1	64739165	162725	8;20;44;80;95;102;122	TCGGTAT:0.598592	GCAGTCA:0.216901,TCGCTCA:0.146479,GAAGTCA:0.0211268,TCGGCAT:0.0084507,TCGGTCT:0.0084507
CM042011.1	65781959	163061	18;31;56;72;110;113;119	AAATTGG:0.399441	AAATGGG:0.24162,AGGTGGA:0.223464,AAGTGAG:0.0851955,AAGTGGG:0.0391061,AAGTGGA:0.00698324,AAACGGG:0.0027933,GGGTGGA:0.00139665
CM042011.1	65979626	163181	26;41;62;68;116	GACTT:0.689415	GGACC:0.12117,GGCCC:0.0905292,GACTC:0.0766017,AACTT:0.0194986,GACCC:0.00278552
CM042011.1	66237378	163306	22;25;55;110;114;122;125;126;135;199	ATACTGGCGC:0.603064	AAATCGGCGT:0.143454,ATATTGGCAC:0.158774,ATATTGGCGC:0.0905292,ATACTGGCAC:0.00278552,GTGTTAATGC:0.00139276
CM042011.1	66237383	163311	24;30;54;59;70;71;76;78	TCCTACGG:0.915152	TCCCACGG:0.0409091,TTCTGTAT:0.0287879,ATCTGTAT:0.0106061,TTCTACAG:0.0030303,TTGTGTAT:0.00151515
CM042011.1	66947996	163677	11;26;32	CGA:0.755495	CGG:0.151099,CCA:0.081044,AGA:0.0123626
CM042011.1	66967835	163699	23;41;44;65;74;75;110;171;187;217	TAGTATTATC:0.426136	CGGTATTATC:0.214489,CAGTATTATC:0.194602,CGACATTATC:0.0852273,CGGTATTACC:0.0454545,CGGTATTACT:0.0227273,CAGTTATATC:0.00568182,CAGTATCTTC:0.00284091,CAGTATCATC:0.00142045,CGACATTACC:0.00142045,CGGTTATACC:0
CM042011.1	68962311	164461	1;28;85;94	TCAT:0.850543	CCTT:0.0855978,CCTG:0.0570652,TTAT:0.00679348
CM042011.1	69039779	164508	5;18	TC:0.871866	TG:0.118384,AC:0.0097493
CM042011.1	69372017	164647	8;35;54;59;80	TCGGT:0.538123	TCAGT:0.18915,TCAAT:0.21261,CCAAT:0.0454545,TGAAT:0.00879765,TCGGC:0.0058651
CM042011.1	69464682	164697	42;83;85;92;93	GGAAA:0.745205	GTAAA:0.241096,AGAAA:0.00958904,GTTTT:0.00273973,GTATT:0.00136986
CM042011.1	69466391	164708	62;119;125;133;137;139;144;153;156;157;171;178;181;186	CTGGAAGTTGATTT:0.333837	CCGTAAGTTGGCTC:0.303625,GTGGAAGTTGATTT:0.140483,CTGGAAGTTGATAT:0.0981873,CCAGGAGTTAATTT:0.0438066,CCGTAAGCTGGCTC:0.0256798,GTGGAAGTTGGCTC:0.0226586,CCAGGAGTTGATTT:0.010574,CTGGAAGTTGGTTC:0.00755287,CTGGAAGTTGACTT:0.00302115,CTGGAATTCGGCTT:0.00302115,CCAGGAGTTAACTT:0.00151057,CCAGGAGTTGGCTC:0.00151057,CTGGAAGTTGGCTC:0.00151057,GTGGAAGTTGATTC:0.00151057,GTGGATGTTGATTT:0.00151057
CM042011.1	71806652	165669	56;67;106;119;130;134;141;142;149;167;189;196;197;198;200;239	ACATACTCAAGGTTTA:0.858382	GCACATTCCCACTAAG:0.0910405,GCACATCACCACTAAG:0.0187861,ACGTACTCAAGGTTTA:0.0115607,ATATACTCAAGGTTTA:0.0115607,GCATATTCACGCTTAG:0.00578035,ACATGCTCAAGGTTTA:0.00144509,GCACATTCCCACCTAG:0,GCACATTCCCACTATG:0.00144509
CM042011.1	71807093	165680	2;19;38;41;59;65;69;73;92	TCGGGCGAG:0.546448	TCGGGCGAA:0.297814,TCAGAAAAG:0.14071,CCGGGCGGG:0.00819672,TCATGAAAG:0.00546448,TTGGGCGAG:0.00136612
CM042011.1	76268250	167342	3;24;27;31;66;77;135;155	TTAACATG:0.513774	CTAACATG:0.192837,TCATCAGG:0.140496,TTAACAGG:0.121212,TTAACATT:0.0192837,TTAAAAGG:0.00964187,TCGTCTGG:0.00275482
CM042011.1	76603716	167518	59;60;122;148;156;163;169;179;195;240	GAAGCTGGAT:0.531532	GGGGTCCAAT:0.172673,AGGGTCCAAT:0.118619,GAAGCTGGGT:0.106607,GGGGCTGGAT:0.036036,GGGGTCCAAG:0.03003,GAAGCCGGAT:0.0015015,GAAGCTGGGG:0.0015015,GGGATCCAAT:0.0015015
CM042011.1	76603721	167523	37;44;51;58;67	CGGGT:0.796703	CGCTT:0.142857,CAGGT:0.0260989,TGGGC:0.0233516,CGGGC:0.010989
CM042011.1	78562923	168315	40;44;94;100;102;112;119	AACCCCG:0.642029	ATCCCCG:0.253623,AACCCGG:0.0550725,AACCCCT:0.0347826,ATGCCCG:0.0115942,AACACCG:0.00289855
CM042011.1	79745364	168663	9;25;30;31;54;60;61;64;67;71;101;121;128	TTGAGAGTAGATC:0.405325	CCGAGATTATACT:0.39645,CTAAATTTATACT:0.153846,CTGAGAGTAGATC:0.0236686,TTGAGAGGAGATC:0.00887574,TTGGGAGTAGATC:0.00887574,CCGAGATTATGCT:0.00147929,CCGAGATTCTACT:0.00147929
CM042011.1	80011298	168766	21;47;70	GAG:0.809451	CAG:0.164634,GGG:0.0243902,GAA:0.00152439
CM042011.1	84403155	170076	25;85;97	CTC:0.889205	GAT:0.105114,CAT:0.00568182
CM042011.1	87354925	171093	23;53;119	TGA:0.827327	AGA:0.154655,TAA:0.0165165,AGG:0.0015015
CM042011.1	87356545	171108	30;60;61;62;77;84;90;126;144;151;191;192;196	CGTCCCGATTCGG:0.562327	CGCCCCGGGCCGG:0.138504,CGTCCCTATTCGG:0.123269,CCTCCCGATTCGG:0.110803,CGTTCCGATTCGG:0.0207756,CCTCCGGATTCGG:0.0193906,CCTCCCGATTAGG:0.0124654,CCTCCCGATTCTG:0.00554017,CGCCACGGGCCGG:0.00415512,AGTCCCGATTCGG:0.00138504,CGCCACGGGCCGT:0.00138504
CM042011.1	93552201	172839	26;41;77	GCG:0.863388	GAA:0.13388,AAA:0.00273224
CM042011.1	101942424	173617	47;55;59;65	CCTC:0.510703	CCCA:0.480122,TCCA:0.00764526,CACA:0.00152905
CM042011.1	112814818	176570	11;22;25;48;49;51;55;64;69;71;73;92	AGGAGCGACAGC:0.72067	AGGCGCGACAGC:0.145251,AGGAGCTACAGC:0.0600559,AGGAGCGTCAGA:0.0265363,AGGAGCGACCAC:0.023743,AGAAGCGACAGC:0.00977654,AGGAGGTACAGC:0.00698324,AGGAGCGATAGC:0.00418994,AAGACCGACAGC:0.00139665,GGGAGCGACAGC:0.00139665
CM042011.1	115109737	177122	6;22;46;68;79	CCCGT:0.454039	CCCGC:0.33844,CACGC:0.139276,CCGGC:0.04039,CCCAC:0.0264624,TCCGT:0.00139276
CM042011.1	117039651	177742	10;52;55	CGC:0.78453	TGC:0.185083,CAT:0.0303867
CM042011.1	119132049	178329	5;50;61;76;80;85;91;95;97;100;107;108;109;110;162;180	CTAAGATTTCTCTATT:0.708084	ATAACATTTTCGTACC:0.118263,CTCAGATTTCTCTATT:0.0643713,ATAAGATCTCTCTATT:0.0598802,ATAAGATTTCTCTATT:0.0254491,ATCAGATTTCTCTATT:0.00898204,ATCTGTCTTTTGTACT:0.00598802,ATAACATTTTTCGTCC:0.00149701,CTAAGATTTCTCTATC:0.00299401,ATAAGATCTTTCTATT:0.00149701,CCAAGATTTCTCTATT:0.00149701,CTAAGATTACTCTATT:0.00149701
CM042011.1	124694068	179879	7;22;25;29;51;57;60;63;70;83;87;89;91;95;100;105;125	TGACGGTTCTGTCTCAT:0.428371	TGACGGCTCTGTCTCAT:0.335674,CGGAGCTTTTGCACCGA:0.143258,TGACGGCTCAGTCTCAT:0.0533708,TGACGGCTCTTTCTCAT:0.0182584,TCACGGCTCTGTCTCAT:0.0154494,CGGAGCTCTTGCACCGA:0.00280899,CGACGCCTCTGCCTTGT:0.00140449,TGACTGTTCTGTCTCAT:0.00140449
CM042011.1	125025858	180033	42;60;89;114;117;144;147;165	GTGCGGCC:0.725	GGACGGCC:0.138889,AGGCGGCC:0.0972222,GGGGGGCT:0.0194444,GTGCGGGC:0.0138889,GGGGAGCC:0.00277778,GGGGATCC:0.00277778,GGGCGGCC:0
CM042011.1	125025863	180040	13;14;22;56;72;87;90	ATCGTGG:0.94582	GGGGACG:0.0216718,AGCGTGG:0.0263158,AGCGTCA:0.00619195
CM042011.1	125982876	180532	1;3;14;25;59;60;62;68;113;119	AGCCTGACCG:0.656347	CGCGTGATCT:0.317337,AAACTGACCG:0.0154799,AGCCTGGCTG:0.00773994,AGCCATGCCG:0.00309598
CM042011.1	126834153	180843	14;19;36;58;68	TTCCA:0.856125	TACCA:0.0854701,CTCCA:0.039886,TTGCA:0.00997151,TTCTA:0.00569801,TACCG:0.002849
CM042011.1	126834158	180849	4;30;31;50;59;87;141;170	GAAGTTCC:0.35	GATTGTCC:0.222059,GAATGTCC:0.207353,GAATGTTT:0.15,GAAGTCTC:0.0455882,GTTTGTCC:0.0235294,GATTGTTT:0,TAATGTCC:0.00147059
CM042011.1	126997721	180922	19;31;46;52;61;73;109;112	AACCAACC:0.394737	AACCTACC:0.219298,AATAAGCC:0.138889,AATAAACC:0.121345,AACAAACC:0.0614035,AATCTACC:0.0292398,AATCTATT:0.0248538,GATAAACC:0.00438596,AACCTATT:0.00292398,ATCCAACC:0.00292398
CM042011.1	132012204	182639	9;26;62;69;120;129;134;144;149;152	AGGGGCGTGA:0.514368	TGGGGCGTGA:0.143678,ATGGGCGTGA:0.0876437,AGGGGAGTGT:0.0890805,AGGGGCGTCT:0.0775862,ATAGGCGTGA:0.0545977,AGGGGCGTGT:0.0272989,AGGGGCATGA:0.00287356,AGGGACGTGA:0.00143678,AGGTGCGCGA:0.00143678
CM042011.1	135346635	183865	5;33;44;87;153;155;156;159;160;162;168;170	TGAATTGGCCCA:0.408537	TGGATTGACACA:0.384146,CAAATTGACCAA:0.14939,TGAATGTGCCCA:0.0228659,TAGATTGGCACA:0.0106707,TGAAATGGCCCA:0.0106707,TGAATGGGCCCA:0.00457317,CAAATTGACCCA:0.00304878,CAAATTGACCCT:0.00152439,TAAATTGAGCCA:0.00152439,TGGATTGACCCA:0.00152439,TGGATTGGCCCA:0.00152439
CM042011.1	136853377	184450	12;21;71	GCC:0.53168	GAC:0.436639,ACC:0.0220386,GCA:0.00964187
CM042011.1	136853382	184457	19;74	AG:0.994521	TG:0.00410959,TT:0.00136986
CM042011.1	137266869	184565	68;77	TC:0.752113	TT:0.230986,CC:0.0169014
CM042011.1	138002986	184874	56;57;63;78;96	GATCA:0.691045	GGTCA:0.152239,AATCA:0.141791,GATCC:0.0104478,GATTC:0.00298507,GACCA:0.00149254
CM042011.1	139036012	185303	8;95;127	TGC:0.905751	TTA:0.057508,CGC:0.0367412
CM042011.1	141945895	186434	33;34;44	AAC:0.568436	AAT:0.428771,AGC:0.00139665,CAT:0.00139665
CM042011.1	144711396	187534	20;38;47;65;83;89	GACGGT:0.830137	GATAGT:0.134247,AATAGT:0.0287671,GATAGC:0.00410959,AGTAGC:0.00136986,GACGAT:0.00136986
CM042011.1	145085353	187674	33;36;37;71;78;81;91	GACATAT:0.582633	GACATTT:0.22549,GACACTT:0.145658,GAGATTT:0.0196078,GACTTTT:0.0168067,GACATTA:0.00420168,GTCATTT:0.00420168,TACATAT:0.00140056
CM042011.1	145996574	187944	2;45;47;95;104;119;137;149;173;200;217	TTCAGGGGCGC:0.58547	CCCAGAGATGA:0.146724,TTCAGGGGCGA:0.109687,CCCTGAGACGA:0.0740741,TCCAAAGGCGA:0.0413105,CCCTGATACGA:0.0213675,TTCAGAGACGA:0.0128205,TTTAGAGGCGA:0.00712251,TTCAGGGGCTC:0.0014245
CM042011.1	146860140	188349	27;28;54;74;87	TTGTA:0.316239	CTGTC:0.2849,TCATC:0.225071,TTGTC:0.169516,TTGAA:0.0042735
CM042011.1	146923451	188366	8;39;72;105;114;130;131;164;190	TGTAATACC:0.48628	TGTAACACC:0.245427,TATAATACC:0.178354,TGCAATGCC:0.0396341,TGCAATACC:0.0167683,TGTAATATC:0.0152439,AGTAATACC:0.0121951,TGTCATACC:0.00457317,TGTAATACG:0.00152439
CM042011.1	147246082	188542	15;36;53;56;69;75;91;92;101;112;113;116;123;141;145;165;169;171;180	GGACACTTAACTGCATACC:0.333333	GTACACTTAACTGCATACC:0.330303,GGATGATTTGTGGCATACT:0.139394,GGATACCCAACTGCATACT:0.0454545,GGTTACTTAACTGCATACT:0.0409091,GGACACTTAACTGCACACT:0.0227273,GGATACCCAACTGCACACT:0.0227273,GGACACTTAACTGCATATC:0.0212121,GGTTACCCAACTGCATACT:0.0181818,GGTTACCCAACTGCACACT:0.0106061,GGTTACTTTGTGGCATACT:0.00454545,AGTTGCCCAACTGCACACT:0.0030303,GGACACTTAACTGCATACT:0.0030303,GGACACTTAACTACATACC:0.00151515,GGATACTTT…
CM042011.1	148232250	188846	4;13;40;52;91;94;100	AGCCCCC:0.590517	GGCTCTC:0.147989,GGCCCTT:0.136494,AGCCCTC:0.0847701,AACCCTC:0.0172414,AGTCCTC:0.0158046,AGCCACC:0.00574713,AGCTCTC:0.00143678
CM042011.1	148483336	189001	23;33	GG:0.799728	GC:0.181199,TC:0.0190736
CM042011.1	148633283	189082	23;25;47;62	CATT:0.530556	CATC:0.183333,CAGT:0.1375,TATT:0.134722,CCTT:0.0138889
CM042011.1	149067791	189312	8;27;33	GCA:0.821918	GTG:0.142466,GCG:0.0232877,TCG:0.0123288
CM042011.1	153015377	190593	5;20;47;56;63;65;79;81;99;127;141;147;160	ATTCGGTCTGTTG:0.403683	ATCCGGTCTGTTG:0.348442,GCCCGGCCTATTG:0.145892,GCCCAGTATATCG:0.0736544,ATCCGATCTGTTG:0.0127479,ATCCGGTCAGTTG:0.00708215,GCCCAGTATACCG:0.00708215,ACCCGGCCTATTG:0,GTCCGGTCTATTC:0.00141643
CM042011.1	154687628	191181	79;81;104;120;121	TCTGA:0.681009	TATGA:0.219585,ACTGA:0.0682493,TATAT:0.0222552,TCAGA:0.00593472,TATGT:0.00296736
CM042011.1	154810514	191245	12;13;63;68;73	GGTGG:0.602857	GGCGG:0.172857,GGTAA:0.124286,GTTGG:0.0985714,TGTGG:0.00142857
CM042011.1	155952562	191811	50;55	CA:0.994444	CG:0.00416667,TA:0.00138889
CM042011.1	156063377	191897	13;14;37;42;62	TAGGC:0.359722	TAGAC:0.329167,TAAGT:0.143056,GAGAC:0.166667,TGAGT:0.00138889
CM042011.1	156284434	192003	53;59;83;108;128;135;146;155;180;183;184;185	ATAATCCTGTTT:0.762121	ATGGTCCCGTTT:0.151515,ATAATCCTCTTT:0.0515152,ATAATTCCGTTT:0.0106061,GTAATCTTGTTT:0.0106061,GTAATCCTGTTT:0.00757576,AAGGCCCCGTTT:0.0030303,ATAATCCTCATT:0.00151515,ATAATTCCGTAG:0.00151515
CM042011.1	156692539	192236	3;23;34;41;42;62;67	ATGTGGG:0.695355	ATGTGTG:0.289617,ATATAGC:0.00819672,AGGTGGG:0.00409836,ATGCGGG:0.00136612,GTATAGC:0.00136612
CM042011.1	156694793	192248	11;30;65	CCC:0.921512	GCG:0.0770349,GAG:0.00145349
CM042011.1	157176658	192499	21;29;60;61;150;180;192;196	TCCTTAAG:0.792916	TCTACCAC:0.138965,CTCTTAAG:0.0626703,TCCTTAGG:0.0027248,TCTATCAC:0.0027248
CM042012.1	1909980	192613	14;44;88;160	CCCA:0.566667	CTCA:0.2375,GCCA:0.0958333,CCTA:0.0611111,GCCT:0.0388889
CM042012.1	2025301	192773	23;70;137	GGT:0.805785	GCC:0.144628,AGT:0.0495868
CM042012.1	2107536	192864	14;17;41;47;94;95;110;158;176	TCCGCGTGC:0.85221	TTCGCGCAT:0.089779,TTTCCACAT:0.038674,TCCGCATGC:0.00690608,TCCGAGTGC:0.00552486,TTTCCACGC:0.00414365,CTTCCACGC:0.00138122,TTTGCGCAT:0.00138122
CM042012.1	2422294	193054	41;46;68;71;72;74;80;98;116;122;156	GACAAAGATCA:0.744286	GGTAGGGGGTG:0.102857,GGCAAAGATTA:0.07,GATGGAGGGTG:0.0414286,GACAAATATTA:0.0228571,GACAAAGATTA:0.0128571,CATAGAGGGTG:0.00285714,GGTAGAGGGTG:0.00285714
CM042012.1	2558237	193163	17;23;44	GAT:0.45467	AAT:0.320055,GGT:0.181319,GGC:0.043956
CM042012.1	2660981	193261	55;69;95;96;129;216	GCCGCA:0.870474	GTCGCC:0.0417827,GTTGGA:0.0501393,GTTTGA:0.0362117,TTCGCC:0.00139276
CM042012.1	2729565	193354	31;53;73;88;148;161;169;184	ACCATGGT:0.785928	ACCTTTGT:0.143713,ACGATGGT:0.0658683,AACAGGAC:0.00299401,TCCATGGT:0.00149701
CM042012.1	2736498	193374	17;32;35;41;47	CATCG:0.937685	TATCG:0.0593472,CGATT:0.00296736
CM042012.1	2791432	193440	6;13;18;28;70;73	GGTTCG:0.878165	GGAATG:0.085443,GGATTG:0.0221519,GCAATG:0.00949367,GGTTCT:0.00316456,CGTTCG:0.00158228
CM042012.1	3967541	194242	26;38;92;106;109;120;122;125;126;130;133;134;145	TGTCGGTGTGACG:0.373239	CGCCGACGGAGTG:0.259155,TGCCGACGGAGTG:0.160563,TATCGGTGTGATA:0.112676,CGTCGGTGTGACG:0.0549296,CGTTAGTTTGATG:0.0366197,CGTCGGTGTGATG:0.0028169
CM042012.1	4141666	194366	9;26;62;68;74;75;77;81;87;97;98;110;120;122;126;130;134;158	CTATCAATTCGAGATTGG:0.46118	CTATCAATAAGAGATTGG:0.135093,TTATCAATAAGAGATTGG:0.118012,TTATGAATAAAGACTCGA:0.111801,CTATCAAGAAGAGATTGG:0.0729814,CTATCAATAAGAGATTAG:0.0559006,CTATCGATAAGAGATTGG:0.0186335,CTTAGAATAAAGACTCGA:0.0139752,CTATGAATAAGAGATTGG:0.00621118,CTATCAGTAAGAGATTGG:0.00310559,CTATGAATAAGAGAGTGG:0.00310559
CM042012.1	4153604	194373	39;54	GT:0.828804	GC:0.15625,CT:0.0149457
CM042012.1	4161547	194398	7;10;12;19;29;64;164	CTGACTA:0.831361	CTGACGG:0.122781,CCGACTA:0.0207101,CTATAGA:0.0162722,ATGACTA:0.00887574
CM042012.1	4471271	194722	4;68;95;140	CCCG:0.858311	TTTG:0.137602,TTTA:0.00408719
CM042012.1	4758347	194943	63;75;123;124;130;134;141;165	GGTCGCGT:0.681319	GGTCACGT:0.167582,AGTCGAGT:0.123626,AATCGCGT:0.010989,GGTCGAGT:0.00686813,AGGCGCGT:0.00274725,AGTCGCAT:0.00274725,GGTTGCGT:0.00274725,GGTCGCGC:0.00137363
CM042012.1	4984181	195140	27;70;121;126;129;139;146	TTATTTG:0.791209	CCTCGTC:0.131868,TTATTAG:0.0714286,CCTCGTG:0.00549451
CM042012.1	5795734	195622	16;20;109;217	CTAG:0.948324	CCAG:0.0432961,CTAC:0.00418994,TTGG:0.0027933,CCAC:0.00139665
CM042012.1	6000745	195771	11;13;58;128;204;222;226;237	GTACGTTT:0.640187	GTACTATT:0.163551,GAACGTGT:0.109034,GTAAGTTT:0.0436137,TTACGTTT:0.0358255,GTACGTTG:0.00623053,GTTCGTTT:0.00155763
CM042012.1	6598268	196172	29;131;148	TGA:0.927989	CGA:0.0529891,TTA:0.017663,TGT:0.0013587
CM042012.1	7572479	196832	20;41;71;83;104;107;143	AACCGTC:0.855586	CATCACC:0.13624,CACCACG:0.00408719,AGTAGTC:0.0027248,CACCATC:0.0013624
CM042012.1	7872210	197064	4;14;46;69;99;122;161;168;169;187;195	TGGCCTCTGGT:0.291317	TGGCCTCTAGT:0.266106,AGGCCTCTGGT:0.191877,AGGTCCCTGGT:0.0994398,AGGCCTCTGAC:0.0840336,AGTCCTCTGAC:0.0588235,AGGCCTTAGGT:0.00280112,AGGCTTCTGGT:0.00280112,TCGCCTCTAGT:0.00280112
CM042012.1	8005508	197195	16;94;103;164	CGGA:0.834699	GGCG:0.106557,GGCA:0.0355191,CTGA:0.023224
CM042012.1	8328575	197408	19;68;73;78;80;84;91;116	AAGGTGGA:0.395184	AAAGGGGA:0.293201,AAGGGGGA:0.15864,ATGGGGGA:0.0849858,AAGGGAGA:0.0594901,AAGCGGGT:0.00283286,AAGGGGAA:0.00283286,GAGGGGGA:0.00283286
CM042012.1	8569655	197527	103;109;113;114;168	GGGAA:0.733038	AGGAA:0.140118,GGGAT:0.0929204,GGGTA:0.0235988,GAGTA:0.00884956,GGTTA:0.00147493
CM042012.1	8701010	197587	14;59;62;98;118;145;147;150;153;173	ACCCACATTA:0.388252	ACCTAAATCA:0.240688,ATCTAAATCA:0.216332,TCCTACATTA:0.143266,TCCTACACTA:0.00286533,TCCTGCATTA:0.00286533,ACCCACGTTA:0.00143266,ATCTACATTA:0,TCATAAATCA:0.00143266,TCCCACATTA:0.00143266,TCCCACATTG:0.00143266
CM042012.1	8797982	197677	5;20;95;116;149;150;194;233	CCACAACT:0.658358	CCACAATT:0.173021,CCACAACC:0.111437,CCATAACT:0.0337243,ACACAACT:0.00733138,ACGCAACT:0.00733138,CCACGATT:0.0058651,AGACAACT:0.00146628,CCACATCT:0.00146628
CM042012.1	9104255	197832	12;29;37;54;75	CGAGT:0.822011	CAAAT:0.13587,CGAGC:0.03125,CAAGT:0.00679348,CGGGT:0.00271739,TGAGT:0.0013587
CM042012.1	10463123	198776	80;95;125;137;139;146;160;162;170	ATGCCTTTG:0.54755	GTGCCTTTG:0.255043,ACGTCTTTG:0.128242,ATACCTTTG:0.0590778,ACGTATTTG:0.00144092,ACGTCTCCG:0.00288184,ATGTCTTTG:0.00288184,ACATCATTG:0.00144092,ATGCCTTTA:0.00144092
CM042012.1	10832207	199085	14;46;98;99;139;181	GCAAGC:0.768802	GCAATC:0.0752089,GCAAGT:0.0626741,GTTAGC:0.0445682,ACAAGC:0.0278552,GCTAGC:0.0153203,GCTTGC:0.00557103
CM042012.1	10832212	199089	3;39;44	CAC:0.856354	CGT:0.139503,CAT:0.00276243,TGC:0.00138122
CM042012.1	11093977	199267	7;34;35;61;77;86;93	ACTTATG:0.578025	GATTAGG:0.160828,ACTTGGG:0.136943,ACCTATG:0.0621019,ACTTATT:0.0573248,GATAAGG:0.00477707
CM042012.1	11107260	199300	8;13;26;27;35;41;63;65;75;85;86	CGCCCGAGCGG:0.729167	AGCCCGAGCGG:0.129464,CGCCAGAGCGG:0.110119,CATCCTGACGA:0.00892857,CGCCCGAGTGG:0.0133929,CGCCCGAGCTG:0.00446429,CGCGCGAGCGG:0.00297619,CGTCCGGGCGA:0.0014881
CM042012.1	11362907	199527	14;43;59;86;119;134;164	GGACGTT:0.853425	GGATATT:0.142466,AGGTAAC:0.00136986,AGGTAAT:0.00136986,GTACGTT:0.00136986
CM042012.1	11693235	199740	40;79;89;91;106;145;175;211;225;226	CAACTGTCGC:0.557927	CAACTGTCGG:0.150915,CAGCTGTCGG:0.0884146,CAACTGACGG:0.0640244,CAGCTATCAG:0.0396341,CAATTGTCGG:0.0365854,CAACTGACGC:0.027439,CAACTGTTGC:0.0182927,TAGCGGTCGC:0.00609756,CAGCTGTCGC:0.00457317,CGGCTATCAG:0.00304878,TAGCTGTCGC:0.00304878
CM042012.1	12503441	200283	34;88	GG:0.858696	TT:0.13587,GT:0.00271739,TG:0.00271739
CM042012.1	12807692	200432	6;23;29;43;53;82;83;100;114;115;119;121;144;152	CTGTCCCATCCTAT:0.530172	CTCTCCCATCCTAC:0.260057,ATCCCCTGTTCGAT:0.126437,CTCTTCCATCCTAT:0.0431034,CTCTCCCATCCTAT:0.0143678,CTCTCCCAACCTAT:0.012931,CCCTCCCAACCTAT:0.00431034,CTCCCTTGTTCGAT:0.00287356,CTGTCCCATCTTGT:0.00287356,CTCCCCCATCTTAT:0.00143678,CTCTCCCGTTCTAT:0.00143678
CM042012.1	12881133	200492	37;50;112	GGG:0.614754	GGA:0.243169,GTG:0.139344,AGG:0.00273224
CM042012.1	12881138	200500	2;17;27;42;66	GGAGC:0.949153	GGAGT:0.0451977,GGGAC:0.00282486,CGAGC:0.00141243,GTAGC:0.00141243
CM042012.1	13080442	200622	5;110;122;125;131	CAAAC:0.398045	TAAAC:0.329609,CGAAT:0.141061,CGTAC:0.0977654,TGTAC:0.0293296,CGATC:0.00418994
CM042012.1	14557051	201300	18;24;36;42;54;61;105;106;107;111	CGGTCAAGAG:0.625	CGCTCAAGAG:0.233696,GCCTCAAACG:0.13587,CGCTGGGGCA:0.00407609,GCCCCAAACG:0,GCCTCAAGCG:0.0013587
CM042012.1	14770930	201408	26;29	TG:0.596154	GC:0.401099,GG:0.00274725
CM042012.1	15096198	201583	95;101	TCTA:0.992089	TCAA:0.00474684,TCTG:0.00316456
CM042012.1	16235768	202447	34;38;53	GTC:0.890769	ATC:0.104615,ATT:0.00307692,GAC:0.00153846
CM042012.1	16878343	202745	15;52;53;61;67;69;100;102;105;115	GAACGTTTGC:0.681034	AGGAGATTGC:0.132184,GAACGTTTGT:0.0718391,GGGAGATCGC:0.0545977,GAACGTATGC:0.0531609,GAACATTTGC:0.00574713,AGGAGATTTC:0.00143678
CM042012.1	17210329	202875	37;42;44;47;65;86;90;95;97;136;138;152;153	ATCCCAGAGCGTC:0.425287	ATTCTGAGCCGTC:0.191092,ATTCCAAGCCGCC:0.136494,ATTATGAGCCGTC:0.0991379,ATTCTGAGCTGTC:0.0761494,ATTCTGAGCCGTG:0.0301724,AGTCCAAGCCGCC:0.012931,GTTCTGAGCCGTC:0.0244253,ATTCCGAGCCGTC:0.00287356,ATCCCAGAGCATC:0.00143678
CM042012.1	17536071	203083	14;41;50;93;110;114;115;140;146;152;176;200;230;239;251	GGTCACTCACTGCTG:0.669697	GGTCCCTCACTGTGG:0.14697,GGTCACTTGCTGTTA:0.118182,GGTCACTTGCAGTTA:0.0272727,GATCACTCACTGCTG:0.0257576,GGTAACTCACTGCTG:0.0030303,GGTCACTTGCTGCTG:0.0030303,TGTCCCTCACTACTG:0.0030303,GGCCCCTCACTGCTG:0.00151515,GGTCCCTCAATGCTG:0.00151515
CM042012.1	17602280	203125	8;10;19;51;55;74;75;78;80;81	AAACAACGTC:0.719745	AACCAAGATC:0.151274,AAACAACGCC:0.0684713,AAACAACGTG:0.0414013,ATACAACGTC:0.0127389,AAAACACGTC:0.00318471,AACCATGATC:0.00159236,GAACAACGTC:0.00159236
CM042012.1	18331778	203467	21;30;31;91	CGGC:0.987302	TATC:0.0111111,CGGA:0.0015873
CM042012.1	18570293	203633	14;20;29;44	TGTG:0.851389	CATG:0.130556,CGCG:0.0111111,CGTG:0.00555556,CGCC:0.00138889
CM042012.1	19392161	204121	3;4;26;37;40;45;46;55;76;95;109;118;149;168	CCCCCAAGGGTGCG:0.484709	CTCTCAAGTTCGCG:0.181957,CCTTCTAGTTTGCT:0.154434,ACCCCAAGGGTACG:0.0948012,CTCTCAAATTCGCG:0.0458716,CCCCCAAGGGTGGG:0.030581,CTCTGAAGTTTGCT:0.00458716,CTCTCAAGTTTGCG:0.0030581,CCTTCTTGTTTGCT:0,CTCTCAAATTCGGG:0
CM042012.1	19596811	204273	23;93;96	TGG:0.757493	CGG:0.20436,TTG:0.0367847,TGT:0.0013624
CM042012.1	19836207	204424	8;85	AC:0.998638	AT:0.0013624,GC:0
CM042012.1	19852585	204459	34;36;50;56;82;83;84;86;91	GGTTGATTG:0.659544	GGTTGATGA:0.198006,TGTTGTATG:0.132479,TGTTGAATG:0.00712251,GAGGCATGA:0.0014245,GATTGATGA:0.0014245
CM042012.1	19908094	204504	6;71;83;92	GTTC:0.692537	GCCC:0.235821,CTTC:0.0686567,GTTT:0.00298507
CM042012.1	19938478	204575	20;107;175	GAT:0.48338	GAG:0.195291,GGT:0.1759,TAT:0.142659,GGG:0.00277008
CM042012.1	20223434	204732	8;11;24;54;73	AGAAG:0.845109	AAAGG:0.139946,TGAAG:0.0108696,AAAAG:0.00271739,AACGT:0.0013587
CM042012.1	20352752	204801	27;50;74;83;95;113;114;116;120;125;138;158;167;182	AAGGGGACGAGCGC:0.774929	GGGGGCGTGGGCGC:0.133903,AAGGGGACGATTAC:0.0698006,AAGAGGACAGGCGC:0.011396,AAGGGCGTGGGCGG:0.0042735,AAGGGGACGGGTAC:0.002849,AAGGAGACGAGCGC:0.0014245,GGAGGCGTGGGCGC:0.0014245
CM042012.1	20789826	205070	4;61;62;73;74;101;151;176	TGTACAAC:0.668033	CGCACAAC:0.17623,TGTTGAAC:0.142077,TGTTGGAC:0.0068306,TACACAAC:0.00273224,TGCACAAC:0.00136612,TGTACAAT:0.00136612,TGTACACC:0.00136612
CM042012.1	23142699	206186	19;95;108	CCT:0.855586	CCA:0.141689,CGT:0.0013624,TCT:0.0013624
CM042012.1	23569227	206449	11;19;20;38;47;56;99;110;123;130	GACCGCTCAG:0.528939	GACCATCCAT:0.22508,AGTCGTTCAG:0.163987,GACTGCTCAG:0.0771704,AGTCGTCAAG:0.00321543,GACCGCTCGG:0.00160772,GGTCGTTCAG:0
CM042012.1	25152773	207343	70	G:0.995798	A:0.00420168
CM042012.1	25372203	207460	4;7;13;21;28;58;70;71;73;74;87	GGATGGATGTA:0.567123	GGATGGGTTTA:0.241096,GGATGGATGCG:0.142466,GGATGAATGTA:0.0260274,TGATGGATGTA:0.0205479,GGATGGACGTA:0.00273973,GAGGTGGTTTA:0
CM042012.1	25372208	207465	9;70;77;123;132;171	AGGCTT:0.587017	AGGCCC:0.237569,AGGCTC:0.0745856,GGGCTC:0.0690608,AGGATT:0.0262431,AGACTT:0.00414365,ATGCTT:0.00138122
CM042012.1	29746355	209055	13;17;59;167	GTCG:0.981191	GCTG:0.0109718,GCCG:0.00470219,ATCG:0.0015674,GCTT:0.0015674
CM042012.1	30365772	209541	2;14;16;20;23;50;70;71	CCATTCGG:0.582812	CCACTCAG:0.134375,CCGCTCGG:0.096875,CTGCTCGG:0.05625,CCATTCGC:0.053125,TCGCTCAG:0.0421875,TCATCTGG:0.0171875,TCGCTCGG:0.009375,CCGTTCGG:0.003125,TCATCCGG:0.003125,CCATCTGG:0.0015625
CM042012.1	31688656	210151	16;45;64;70;80;88	GGTTTT:0.723647	GATTTT:0.148148,GGTTCT:0.0626781,GGCTTT:0.025641,GGTTTA:0.017094,GGTATT:0.014245,CGTTTT:0.00854701
CM042012.1	31708450	210169	9;33;37;47;73;81;94;117;132	ACCTGACTT:0.673252	CTCCGTCTC:0.141337,CTATGACCC:0.0896657,ACCTGTCTT:0.0607903,ACCTCACTT:0.0182371,CCCTGACTT:0.0121581,CTCTGTCTT:0.00303951,ACCTGAGTT:0.00151976
CM042012.1	32075623	210302	5;8;17;23;59;62;93;95	TGATGCTC:0.520231	TGATACTC:0.169075,TAATGCTC:0.147399,TGATGCCT:0.0939306,CGATACTC:0.0419075,TGACACTC:0.0130058,TGGTGCTC:0.0115607,TGATGTTC:0.00289017
CM042012.1	33086841	210787	27;78;85;88;106;115;118;124	AACTTATG:0.976341	AACTCATG:0.0205047,TCTCTCAA:0.00315457
CM042012.1	33275725	210929	41;48;56;60;76;86;91;118;124;136;142;193;196	CAAGAGATAGATG:0.669617	CGGAAGATCGATG:0.162242,CAAAAGATAGATG:0.0899705,CAAGAGGTAAAGA:0.0560472,CAAGAGATAGGTG:0.0132743,TAAGGGACAGATG:0.00589971,CAAGATATAGATG:0.00294985
CM042012.1	35380001	211860	3;80;146;167	AAAG:0.804348	GAGG:0.141304,GGAG:0.0407609,GAAG:0.013587
CM042012.1	35390863	211885	11;13;28;29;92;94;95;107;119;131;142;167	TTTATCAGCGTT:0.649296	TTTATCAGGGTT:0.159155,AATACCGGCGTT:0.149296,TTGGTGAACATT:0.0309859,TTTATCAGCGTC:0.00704225,TTTATGAACAGT:0.00422535
CM042012.1	35453711	211954	5;7;25;32;34;41;52	AAACCGC:0.498529	AAACCGG:0.338235,ATGTCGG:0.0985294,AAACCCG:0.0397059,GAACGGC:0.0161765,AAACGGG:0.00735294,ATATCGG:0.00147059
CM042012.1	35775531	212207	9;50;66;86;119;120;134;137;161	GTGGCAGCG:0.723315	GCAGCAACG:0.136236,ATGGCAGCG:0.0674157,GCGGTAGCG:0.0294944,GTGGTAGTG:0.0266854,GTGGCAACG:0.00561798,GCGACAGCG:0.00421348,GCAGCCACG:0.00140449,GTGGCAGTA:0.00280899,GCGGCAACG:0.00140449,GCGGCAGCG:0.00140449
CM042012.1	35787805	212224	8;62;80;95;98;101	AAGGAC:0.668033	ATGGAC:0.229508,AAGGAA:0.0874317,GAGGAC:0.0122951,GAAAGC:0.00273224
CM042012.1	35799784	212255	47;110;112;119;128;137	AGTCCA:0.484765	GGTCCA:0.429363,AGTACA:0.0623269,GATCGA:0.0152355,AGCCCA:0.00554017,AGTCCT:0.00277008
CM042012.1	35909228	212365	14;16;17;38;68;101;131;167;207;208;218	TCGCTGAAACA:0.47076	TCGCGAATACA:0.336257,GCGGTAAAACA:0.0964912,TAGCTGAAACA:0.0482456,GCGCTAAAACA:0.0438596,TCGCTGATACA:0.00292398,TAACTGAAACA:0.00146199
CM042012.1	36176695	212504	20;39;50;65	GATT:0.679558	GGTT:0.30663,GACT:0.00966851,AATG:0.00414365
CM042012.1	38878287	213467	15;78;137;147	GGATC:0.636066	GGGTC:0.357377,GGGCC:0.00327869,AGATC:0.00163934,GTGTC:0.00163934
CM042012.1	39525438	213755	6;18;32	CTA:0.822222	CCA:0.131944,CTG:0.0430556,TCA:0.00277778
CM042012.1	39829764	213881	8;17;155;178;188;193;197	CAGAATT:0.529499	CAGGTCC:0.184366,CAGGTCT:0.150442,AAGGTCC:0.103245,CAGGTTT:0.0162242,CACGTCC:0.0132743,CTGGTCT:0.00294985
CM042012.1	39830049	213896	13;16;41;60;79	GATAC:0.641813	AGTAC:0.138889,GACAC:0.128655,GACAA:0.0891813,GATTC:0.00146199
CM042012.1	40531547	214137	33;49;56;62;87;90;94;106;120;122;145	TATTCGACCAA:0.515449	GATTCTACCTT:0.143258,TAGTCGACCTA:0.141854,TATTGGATCTA:0.0912921,TGTTCGACCAA:0.0575843,TATGGGACCTA:0.0449438,GATTCTACGTT:0.00280899,TAGTCGGCCTA:0.00280899
CM042012.1	40990009	214384	4;46;58;67	CCCC:0.75142	CCCT:0.235795,CACC:0.00710227,CCTC:0.00284091,TCCC:0.00284091
CM042012.1	41277633	214483	5;8;26;27;65	CCTCC:0.681818	CCCCC:0.147727,CCTTT:0.0965909,CTTCC:0.0681818,TCTCC:0.00568182
CM042012.1	42916199	215200	10;28;37;61;81;84;86;90;96;97;98;101;103;110;114;121;149;154;157;166;187;191;201;204;219	CATTCTTATATCGCCGCGTCGGACC:0.317188	CATCCTTCTATCGCCGCGTCCTATC:0.142187,CAATCTTATATCGATAGGTCCTATC:0.140625,CATTCTTCTATCGATGCGTCGGACT:0.1,CATCCTTCTTTCGCCGCGTCGGACC:0.1,CATTCTTATATCGATAGGTCCTATC:0.06875,CATTCTTCTATAGATGCGTCCTATC:0.053125,CATTCTTATATCGATACGTACTACC:0.028125,CATTCTTATATCAACGCGTCGGACC:0.015625,CATCCTTCTATCGCCGCGTCGTACC:0.0140625,CATTCTTATATCGATAGGTCCTACC:0.00625,CTATTTTATACCGACGCGTCGGCCC:0.0046875,CATTCTTCTATCGATGCTCCGGAC…
CM042012.1	42993549	215246	1;26;30;33;51;81;94;104;105;106	CCTCTGCCGC:0.627424	CCTCTGCTGC:0.189751,TGACCAACGC:0.144044,CCTCTGCCTC:0.034626,TGTACACCTA:0.00415512
CM042012.1	43393693	215480	5;17;23;47	ACGG:0.731013	ATCG:0.218354,GCGG:0.0474684,ACGT:0.00316456
CM042012.1	44336173	215925	21;52;93;95;104;122;126;149;150;154;171	AAACCATTGTA:0.306502	AACACATTGTA:0.232198,AGACCATTGAA:0.179567,AAACCCTTGTG:0.102167,AGACCATTGTG:0.0712074,AGACCAATGTG:0.0402477,AGACCAACGTG:0.0247678,AGACTAATGTG:0.0185759,AGACCATTGTA:0.0170279,AAACCATTATG:0.00309598,AAACCATTGTG:0.00309598,CGACCAATGTG:0.00154799
CM042012.1	46058879	216468	14;30;32;47;109;119	GGGAGT:0.763587	GAGAGT:0.110054,AGGAGT:0.0394022,GGGGGT:0.0285326,GGGAGC:0.0298913,GGAAGT:0.0230978,GGGAAT:0.00407609,GAGGGT:0.0013587
CM042012.1	46472215	216691	8;26;27;31;38;49;61;67;70;75;80;95;97;99;108;113;128	CAATTTAGATTTTGAACGA:0.680952	CAATCTTACTATTGAACAA:0.142857,CAATTTAGATTTTAAACGA:0.0984127,CAATTATGATTTTGAATGG:0.0333333,CAATTTAGATTTTGGACAA:0.0238095,CAATTTAGCTTTTGAACGA:0.0142857,CAATTTAGATTTCGGACAA:0.0031746,CATTTTAGATTTTAAACGA:0.0031746
CM042012.1	47476459	216997	11;15;47;56;80;83;86;89;93;95;116	GTGGGTACCCA:0.769755	ACGGGCGCCCA:0.0681199,GCGAACACACA:0.0681199,GCGGGTACCCA:0.0749319,GTGGGTACCCG:0.0122616,ACGAACACACA:0.0027248,ACGGGCGACCA:0.0027248,GCAAGCACCTA:0.0013624
CM042012.1	47555594	217046	44;47;59;60	TGAG:0.730137	CGAG:0.265753,CGTA:0.00273973,TTAG:0.00136986
CM042012.1	48537919	217436	11;23;27;33;38;80;89	GGCGCTA:0.726629	GGTGCTA:0.150142,GGCGCGA:0.0623229,GATACTA:0.0269122,AGTGCTA:0.0254958,GGTGCTG:0.00708215,GGTGATA:0.00141643
CM042012.1	49066551	217630	18;36;153;162	CCGC:0.524862	CAGC:0.165746,CAGA:0.164365,CCGA:0.0828729,GCGC:0.0593923,CAAC:0.00276243
CM042012.1	51706804	218539	17;23;24;31;32;38;63;75;82;90;97;100;110;116;128;135;137;151	AAATCCGGCCTTACAGGG:0.291193	AAATCAGGCCTTACAGGG:0.261364,AAATCCGGCCTTACCGGG:0.106534,AAATCCGGCCTAACAGGG:0.0909091,AAGTTCGGCCTTACAGGG:0.0696023,AAATCCGGCCTTAGAGGG:0.0553977,AAATCCGGCATTACAGGG:0.0482955,AAATCCGGTCTTACAGGG:0.0369318,AAACCCCGCCTTTCCACG:0.0198864,AAATCCGCCCCTACCGGG:0.00852273,GAATCCGGCCTTACAGGG:0.00568182,AAGTCCGGCCTTACAGGG:0.00284091,AAATCCGGCCTTACCGGA:0.00142045,AGATCCGGCCTTACAGGG:0.00142045
CM042012.1	52543293	218849	38;68;119	CCC:0.769553	TCC:0.120112,CTC:0.108939,CCT:0.00139665
CM042012.1	52543884	218860	2;23	TA:0.712329	AA:0.283562,TT:0.00410959
CM042012.1	55353389	219872	59	C:0.995924	T:0.00407609
CM042012.1	55353394	219877	55;80	CC:0.997283	AA:0.00271739
CM042012.1	56235728	220175	2;8;52;69;75	CGGGT:0.855856	CGGGG:0.0960961,TGGGG:0.027027,CGGAT:0.0165165,CGCGT:0.003003,CCGGT:0.0015015
CM042012.1	57458739	220593	15;19;60;66;69;83;84;85;88;104;109	ACGATGGTGCA:0.426254	ACGATAGTGCA:0.336283,TCATTGGAGGG:0.0943953,ACGATGATGCA:0.0752212,TCATTGGAGCG:0.0530973,ACGATAGTCCA:0.00884956,TAAACGGAGCG:0.00442478,TCAATGGAGCG:0.00147493
CM042012.1	74691120	224450	11;14;27;36;38;42;53;62;68;73;82;105;125;140;149	TTGGGCTCAAAATTC:0.951258	TTGGGCACAAAATTC:0.0345912,CCCGGCTATATGTTC:0.00943396,CCCGGCTATTTGTTC:0.00314465,TTGGGCTCAAAACTC:0.00157233
CM042012.1	77242522	225195	26;56;60;65;95;108;143;153;164;196	AGTGCTTTAT:0.787037	AGTAGCTTAT:0.132716,AGTGCTTTAA:0.037037,AGTGCTCTAT:0.0138889,AGTGCTTCAT:0.0108025,AGTGCTTTTT:0.0108025,AATAGCTTAT:0.00617284,GGTGCTTTTT:0.00154321
CM042012.1	77242527	225202	2;53;162;182	CTAG:0.65483	ATAC:0.204545,CCAG:0.133523,CCGG:0.00568182,CTAC:0.00142045
CM042012.1	84318703	226176	8;14;37;50;65	CTAGG:0.729508	CTAGC:0.142077,ATAGG:0.107923,CCAGG:0.0150273,CTGGG:0.00409836,CTATG:0.00136612
CM042012.1	99046645	229421	8;36;47;70;75;89;112;120;134;150;152;153;154;155;158;159;163;175;199;202;211;214	ACGGACAGGAGTAATGGGACGA:0.341049	ATGGACAGGAGTAATGGGACGA:0.199074,ACAAGCAGGAGAAATGGGACGA:0.146605,ACGGACGGGAGTAATGGGACGA:0.117284,ACGGACAGGAGTAATGAGACGA:0.0787037,GCAGAAAAGGCTAGTCGAGAGA:0.0601852,GCAGAAAAGGCTAGGGGAGAGA:0.0509259,ACAGGCAGGAGAAATGGGACGA:0.00308642,ACAGACAGGAGTAATGGGACGA:0.00154321,ACAGGCAAAAGTAATGGAACAG:0.00154321
CM042012.1	99418119	229561	61;64;70;72;73;78;79;82;102;165;180;183;190	CCGGGCTGTCCTG:0.835404	CCGGGAAGTCCTG:0.0698758,CCGGGAAGTCCTA:0.0590062,CCGGCCTGTCCTG:0.0248447,CCGGGCTGACCTG:0.00621118,ATTCGAACTCCTG:0.0015528,CCGGGAAGTCAGG:0.0015528,CCGGGCTGTACTG:0.0015528
CM042012.1	102271946	230420	2;32;65;77;92	GCCAT:0.91523	GTCAT:0.0517241,GCCGC:0.0186782,GCGAC:0.0114943,ACCAT:0.00143678,GCGAT:0.00143678
CM042012.1	105116050	231463	25;26;36;37;67;68;78;97	CAGACTGC:0.550546	CAGGCTGC:0.362022,CAGACTGT:0.079235,GCGAACAT:0.0068306,CAAACTGC:0.00136612
CM042012.1	105160551	231507	5;8;19	TTA:0.707084	TTT:0.182561,TCA:0.0653951,CCA:0.0449591
CM042012.1	106402693	231988	9;59	CG:0.857337	CA:0.141304,TG:0.0013587
CM042012.1	107920694	232549	18;103	GTTACG:0.903481	ATTACG:0.0648734,GTTACC:0.0316456
CM042012.1	112756293	234223	46;59;68;74	GGCT:0.526027	GACA:0.467123,TATA:0.00684932
CM042012.1	115047012	235150	4;40;41;48;60;64;81;90;91;113	TAATAACACG:0.580175	AAAGATCTCG:0.193878,TAAGGAAATG:0.157434,TGATAACACG:0.0539359,AAATAACACA:0.00728863,TGGTAACACG:0.0058309,TAATAACACA:0.00145773
CM042012.1	115868996	235532	32;38;51;67;118;142;164;187;196;219;220;221;222	CCAGGTTTGTTTA:0.859649	CCAGGTCCGTTAG:0.0891813,AGAGGTTTGTTTA:0.0350877,CCAGGATTGTTTA:0.00584795,AGAGTTTTGTTTA:0.00292398,CCACGTCCGAATG:0.00146199,CCACGTCCGTTTA:0.00146199,CCACGTTTGTTTA:0.00146199,CCAGGTCCCTTAG:0.00146199,CCCGGTCCGTTAG:0.00146199
CM042012.1	118497895	236285	48;57;60;83;95;100;108;129;132;142;149	GCCTTACGGCT:0.231231	GCTTAGCGGCT:0.160661,GCTTTGCGGCT:0.151652,GCCTTATGGCT:0.144144,GCCTTGCGGCG:0.0870871,GTCTTGCGGCG:0.0690691,GCTTTGCGATT:0.0765766,GCCTTGCAGCT:0.036036,GCTTTATGGCT:0.024024,GCCTTGCGGCT:0.00900901,GCTTTACGGCT:0.0045045,ACCTTACGGCT:0.003003,GCTATGCGGCT:0.0015015,GCTTTGCAGCT:0.0015015
CM042012.1	124437301	238253	11;26;29	GTG:0.882192	ATA:0.0931507,GCG:0.0246575
CM042012.1	124779317	238437	3;10;32;57;69;70;83;84;92;93;100	GAACATCAGTC:0.269014	AAACAGCAGTC:0.194366,AAACATCAGTC:0.173239,GATCATCAGTC:0.143662,GAAAATCAGTC:0.139437,GAACATCAGCC:0.0605634,ACACATCACTC:0.00985915,GAACATAAGTC:0.0056338,GATCATCGGTG:0.0028169,AAACGGCAGTC:0.00140845
CM042012.1	127996155	239701	56;58;62;87;95;106;133;134	CGCACCTA:0.714286	CGCACCTT:0.237637,TGCACCTA:0.0425824,CATATAGA:0.00274725,CGCGCCTA:0.00274725
CM042012.1	132633971	241661	19;33;39;61;62;64;90;115;124;130;163	CGTAGACACGG:0.318043	CCTGAAGACGG:0.279817,CCTGAACACGA:0.108563,CGTGAACACGA:0.107034,AGTGAGCACGA:0.0779817,CCCGAACACGA:0.0749235,CGTAGACACCG:0.0214067,CGTGAGCACGA:0.00611621,CGTAGACGCGA:0.0030581,CGTGAGCAAGA:0.0030581
CM042012.1	132771432	241727	8;47;50;59;83;116	TTTCTT:0.669207	TTTCCT:0.189024,ATCCCT:0.125,TTCCCT:0.00609756,TTTCTC:0.00762195,TCTTCC:0.00304878
CM042012.1	132881985	241801	27;54;57	AGA:0.68144	GAA:0.184211,GGA:0.131579,GAC:0.00277008
CM042012.1	133461253	242126	1;5;17;45;107;118;119;128;143;158	CTTTGAGACT:0.520833	CCTTAGGATA:0.190705,CTCTGAGACT:0.185897,TTCTGAGACT:0.0801282,CCTTAGGGTT:0.00801282,CTCTGAAACT:0.00801282,CCTCAGGGTT:0.00320513,CTCTGAGGTA:0.00320513
CM042012.1	135277527	243280	37;42;43;64;71;73;79	TCCCTCG:0.321221	TCCCCCC:0.258721,TCTGTCG:0.255814,GTCCTCC:0.0799419,TCCCTCC:0.0741279,TCTGTGG:0.00872093,TCTCTCG:0.00145349
CM042012.1	135277532	243286	1;29;57;72;75	CTGTA:0.587912	ATGTT:0.306319,CTGAA:0.0906593,CTTTA:0.0137363,ACGTT:0.00137363
CM042012.1	137304760	244530	123;131;141	TTC:0.556818	ATT:0.322443,TTT:0.0951705,TAT:0.0255682
CM042012.1	137776828	244728	12;38;50;82;83;90;119	CGTCTAG:0.301966	CGCCTAG:0.276685,CGTATAG:0.162921,TGCCTTG:0.126404,TGTCTAG:0.102528,TACCTAG:0.0196629,TGCCCAG:0.00842697,CGTCTAA:0.00140449
CM042012.1	140020051	245770	17;38;74;75;76	AGTGC:0.775956	TGTGC:0.144809,AATGC:0.0628415,AGCGC:0.0150273,AGTCG:0.00136612
CM042012.1	140265481	245920	19;128	CG:0.995522	CA:0.00298507,TG:0.00149254
CM042012.1	141123813	246395	1;37;65;77	CAAC:0.849582	CGTT:0.14624,TAAC:0.00278552,CATT:0.00139276
CM042012.1	141137138	246408	84	G:0.998641	T:0.0013587
CM042012.1	141295073	246509	3;14;26;41;56;99	CTGATA:0.67507	CGGAAA:0.151261,CGGATA:0.102241,GGCGTC:0.0364146,GGCGTA:0.035014
CM042012.1	141451586	246586	12	T:0.995739	G:0.00426136
CM042012.1	141781463	246804	3;36;40;44;49;67	AACCAG:0.548295	AATCAG:0.230114,AACCGT:0.15483,AGCCAG:0.0497159,TACCAG:0.015625,AATAAG:0.00142045
CM042013.1	222824	246964	51;56;57;63;90;135;136	CCCAATG:0.65427	CTCACTG:0.12259,CCCGATG:0.137741,CCCAACG:0.0413223,CCGACTG:0.0220386,GCCAATG:0.0206612,CCCAATA:0.00137741
CM042013.1	1136632	247453	14;18;67;69;84;96	TCCTGT:0.724518	TCTTGC:0.139118,CCCTGT:0.0523416,TTCTGT:0.0399449,TCCTAT:0.0316804,TCCCGT:0.0123967
CM042013.1	1136637	247461	61;74;94;113;127;146;172;178;221	GATAAAGAT:0.612462	GATAATGAT:0.174772,GACACAGGT:0.0851064,GGTAAAGAT:0.06231,GATGAAGAT:0.0258359,TATAAAGAT:0.0258359,GATAAATAT:0.0121581,GATAAAGAG:0.00151976
CM042013.1	1157571	247521	51;55;62;67	CCAG:0.658754	CGAG:0.161721,CGAA:0.0875371,GCAG:0.0816024,CGGG:0.0103858
CM042013.1	1158696	247525	14;17;21;23;56;74;86	TACGTCG:0.306916	TACGACG:0.295389,TTCGTCG:0.253602,TACATCA:0.122478,TACGTTG:0.0144092,TACATCG:0.00288184,CACGTCG:0.00144092,TACGATG:0.00144092,TAGGTTG:0.00144092
CM042013.1	1160211	247541	21;53;54;60;61;63;93;98	ACGGCGCA:0.458457	ATGACGCA:0.264095,ACGGGACA:0.108309,ACGACGCA:0.10089,ACGGCGAA:0.0341246,ACGGGACG:0.0237389,TCGGCGCA:0.00593472,ACAGGACA:0.00296736,ATGGCGCA:0.00148368
CM042013.1	1163420	247569	5;98;99	CGA:0.868056	TCT:0.127778,CCT:0.00277778,TGA:0.00138889
CM042013.1	1198649	247593	10;102;105;111;123;134;145;151;154;189	GTAGTAGGCT:0.603152	GTAGTAGACT:0.17765,GCACTAGGCT:0.144699,GTAGTAGAAT:0.0372493,GTGGTATGCT:0.0272206,ATAGTAGGCT:0.00286533,GTACTAGGCT:0,GTAGCAGGCT:0.00286533,GTAGTAGGCA:0.00286533,GTAGTTGGCT:0.00143266
CM042013.1	1198654	247599	40;72;101;104;105;107;118	CGATACT:0.962099	CTATACT:0.0291545,TGATACT:0.00291545,CGAACTT:0.00145773,CGATCTT:0.00145773,CGTTACT:0.00145773,CTAACTT:0.00145773
CM042013.1	1205662	247616	20;67;71;86	CTCA:0.40625	GTGA:0.338068,CTGA:0.21733,GGGA:0.0142045,GTCA:0.0127841,GTCG:0.0113636
CM042013.1	1311353	247696	2;7;23;26;49;52;68;86;87	TGGCGTTTA:0.436047	TACGATTTA:0.152616,TAGGATTTA:0.103198,TGGCGTTAA:0.100291,TGGCGCTTT:0.0668605,TAGCGTTTA:0.0639535,TGGGATTTA:0.0523256,TGGCGTATA:0.0174419,GGGCGTTAA:0.00436047,TAGGACTTT:0.00290698
CM042013.1	1601874	247878	8;38;49;62;77;91;96;102;104;111;121;123;127;132;134;137;143;145	GAAGAGGGTTATGGTCCG:0.574695	AAAGAGGGTTATGGTCCA:0.160061,GATAAGGGTTATGGTCCG:0.0990854,GAAAAGGGTTATGTTCCG:0.0472561,GAAAAGAGTTATGGTCCG:0.0320122,ATAGAGGGTAAGAGTTTA:0.0243902,GAAAAGGGTTATGGTCCG:0.0228659,GAAGATGGTTTTGGTCCG:0.0152439,GAAGAGGATTATGGTCCG:0.0106707,GAAGGGGGTTATGGCCCG:0.00762195,GATAAGGGATATGGTCCG:0.00609756
CM042013.1	1607089	247890	8;35;52;65;105	GACTG:0.57971	AGTTG:0.34058,AGCTG:0.026087,AGCAG:0.0246377,GACTA:0.0246377,GGTTG:0.00434783
CM042013.1	3190591	248553	19;36;54;61	GATC:0.899148	TATC:0.0539773,GGCC:0.0255682,GGTC:0.0198864,GGTT:0.00142045
CM042013.1	4555853	249536	29;62;65;77	TGCT:0.80109	CGTC:0.141689,TACT:0.0572207,TGTC:0
CM042013.1	4555858	249543	54	A:0.998638	G:0.0013624
CM042013.1	4640116	249580	34;56	CG:0.990251	GG:0.00557103,CT:0.00417827
CM042013.1	4756547	249644	1;9;15;17;49;52;94;127;136	CCTTCCTGC:0.948276	CCTTCCTAC:0.0219436,TCCTTATGT:0.015674,TCCTTACGT:0.00626959,TTCTTATGT:0.00626959,TCCTTCTGC:0.0015674
CM042013.1	5364989	250092	8;23;25;29;43;62;91;92;104;120;139;177;196	TTATCCATGTACC:0.733631	AAATCCGTACAAC:0.116071,ATATCCATGCACC:0.0669643,TTATTCATGTACC:0.0401786,TTATCCATGTACT:0.0238095,AAATCCAGACAAC:0.00297619,TTACCCATGTACC:0.00446429,TTATCCATATACC:0.00446429,AAATCCGGACAAC:0.00297619,TTATCTATGTACC:0.00297619,AAATCCATACAAC:0,TTGTCCATGTGCC:0.0014881
CM042013.1	5525336	250228	8;19;38;61;72	TGGGT:0.762108	CGGAA:0.0683761,TGGAA:0.0769231,CGGGT:0.0655271,CGTGT:0.011396,TGTGT:0.011396,TGGAT:0.002849,TAGGT:0.0014245
CM042013.1	5963707	250604	11;13;23;28	AAGG:0.603399	AAGC:0.22238,AGGG:0.147309,GAGG:0.0184136,AAAG:0.00849858
CM042013.1	5979516	250624	44;84;94;100;116;140;146	AAGTATC:0.768908	AAATTCC:0.145658,AGGTATC:0.035014,AGATATC:0.035014,AAATACT:0.00980392,GGATATC:0.00280112,AAATATC:0.00140056,AAGAATT:0.00140056
CM042013.1	6122677	250730	5;38;47;91;92;94;95;98;102	ATGGGGGTT:0.827247	CCCTGGAAA:0.106742,ATGGGAGTT:0.0617978,ACCTGGAAA:0.00280899,ATGGTGGTT:0.00140449
CM042013.1	6125293	250750	2;14;18;33;46;53;98;134	CAGACTAT:0.748512	CACACCAT:0.125,CAGGCTAT:0.0818452,TACACCGT:0.0327381,CACACTAT:0.00446429,CAGATTAT:0.00446429,CACACTAC:0.0014881,CGGATTAT:0.0014881
CM042013.1	6211682	250843	4;32;41;80;81;86	AGTTGT:0.379822	TGTAGA:0.238872,AGTAGA:0.191395,AGTTTT:0.118694,AATTGT:0.0341246,TGCTGA:0.0237389,TGTAGT:0.0133531
CM042013.1	6363768	250930	47;58;107;123;135;149;150;153	ACACTTCC:0.821023	ACACTTCT:0.122159,ACACGTCC:0.0454545,AAACTTCC:0.00710227,CCTCTAAC:0.00284091,ACAATTCC:0.00142045
CM042013.1	6404677	250993	15;21;34;76;78	TATGG:0.773224	TGCGA:0.139344,CATGG:0.079235,TATTG:0.00819672
CM042013.1	6493479	251028	26;71;89;137;157;173;191;197	ACGCGAGC:0.575075	ATGCGAGC:0.187688,GCTCGAAA:0.145646,GCGCAAAC:0.0630631,ACGTGAGC:0.0225225,ACGCGGGC:0.0045045,GCGCGAAA:0.0015015
CM042013.1	6670728	251169	8;25;27;38;41;65;84	CTTCAAA:0.386872	CTTTAAA:0.375698,CTTTTGT:0.120112,CCTCAAA:0.0907821,CTTTTAA:0.0223464,GTTTTGT:0.0027933,CTCTAAA:0.00139665
CM042013.1	6803396	251274	8;22;27;29;49;69;75;78;84;100;120	CATCTGCATCA:0.633705	CATCTGCATTA:0.157382,CACCAGTACCC:0.108635,TATCTGCATCA:0.0264624,CTCCTGTACCC:0.0222841,CATCTGCATCC:0.0139276,TATTTGCATCA:0.0139276,CATCTGCGTCA:0.0097493,TATCTGCATCC:0.0097493,CATCAATACCC:0.00278552,CATCTACATCC:0.00139276
CM042013.1	6937341	251456	1;2;3;32;33;50;58;62	GAACCCTA:0.60356	GGACCCTA:0.224919,TAATTCTA:0.161812,GAACCTCT:0.00647249,GAGCCCTA:0.00323625
CM042013.1	7170968	251587	11;15;40;42;50;85;109;113;122;125;169	CGCAGAATTTA:0.84507	TGTGAGGAATA:0.123944,CGCAGAATTCA:0.0253521,CGTAAGGAATA:0.0028169,CGTAAGGAATT:0.00140845,CTTAAGGAATA:0.00140845
CM042013.1	7607657	251862	4;37;64;84;85;94;95;101	GATCGGAT:0.696133	GATCGGGT:0.138122,GGTCGGAT:0.10221,GATCAGAT:0.0331492,AACTGGGC:0.0290055,AACTGAGC:0.00138122
CM042013.1	7751706	251976	22;28;38;46;56;75;80;108	CCCGTCGA:0.466667	CCCGTCCA:0.311111,TTCCTAGA:0.136111,CCCGCCGA:0.0486111,TTCCTAGG:0.00833333,CCTGTCGA:0.0166667,CTCGTCGA:0.0111111,CCCGTCCG:0,CCCGTCGG:0.00138889
CM042013.1	8286032	252402	75;90	TT:0.852459	TC:0.122951,AT:0.0245902
CM042013.1	8482822	252593	0;25;63;100	GACC:0.834862	GAAG:0.154434,GACG:0.00458716,GGCG:0.0030581,TACC:0.0030581
CM042013.1	8507268	252620	11;18;19;20;32;44;48;49;50;51;59;60;70;73	ATCGTTTCGCTGCA:0.663352	ATCGGTTCGCTGCA:0.122159,ATGGTTTCGCTATA:0.0809659,ACCGTTTCGCTGCA:0.0724432,TTCGTTTCGCTGCA:0.03125,ATCGTTTCGCTATA:0.0255682,ATCATTACGCTGCC:0.00284091,ATGGTTTCGCTACA:0.00142045
CM042013.1	8510100	252633	20;21;23;27;56;58;59;62;65;66;67;68;70;72;75;83;85;95;102;130;131;139;141;159;186	ATCTCTAGCGATCTTCGTGTATGCG:0.46875	ACCCCTAGCAATCTTCGTATGCACG:0.136364,ATCTCTAGCGATCTCCGTGTATGCG:0.117898,ACACCTAGTGAGCTTCGTGTATGTG:0.0809659,ACCCCTAGTGAGCTTCGTGTATGTG:0.0724432,ATCTCTAGCGATGTTCGTGTATGCG:0.0553977,GCCCCTAGCGATCTTCGTGTATGCA:0.0369318,GCCCCTAGCGATCTTCGTGTATGCG:0.0113636,ATCTCTAGCGATCTTCGAGTATGCG:0.00852273,ATCTCTAGCGATCTTCGAGCATGCG:0.00568182,ACCCTGTATGCGCTTTTTATACACG:0.00284091,ATCTCTAGCGATGCTCGTGTATGCG:0.00142045,A…
CM042013.1	8658324	252741	10;58;65;78;100;134	TGGCCG:0.561475	TAGCCT:0.139344,TGTCCG:0.11612,CGGCCG:0.0956284,TGGCTG:0.0833333,TGGCCT:0.00273224,TGGTCG:0.00136612
CM042013.1	9145529	253145	5;8;9;17;61	TCATT:0.577713	CCAAT:0.23607,CCATT:0.129032,TCATG:0.0381232,CACAT:0.0102639,CACTT:0.00879765
CM042013.1	9354681	253308	33;67;91;94;109	AGTGT:0.700272	AGCGT:0.179837,AGTGA:0.114441,AGTCT:0.0027248,ATTGT:0.0013624,GGTGT:0.0013624
CM042013.1	9759587	253496	19;39;46;61;63;66	CGCACG:0.869118	CGCATG:0.0529412,CGCACA:0.0397059,CGAACG:0.0264706,TGAACG:0.00882353,CTCACG:0.00147059,TGCATG:0.00147059
CM042013.1	9806432	253563	9;12;14;16;21;23;35;36;60;63;82;83;90	GAAGGACTTGGTG:0.354037	GAAGGGCGTAGTG:0.214286,GAAGGACGTAGTG:0.156832,GAAGGACTTGGAG:0.145963,GAAGTACTTGGTG:0.0512422,GGACGACTTAGTC:0.0326087,GAAGGACTTAGTG:0.0295031,AAACGACTTAGTG:0.00931677,GAAGGACTAGGTG:0.00310559,GAAGGATTAGATG:0.0015528,GACGTACTTGGTG:0.0015528
CM042013.1	9817134	253583	19;22;37;88;94;199	TCAGAC:0.821526	TTGTGA:0.13624,TCAGGA:0.0313351,TCATGA:0.00544959,TTGTGC:0.0027248,CTGTGA:0.0013624,CTGTGC:0.0013624
CM042013.1	11271442	254538	6;35;49	GCC:0.972752	GCT:0.0149864,CCC:0.00681199,GAC:0.00544959
CM042013.1	11695611	254812	50;65;104	TCG:0.758197	TTG:0.236339,TCA:0.00409836,ACG:0.00136612
CM042013.1	11695931	254815	47;56;68;74;88;105;106;121;125;160;180;181	AAGGGGACTATC:0.294203	AAGGGGTCTATC:0.273913,TAGGGATTTATC:0.15942,AAGGGGACTACC:0.137681,AAGGGGACTATT:0.111594,AAGGAGACTATC:0.0101449,TAGGGATTTGTC:0.0057971,AACGGGACAATC:0.00289855,AAGAGGTCTATC:0.00144928,AAGGGATTTATC:0.00144928,TTGGGATTTATC:0.00144928
CM042013.1	12072017	255009	8;64;68;69;80;108;131;143;163;185;188;189;191;205	CATGACATGTACCC:0.426901	CATGAGATGTACCC:0.331871,CTTGGCCTGGGGCT:0.0774854,CTTGGCCTGGGCCT:0.0657895,CATTACATGTACCC:0.0599415,AATGAGATGTACCC:0.0175439,AATGACATGTACCC:0.00730994,CTTGGCACGTACTC:0.00292398,CTTGGCATGTACTC:0.00292398,CTTGGCCTGTGCCT:0.00292398,CAGGACATGTACCC:0.00146199,CATGGCATGTACCC:0.00146199,CATGGCATTTGCCC:0.00146199
CM042013.1	12159941	255110	8;20;32;38;71	TAAAG:0.837535	AGGAG:0.159664,AGGGA:0.00280112
CM042013.1	12516877	255420	7;19;58	AAC:0.827348	CGC:0.16989,AAA:0.00276243
CM042013.1	13388105	255996	5;23;50;80	CGCA:0.79589	CGCG:0.168493,CTCA:0.0260274,TGCA:0.00684932,CTTG:0.00273973
CM042013.1	13904869	256311	12;33;36;60;99;132;133;154;163;182;204	CTGAGTGTCCG:0.73487	CTGTACGTTCG:0.14121,CTGAGTGTCTA:0.10951,TTGAGTGTCCG:0.00864553,CAAAGCTCCCA:0.00432277,CTGTGCGTCCG:0.00144092
CM042013.1	14261603	256708	26;35;112;138;161	GAACA:0.405479	GAAAA:0.40137,GGTCA:0.179452,GATCA:0.00821918,AAACA:0.00410959,GAACT:0.00136986
CM042013.1	14313723	256736	65;91;97;106	GGCA:0.639946	GACG:0.168478,GGAA:0.190217,AACG:0.0013587
CM042013.1	14343748	256790	5;35;53;69;101;104;113;119;144	CTAACGCAA:0.379205	CTAACGCGG:0.351682,TCGGTGCAG:0.195719,CTAACAGAG:0.0443425,CTAACGGAG:0.0275229,CTAACGCAG:0.00152905
CM042013.1	16021001	257860	13;17;21;45;61;145;166;168;190	AAGACTGGG:0.552174	AAGACTGTA:0.271014,GAGACTCGG:0.144928,GATGCAGGG:0.0231884,GAGACTGGG:0.00434783,GGGACAGGG:0.00289855,GAGACAGGG:0.00144928
CM042013.1	16115585	257972	15;21;69	AAA:0.686464	TAA:0.16989,TGT:0.138122,TAT:0.00552486
CM042013.1	16200779	258015	21;24;50;69;78	TAGGG:0.794872	AGGAG:0.138177,AGGGG:0.0384615,AGCAG:0.0242165,TAGGT:0.0042735
CM042013.1	16402560	258213	11;21;48;62;76	TCACT:0.827824	TTCTT:0.165289,CCACG:0.00688705
CM042013.1	16495761	258281	11;13;35;62;65;110;178;217	TGCAGGGG:0.664835	CGGGGGGA:0.17033,TACAGGGG:0.0659341,TGCAAGGG:0.0549451,TGCAGGAA:0.0357143,TGCAGGGA:0.00686813,CGGGGTGA:0.00137363
CM042013.1	16495766	258287	17;18;24;28;38	GTGCG:0.772861	GTACA:0.169617,GCGCG:0.0530973,CTACA:0.00294985,GTGAG:0.00147493
CM042013.1	16586584	258382	35;56;62;68;71;152	TGACTG:0.392857	TGATTG:0.377143,TCTCTG:0.164286,TGACCG:0.0328571,TGATTA:0.0257143,TGTCTG:0.00428571,ACTCTG:0.00285714
CM042013.1	17320130	258795	33;34;59;78;79;84;97;112;150;157;158;170;171;180;190;191	GGTTACATACACCACG:0.815942	CGTCACAAATATCACA:0.0884058,CGTCACAAATACCACA:0.026087,CGTTATATACCCCACG:0.0246377,CGTTATATACACCACG:0.0188406,CGTTACCAATACCACA:0.0101449,CGTTACCAATATCACA:0.0057971,CGACACAAATATCACA:0.00289855,GGTTATATACACCACG:0.00289855,CGTCACAAATACAACA:0.00144928,CGTTATATCCCCCACG:0.00144928,GGTTGCATACACCACG:0.00144928
CM042013.1	17856686	259123	20;134;160	GTC:0.817808	GTT:0.142466,GCC:0.0219178,TTC:0.0178082
CM042013.1	18910651	259970	11;26	GC:0.884196	TC:0.114441,GG:0.0013624
CM042013.1	19300209	260181	7;54;79;90;106;112;118	TTCTACC:0.378187	CTCCCCC:0.22238,CCGCCCC:0.160057,TTCCCCG:0.121813,TTCCCCC:0.0878187,TTCCCAG:0.0226629,TTCCACC:0.00708215
CM042013.1	19545799	260322	59;78;102;109;111;124;149;151;162;215	ATTTAACTGA:0.744475	CTACAGTGGT:0.138122,ATTTAACTAA:0.0980663,CTTTAACTGA:0.00690608,CTATAGTGGT:0.00552486,ATTTTACTGA:0.00414365,CATTAACTGA:0.00276243
CM042013.1	19545804	260327	47;58;61;70;113	GTTTC:0.947075	GTTCC:0.0250696,GTTTA:0.0125348,CTTCC:0.00835655,GCTCC:0.00417827,GTCCC:0.00278552
CM042013.1	20125852	260653	1;4;5;27;38;58;62	AAACCGG:0.411243	AAACTGG:0.338757,AAGCCGG:0.10503,AAACTTG:0.0739645,ACACCGG:0.0399408,TAGCCGG:0.0295858,AAAACGC:0.00147929
CM042013.1	20137982	260680	19;70;73;76;169;194	ATCTCG:0.848774	GTCACG:0.119891,ACATTG:0.0217984,ATCTCA:0.00953678
CM042013.1	20149579	260693	15	C:0.979109	A:0.0208914
CM042013.1	20414924	260851	21;41	CC:0.872159	CT:0.100852,AC:0.0269886
CM042013.1	20915391	261166	8;43;44;79;81;82;95;96;102;133	AGACGGACTT:0.569602	AGACGGACCT:0.173295,GGACGGACTT:0.125,ACACTCCTTC:0.109375,GGTTGGACTT:0.0227273
CM042013.1	21023698	261218	17;32;41;47	CCCT:0.714485	TTCC:0.097493,TCCC:0.100279,CTCC:0.0417827,CCCC:0.04039,TCTC:0.00557103
CM042013.1	21023703	261224	5;11;26;68;74	ACCCT:0.356928	TCTCC:0.305723,AGCCT:0.15512,TCCCC:0.11747,TCCCT:0.0391566,ACCTT:0.0225904,TCTCT:0.00301205
CM042013.1	21929500	261852	20;23;42;43;62;83;116	GCCAACT:0.80411	GTTTCCT:0.136986,CCCAACT:0.0287671,GCTAACT:0.0150685,GCTTCTT:0.00958904,GTTTCCA:0.00547945
CM042013.1	21978523	261878	23	C:0.987772	G:0.0122283
CM042013.1	22015252	261932	4;11;17;34;38	CGGCC:0.570845	CGACC:0.322888,TGGCG:0.0953678,CAGCC:0.00544959,TGGCC:0.00408719,TGGTC:0.0013624
CM042013.1	22016624	261945	9;19;81;82;84;86;90;122	CTGTTTGT:0.826446	CTCTTTGT:0.137741,CAGGTTGT:0.0137741,CTGTTTGC:0.0137741,GTGTAAGT:0.00550964,CTGTTTAT:0.00275482
CM042013.1	22016629	261951	8;11;19	ACT:0.435616	CGT:0.330137,CCT:0.221918,CCC:0.0123288
CM042013.1	22063009	261976	2;97;105;147;148;162	TATTGG:0.486376	TTTTGA:0.358311,TTAAGG:0.0953678,TTATGG:0.0463215,CTTTGA:0.0108992,TATTTG:0.0027248
CM042013.1	22214026	262042	8;102;128;140;173	TAACC:0.574022	CCACT:0.356145,TAATC:0.0432961,TAGCC:0.0223464,CAACT:0.00418994
CM042013.1	22798051	262465	56	A:0.964674	G:0.0353261
CM042013.1	22956687	262548	20;23;36;50;71;80;82;88;98	TTCAGGCAG:0.509464	TTTAGGCAG:0.176656,TTCGGCTAG:0.0946372,TTCGGCCAG:0.0694006,TTCACGCAG:0.0583596,TTCAGGCAT:0.0347003,TTTAGGCGG:0.033123,ATCACGCAG:0.022082,TCCAGGCAG:0.00157729
CM042013.1	23139982	262642	5;56;62;86	ATCA:0.326023	ATCG:0.260234,ATTG:0.248538,GTCA:0.152047,ACCA:0.0131579
CM042013.1	23200790	262665	80;87	CG:0.839706	AG:0.152941,CA:0.00735294
CM042013.1	23632166	262927	2;9;15;22;24;58;70;124;125;126;128;165	ACCTCAGTCATT:0.410959	ACCGCAGTCATT:0.413699,TGCGCTGTGCAG:0.0821918,TGAGCTGTGCAG:0.0356164,ACCGCAGTCAAT:0.0328767,TGCGCTATGCAG:0.0219178,TGCGGTGTGCAG:0.00273973,TGCGCTGGCCAG:0
CM042013.1	25724123	264195	7;32;44;70;75;122	GATAAG:0.656593	GATAAA:0.18956,AATTTG:0.142857,AATATG:0.00549451,GACAAG:0.00274725,GGTAAG:0.00274725
CM042013.1	25861535	264266	37;45;60;69;113;153;157;176;198;208	TCTACCGCGG:0.554286	TCTGCAGCGG:0.277143,TCTACAGAGT:0.148571,TCTACCAAGG:0.00571429,CCTGCAGCGG:0.00428571,TCAACCAAGG:0.00428571,TCTACCAAAG:0.00285714,TTTGCAGCGG:0.00285714,TCTATAGAGT:0
CM042013.1	26106550	264404	65;73;75;76;84;87;95;98;99;111;112;125;133;146;149;167;178	CTAATTGCGGTCCACCC:0.821321	CTAATTCCAAACTACTC:0.0600601,CTAGTTCTAAATCGTCT:0.0555556,CAAATTCTAAATCGTCT:0.039039,CTCATTCCAAACTACTC:0.0135135,CTAATTCCAGTCCACCC:0.00600601,CTAGCTCTAAATCGTCC:0.003003,CTAGTACTAAATCGTCT:0.0015015
CM042013.1	26130467	264426	56;102;118;134;147;152	ACAACA:0.779452	CCAACA:0.213699,CCAATA:0.00410959,CCGGCC:0.00136986,CGAACA:0.00136986
CM042013.1	26149398	264442	11;12;29;35;56;61;63;72;74	CCCCACTCC:0.787975	GCCCACTCC:0.150316,CCTTACCCC:0.0411392,CCCTGCTCC:0.0142405,CCCTACTTT:0.00316456,CACCATTCC:0.00158228,CCCTACTCC:0.00158228
CM042013.1	26341748	264547	13;19;48;98;131;142;150	CTATCAA:0.445833	TTAACAA:0.204167,CAATCAA:0.1375,TTAAAAA:0.159722,TTAACGA:0.0472222,CATTCAA:0.00138889,TTAACAT:0.00277778,CTTTCAA:0.00138889
CM042013.1	26852307	264810	4;7;44;59;103;115;121;143;145	CCGTGGAAC:0.632353	CCGTATAAC:0.214706,CTAAGGCAT:0.147059,TCGTGGCAT:0.00294118,TCGTGGCGT:0.00294118
CM042013.1	28211756	265637	4;38;114;120;129;133;138;141	CTGACTTA:0.667647	TTGGCCTA:0.148529,CTAGCCTG:0.136765,CTAGCCAG:0.0397059,TTGGGCTA:0.00441176,CCGACTTA:0.00294118
CM042013.1	28308186	265675	2;50;59;71;83	GGTAA:0.570845	GGCAA:0.310627,GGTGT:0.0790191,GTTAT:0.0354223,AGCAA:0.0027248,GTTAA:0.0013624
CM042013.1	28320996	265700	18;24;27;62;72;105;111;120;136;144	CCCTAGGGCC:0.426606	CCTCGGGGCC:0.181957,CCCCGAGACC:0.12844,CCCTAGTGCC:0.126911,ACCTGGGGCC:0.0856269,CCCCGAGGCC:0.030581,CCCTGGGGCC:0.0137615,CATCGGGGCC:0.0030581,CCCTGGGGCT:0.00152905,CCCTGGGGTC:0.00152905
CM042013.1	29599819	266340	5;25;55;65;73;74;89;119;155;158	GACCCCGCAT:0.331804	GGTTCCTCAT:0.172783,GACCCCGCAA:0.148318,GACCCCTCGT:0.140673,AACCCCTCAT:0.120795,GACCCCTCAT:0.0366972,GGCCCCTCAT:0.030581,GACCCCTAAT:0.00611621,GACCCCTCAA:0.00611621,GACCTCTCGT:0.00152905,GACTCCTCAA:0.00152905,GATTCCTCAT:0.00152905,GGCCCGTCAA:0.00152905
CM042013.1	29602109	266359	32;61;64;81;124;133	TTTACA:0.703911	CCCACA:0.139665,CTTACG:0.107542,TTTTCA:0.0460894,CTTATA:0.0027933
CM042013.1	29665858	266411	6;99;102;126;180;190;225	TGGAATG:0.454416	CGGAATG:0.381766,CGGGATA:0.14245,CTAGATA:0.0185185,CGGAACA:0.0014245,CGGGGTA:0.0014245
CM042013.1	30206556	266596	47;53;83;112;113;131	ACGAAA:0.504249	ACGGTA:0.22238,AGGAAG:0.148725,TGGAAG:0.121813,ACAAAA:0.00141643,AGGAAA:0,TGGAAA:0.00141643
CM042013.1	30320941	266681	9;43;81;93	GGTA:0.704986	GGTT:0.17313,GGCA:0.114958,GATA:0.00554017,TGTA:0.00138504
CM042013.1	30676631	266915	25;27;29;62	CACT:0.858516	CATT:0.115385,CGTT:0.0206044,CGTC:0.00274725,TATT:0.00274725
CM042013.1	30944786	267031	63;84;103;109;133;143;159	CGTTGTA:0.836158	CACTACA:0.10452,CGTTGTG:0.0480226,AGTTGTA:0.00706215,CACTGCA:0.00282486,CACGACA:0.00141243
CM042013.1	31473181	267388	40;43;91;103;106;139	AACGCT:0.458333	AACGTT:0.379464,ATCTCA:0.15625,AATGCT:0.00297619,CATGCT:0.00297619
CM042013.1	32953285	268148	75;122;164	CGC:0.856948	CAA:0.118529,TGC:0.0217984,CAC:0.0027248
CM042013.1	33253709	268299	89;104	CC:0.809264	TC:0.143052,TG:0.0476839
CM042013.1	33253840	268309	8;11;35;50;92;96	CCCACA:0.580056	TTCATA:0.248596,CCCCCG:0.147472,TTTATA:0.0238764
CM042013.1	34017538	268709	9;30;38;48	CGCA:0.368098	GACA:0.340491,GGTA:0.134969,CGTA:0.110429,GGCG:0.0429448,GATA:0.00306748
CM042013.1	34154277	268815	1;38;69;102;105;126	GAACTC:0.347892	GAACTT:0.275602,GGGCTC:0.152108,AAACTC:0.14006,GAACCC:0.0768072,GAGCTC:0.0060241,AAAGTC:0.00150602
CM042013.1	34642307	268988	15;22;24;27	ATTT:0.843373	GACT:0.15512,ATTC:0.00150602
CM042013.1	35431315	269369	12;15;27;50;78;81;132;151;190	GGACGCAGG:0.449176	GAACGCAGG:0.259615,TGACGCAGG:0.129121,GGACGCAGA:0.0879121,GGCCGCTGG:0.0508242,GGAGGCAGG:0.0151099,GGACGTAGG:0.00412088,GGACGCAAG:0.00274725,GGACTTAGG:0.00137363
CM042013.1	37310728	270210	24;26;51	CCA:0.657576	CGG:0.159091,TGA:0.159091,CGA:0.0242424
CM042013.1	37851714	270522	4;13;17;43;71;101;158;179	CTCAAGCT:0.266289	CTCAAGTT:0.212465,CTAAAGTT:0.188385,CTAAAATT:0.127479,CTCCGGTT:0.116147,CTCAAATT:0.0694051,AAAAAATC:0.01983
CM042013.1	38135227	270679	25;87;94;111;140;141;143	AGTCCGC:0.763587	AGTTCGC:0.0896739,AGTCTGC:0.0964674,AGTTCTT:0.0326087,TGCCCGC:0.00815217,AATCCGC:0.00679348,TGTCCGC:0.00271739
CM042013.1	38809857	271001	43;66;67;68;77	GTGAT:0.5727	CTGAT:0.164688,GCGGT:0.0979228,GTGAC:0.0652819,GCAGT:0.0563798,GCGAT:0.0430267
CM042013.1	39899047	271476	25;32;90	TCA:0.794837	TCG:0.11413,CCA:0.0869565,TTA:0.00407609
CM042013.1	40835297	271874	32;65;71	CCA:0.997283	TTC:0.00271739
CM042013.1	40880012	271951	7;11;26;44;91;99;101;121;136	CTATGCATC:0.278902	CCATGCACC:0.286127,CTAGGTATC:0.241329,CTGTGCATC:0.0563584,CCATACACC:0.066474,CCATGCGCC:0.066474,TTATGCATA:0.00289017,CCATACATC:0.00144509
CM042013.1	40973794	271987	1;10;20;26;42;43	TAGAAG:0.848361	GTGCGA:0.0860656,GTGAGA:0.0560109,TAAAAG:0.00956284
CM042013.1	41014844	272046	41;43;60;74;81;86	CCGATG:0.381657	CCGGTG:0.386095,CAGGTG:0.161243,CCGGTA:0.0680473,CCTGTG:0,ACGGTG:0.00147929,CCGGCG:0.00147929
CM042013.1	42378159	272715	28;78	AT:0.968579	AC:0.0218579,GT:0.00956284
CM042013.1	42580660	272836	52;74;83;95;104;110;149;173	ATAGAGGC:0.821023	ATAAAAGT:0.120739,GCAATAGC:0.0553977,ATGAAAAC:0.00284091
CM042013.1	44208482	273679	48;49	CT:0.836508	GT:0.161905,CC:0.0015873
CM042013.1	44981386	273942	56;62;80	CCC:0.875683	CCA:0.10929,CTC:0.00819672,TCC:0.0068306
CM042013.1	45095535	274027	28;73;82;92;95;100;124;125;149	CCCCTCACC:0.318841	CCACCCACC:0.265217,CCCCCCACC:0.13913,CCCCCCTCC:0.113043,TTATCCACC:0.124638,CCCCCTATC:0.0333333,CCCCCCATC:0.00434783,CCCCCCATT:0.00144928
CM042013.1	45122998	274045	1;12;20;22;24;31;64;70;75;89;133	TTCAAATTCTC:0.740169	TCCAAGTTCTC:0.109551,TTCAAATTCCC:0.0758427,CTTTGAATCTA:0.0449438,CTTTGAATCTC:0.0210674,CTTTGATTCTC:0.00421348,TTCAAATCCTC:0.00280899,TTCAAATTATC:0.00140449
CM042013.1	45149137	274078	13;15;20;23;50;65;91;110;113;121;122;143	CCGAAAATACAG:0.744413	CCAAACCCACAA:0.132682,CCGGTAATACAG:0.0544693,CTGATAATACAG:0.047486,TCGATAATACAG:0.00698324,CCAAACCTACAG:0.0027933,CCGATAATCCAG:0.0027933,TCGATAATCCAG:0.0027933,CCAAACCTACAA:0.00139665,CCAATCCTACAA:0.00139665,CCGATAATAGCG:0.00139665,CTGAAAATACAG:0.00139665
CM042013.1	45269714	274181	8;11;47;53;54;56	GCCGGC:0.625378	TTCGGG:0.191843,GCTAGC:0.151057,TTCGTG:0.0317221
CM042013.1	45707479	274458	17;23;29;50	CTCG:0.473239	TTCG:0.367606,TTTG:0.146479,CCCG:0.00985915,CTCA:0.0028169
CM042013.1	47132017	275082	11;34;36;37;40;102;105;110	TTGACCCT:0.444286	CTGACTCT:0.32,TTGACCCA:0.128571,CTGACCCT:0.0557143,TTGCTCCA:0.0214286,CTGACCAT:0.0157143,TTTACCCT:0.0128571,TCGACCCT:0.00142857
CM042013.1	47836563	275400	19;20;22;26;28;29;69;92;113	CACCTGAGT:0.691265	CACTTGAGC:0.146084,CACCTGAGC:0.152108,CACCTGTGT:0.0060241,CACCTGATT:0.00301205,CAACTGAGT:0.00150602,TTCTGTAGC:0
CM042013.1	50136122	276120	2;39;54	GCCG:0.940252	GCTG:0.0345912,GACG:0.0220126,GATG:0.00157233,GCCA:0.00157233
CM042013.1	64911996	278735	5;10;15;18;24;26;28;30;35;40;45;58;61;65;66;69;73;81;84;90;93;94;95;96;98;103;105;111;115;119;132	CGGGCAGAGTATTGACCACTTGTGCCATTGT:0.457655	CGAGCAGAACAAGTCCCGCTTGATTCTGCAA:0.309446,TGAGCAGAACAAGTCCCGCTTGATTCTGCAA:0.127036,CGAGCAGAACAAGTCCAGCTTGATTCTGCAA:0.0407166,CGGGCAGAGTATTGACCACTTGAGCCTTTGT:0.0325733,CGGGCAGAGTATTGATCACTTGTGCCATTGT:0.0130293,CTAATTTCATTAGTCCCACCCTATCAATCGA:0.00814332,CGAGCAGAACAATTCCCGCTTGATTCTGCAA:0.00651466,CGAGCAGAACAAGTCCCGTTTGATTCTGCAA:0.00325733,CGGGCAGAGTATTGACCACTTGAGCCATTGT:0.00162866
CM042013.1	78611932	281753	17;20;29;38	AGGT:0.855524	GGGT:0.0807365,AGAT:0.0594901,AGGC:0.00283286,AAGT:0.00141643
CM042013.1	83425479	282983	30;48	CG:0.815934	CA:0.144231,TG:0.0398352
CM042013.1	83425484	282988	18;33;44;49;58;59;79;85;95;99;112;151;193;205;209;218	TCTACGCGTCGCAGTG:0.712079	TCTACGCATCAGAGTG:0.122191,TCTAAGCGTCGCAGTG:0.0674157,TCTACGAGTCGCAGTG:0.0308989,TCTACGCGTTGCAGTA:0.0308989,TCTACGCAACACAATG:0.0210674,TTTACGCGTCGCAGTG:0.00561798,GCCGCGCATCGCAGTG:0.00280899,TCTACGCAACACAACG:0.00280899,TCTACACGTCGCAGTG:0.00140449,TCTACGCAACACTGTG:0.00140449,TCTACGCGTTGCAGTG:0.00140449
CM042013.1	85414351	283522	14;23;36;37;44;51;108	TAGCCTT:0.711699	TGGGTTT:0.147632,TGGGTGT:0.114206,TACGCTT:0.0236769,CAGCTTT:0.00139276,TAGCCTC:0.00139276
CM042013.1	85715803	283610	19;25;31;52;53;57;69;73;75;81;82;83;84;86;91	CTGCCGATGGTCCAT:0.58589	CTGCCGATGGCCCAT:0.211656,CAGCCGACGGTCCGT:0.0736196,CTGAAGACGGTCCAT:0.0567485,GTGAAGACGGTCCAT:0.0322086,CAGCCGACGGTCCAT:0.0230061,GTGAAGATGGTCCAT:0.00920245,CAGCCGACGGTCGAT:0.00306748,CAGCCGACGGTTGAT:0.00153374,CTGCCGTTGTTCCAT:0.00153374,GTCAACACAGTCCAC:0.00153374
CM042013.1	92188319	284086	2;9;10;53;59;74;77;80;92	CGGCGAGTC:0.799708	TGGTGGGAC:0.0818713,CAGCGAAAC:0.0730994,CAACGAGAC:0.0438596,TGGCAAGAA:0.00146199
CM042013.1	116223434	288525	20;53;55;125;143;155;168;183;191;230;242;248	CAGCGAATGACT:0.617052	CAGCCCATAGCT:0.121387,CAGCCCATGGCT:0.0794798,CAGTGATCGACT:0.0765896,CAGCCCATGGTT:0.033237,TAGCCCATGACT:0.0274566,CAGCGAATGACC:0.0260116,CTGCGAATGACT:0.00578035,CAGCCCATGACT:0.00289017,CAGTGAATGACT:0.00289017,CATCGAATGACT:0.00289017,CAGTGATCGACC:0.00144509,CTGCGAATGACC:0.00144509,TAGCCCATGGTT:0.00144509
CM042013.1	121294912	290215	15;62	CA:0.847765	TG:0.129888,TA:0.0223464
CM042013.1	121653235	290320	5;41;43;55;64;73;80;87;88;124;127	GCGGAGAATAT:0.497151	GCGGAGAAAAT:0.225071,GTGGAATAAGA:0.14245,GCAGGGAAAAT:0.0940171,ACGGAATAAAT:0.019943,GCGAAATGAAT:0.0156695,GCGGAATAAGA:0.00569801
CM042013.1	121800985	290405	20;38;50;119;161;164;165;166;193;204;225	TTTTTCCGTTC:0.369883	TGATTCCGTTT:0.19883,TGATTCCGGTC:0.140351,TGATTGCGTTC:0.0891813,TTTTTCCGGTC:0.0804094,TGATTGTATTC:0.0614035,TGATTCCGTTC:0.0336257,TGATGCCGTTT:0.0160819,CGACTCCGTTT:0.00877193,TTTTTCCGTAC:0.00146199
CM042013.1	121800990	290412	20;35;58	AAA:0.818681	TAA:0.144231,AGA:0.0302198,AAG:0.00686813
CM042013.1	122877894	290892	25;27;46;80;129	ATGAC:0.822888	ACGAC:0.0790191,ATCGC:0.0640327,TTGAC:0.020436,ATGAT:0.013624
CM042013.1	124292640	291386	3;5;8;19;22;33;34;36;37;43;47;53;61;64;67;68;70	ATTTGCCCCCTGCAGAT:0.882445	ATTTTCCCCCTGCAGAT:0.0470219,TATTGCCTTCAGCAGAT:0.0423197,ATTTGCCCCCTACAGAT:0.0219436,ATTTGCCCCATGCAGAT:0.0015674,ATTTGCCCCCTGAAGAT:0.0015674,ATTTGCGCCCTGCAGAT:0.0015674,TTTTGCCTTCAGCAGAT:0.0015674
CM042014.1	359438	292370	35;113;117;143;169;185;194;195;202;204	TATCGTCCAC:0.638462	CATCGTTAAC:0.176923,TATTGTCCAC:0.0830769,CTTCGTTAAC:0.0215385,TATCTTCCAC:0.0230769,TATCGTCCAA:0.0215385,TATCGCCCAA:0.0138462,TATCGTCAAC:0.00923077,TACTGTCCAC:0.00615385,TATTGTCAAC:0.00461538,TATTTTCCAC:0.00153846
CM042014.1	566715	292489	77;89	AT:0.815574	AG:0.18306,GG:0.00136612
CM042014.1	573947	292509	21;61	AA:0.5	AC:0.45765,GC:0.0423497
CM042014.1	1045620	292756	9;18;48	GAA:0.789916	ACA:0.177871,GAT:0.0322129
CM042014.1	1172731	292872	68	T:0.995455	C:0.00454545
CM042014.1	1249122	292985	8;26;35;53;55;63;79;81;89;146;155;158	CCCCGTCATGAA:0.370769	TCCCGTCATGAA:0.346154,TTCCTCCAGCGA:0.183077,CCACGTCATGAA:0.0492308,TTCCTCCATCGA:0.0261538,CCCCGTTATGAA:0.0107692,TCCGGTCATGAA:0.00615385,TCCCGTCGTGAA:0.00461538,CCCCGTCATGAG:0.00307692
CM042014.1	1363423	293074	51;65;70;72;99	ACCGC:0.632153	ACTGC:0.183924,ACCGT:0.166213,CCCGC:0.013624,AGCGC:0.0027248,ACCAC:0.0013624
CM042014.1	1437478	293172	47;80;82;94;118;138;175;197;204	ACCTACCGT:0.610482	ACCTAGCCG:0.175637,ATCTACCGT:0.150142,ACCTCGCGT:0.0283286,ACCTACAGT:0.0169972,ACCTAGCGT:0.0169972,ACCCACCGT:0,GCTTACCGT:0.00141643
CM042014.1	1625857	293334	60;68;101;103;108;109;117;131	GGGTTGGG:0.638235	GTGTGGAG:0.164706,CGGTTGGG:0.154412,GTGTGTAG:0.0205882,GGATTGGG:0.0102941,GTGTGGGG:0.00588235,GGGTGGGG:0.00294118,GGGTTGGC:0.00294118
CM042014.1	1625862	293341	3;15;16;18;29;31;121;122;131;166;180	AAGTGTATACC:0.643731	AAGTTAGTAGA:0.180428,AAGTGTATAGC:0.0902141,CAGTTAATAGC:0.0458716,CAGTTAACAGC:0.0183486,CGTATAATAGC:0.00917431,AAGTTAATAGA:0.00611621,CAGTTAATGGC:0.00611621,AAGTTAGTACA:0
CM042014.1	2377166	293932	2;3;13;14;20;22;26;47;92;103	CGCGCGATTA:0.472543	CGCGCGAATA:0.310694,AGTGTGGTTA:0.145954,CGCGCCGTTA:0.0231214,CGCTTGGTTG:0.0231214,CGCGCGGTTA:0.0101156,CGCTTGGTCG:0.0101156,CACGCGATTA:0.00289017,AGCGCCGTTA:0.00144509
CM042014.1	2841042	294286	3;5;23;39	TTAC:0.918256	TTCC:0.0340599,GGAC:0.0231608,TTAG:0.0245232
CM042014.1	3446646	294655	56	A:0.973913	G:0.026087
CM042014.1	4430424	295254	31;46;61;64;109;121;127;190	CGGAAACG:0.443978	CGGAGACG:0.219888,AGGGGGTA:0.173669,CAGAGACG:0.155462,AGGGGATA:0.00560224,CGAAAACG:0.00140056
CM042014.1	4806961	295537	20;58;123;135	CGTC:0.79212	CGGC:0.161685,CGGT:0.0217391,CATC:0.0217391,AGTC:0.00271739
CM042014.1	4877836	295632	8;18;29;74;80;137;143;146;173;182;185;200;209	GGGGGACGAGAGT:0.775281	GGGGGGTGAGTGT:0.11236,GGGGGGTAAGTGT:0.0603933,GGGGGACGATAGT:0.0252809,GGGTGACGAGAGT:0.00983146,AGGGGACGAGAGT:0.00421348,GAGGGGTGAGTGT:0.00280899,GATGGGTGTGTGT:0.00280899,GGGGAGTGAGAAT:0.00280899,GGGGGACGAGAGC:0.00280899,GGGGGGCGAGAGT:0.00140449
CM042014.1	4878844	295645	15;16;24;48;88	TGAGCGT:0.965944	TGAACGA:0.0185759,TATGCGT:0.0139319,TGAGCTT:0.00154799
CM042014.1	4982500	295736	3;5;6;16;33;38;49;78;100;108	GACAATGGTGT:0.807927	GCCGACAATGT:0.176829,GCCAACAATGT:0.00609756,AACAATGGTGT:0.00457317,GACAGTGGTGT:0.00457317,GACAATGGGTC:0
CM042014.1	5067886	295827	5;47;62;71;77;95	CCCCGG:0.766575	CCCCAG:0.183702,TCCCGG:0.0345304,TCCAGG:0.00690608,TACCGG:0.00414365,CCCCGA:0.00276243,CCGCGG:0.00138122
CM042014.1	5461154	296082	20;30;36;38;71;109;110;118;124;134	GTTCCGACCT:0.797059	GTCCCGACCC:0.197059,AGTTTGTTTT:0.00441176,AGTTTTTTTT:0.00147059
CM042014.1	5475258	296140	9;21;22;23;25;30;48;58;60	GTTAGCGTGC:0.9375	GTTATCGTGC:0.034375,GCCCGCGTGA:0.0234375,GCTCGACCAA:0.0046875
CM042014.1	5894946	296456	12;13;18;43;44;51;59;60;61;70	CCCCCGAAAG:0.450704	CCCCCGAAAA:0.3,CCCCCCAATG:0.161972,CTCTCGAAAA:0.0394366,ACCCCGAAAA:0.0253521,CTTCTCCATG:0.0197183,CTTCTCCTTG:0.0028169
CM042014.1	5940604	296494	58	C:0.978022	A:0.021978
CM042014.1	5941762	296508	59;71;83;86	GGGT:0.810627	GAGG:0.163488,GGGG:0.020436,AGGG:0.0027248,GGAT:0.0027248
CM042014.1	6337853	296807	14;34;51	TCT:0.811111	TCC:0.184722,TGC:0.00277778,CCT:0.00138889
CM042014.1	7024307	297265	11	C:0.991848	T:0.00815217
CM042014.1	7024312	297273	1;2;7;38;82;134	AGCCTC:0.813536	CGTCCT:0.178177,CCTCCT:0.00552486,AGCATC:0.00276243
CM042014.1	7261260	297398	2;16;18;30;41;91;108;111;114;120;127;137;147;148	GCAGGGAATGTACT:0.554017	GCAGGGAATGTGCT:0.209141,GCAGGTCGTGTACT:0.0941828,GTAGAGAATGGAAT:0.0844875,GCATGGAATCTACT:0.0290859,GCTGGGAATGTGCT:0.0221607,GCAGGTCGTGTAAC:0.00277008,TCAGGTCGTGTAAC:0.00277008,GCTGGGAAAGTGCT:0.00138504
CM042014.1	7604227	297644	36;44;48;49;63;70	GCCAGA:0.691176	ACCAGA:0.304412,GATGAT:0.00441176
CM042014.1	8062986	297992	28;38;107;146;161;164;167;173;190;197;203	ATACCGCTGAG:0.60994	CCACTTTCGAG:0.150602,ATACCGTCGAA:0.141566,CCATCTTCGAG:0.0737952,ATCCCGCCGGG:0.0165663,CCATCTTCAAG:0.0060241,ATACCGCCGAG:0.00150602
CM042014.1	10256730	299469	1;36;168;170;203	GCGCC:0.477839	GCGCA:0.225762,GCTCC:0.123269,GCGAC:0.0858726,TCGCC:0.0844875,GTGCC:0.00277008
CM042014.1	10257423	299486	30;56;59;134;141;146;171	CCAACTA:0.660221	TCACTCA:0.222376,CCACCTA:0.0552486,CCAACTG:0.0400552,CAGACTA:0.0220994
CM042014.1	10318800	299528	11;216;219;227	CCTC:0.633721	CCTT:0.209302,GCTC:0.15407,CCCC:0.00145349,CGTT:0.00145349
CM042014.1	11617895	300417	9;14;26;30;31;50;53;59;63;80;82;88;92;97;101;169;190	GAGTAGTTGAATATCGC:0.679104	GAGTAGTTGAATATCGA:0.123881,GAGTAGTTGAATAACGC:0.0880597,GCATTAACTTAGAACGC:0.0865672,TAGTAGTTGAATATCAC:0.00895522,GCACTAACTTAGAATGC:0.00597015,GCATTAACTTAGATCGC:0.00298507,GCACTAACTTAGAACGC:0.00149254,GCATTAACTTAGTACGC:0.00149254,GCATTAACTTTGAACGC:0.00149254
CM042014.1	11820547	300531	43;65;83;84;86;105;113;125;131;145	ATACATTTAC:0.439063	ATACAACCAC:0.198437,GTACATTTAT:0.203125,ATGCATTTAT:0.117188,GCACATTTAT:0.0265625,ATACTATTAC:0.0109375,ATACTATTGC:0.003125,ATATATTTAT:0.0015625
CM042014.1	11877878	300572	28;34;37;50;54;59;69;100;103;106;130;136;147	TTTTAATGATTGC:0.508523	TTTTGACGACTGC:0.117898,TTTTAATGATTGT:0.116477,CCCTAACGACTGC:0.0852273,TTTTAATAATTGC:0.078125,TTTTAATGATAGC:0.0511364,TTTTGATGATTGT:0.0355114,TTTCATTGGTTAC:0.00426136,TTTCATTAATTGC:0.00142045,TTTCATTGATTGC:0.00142045
CM042014.1	12443827	300964	2;17;24;29;52;58;75;86;87;90;95;99;130;138;139;141;149;156;163;178	GGTGTTACTAAACAGCCCGG:0.518987	AGTGTTACTAACCAGCCCGG:0.139241,GGTGTCAATAAATAGCCCAT:0.0949367,GGTGTCAATAAATAGCCCGG:0.0585443,GGTGTTACTAAACAGCCAGG:0.0585443,AGTGTTACAAAACGACACGG:0.0458861,GGTGTTACTAGACAGTCCGG:0.0221519,ATTGTTACTAACCAGCCCGG:0.0158228,AGTGTTACTAGACAGTCCGG:0.0142405,GGTGTTACTAACCAGCCCAT:0.0110759,GGGGTTACTAACCAGCCCAT:0.00474684,GGTGTTACTAACCAGCCCGG:0.00474684,GGTTTTACTAAACAGCCCGG:0.00316456,AGTGCTACTAACCAGCCCGG:0.00…
CM042014.1	12607283	301067	8;12;13;23;58;77;119;120;133;145;172	AGTCGCACTTT:0.310241	AGTCGCAACTT:0.310241,CGTCGCAACTT:0.143072,ACTCGTGCTGA:0.064759,AGACGTACTTT:0.060241,AGTAGCAACTT:0.0587349,AGTCGTGCTGA:0.0331325,AGTCATAACTT:0.0195783
CM042014.1	12608676	301075	12;74;98	TAG:0.849185	TAT:0.146739,CAT:0.00271739,TGG:0.0013587
CM042014.1	12893825	301308	22;55;81;99;101;124;129	GTCATAC:0.748634	GTCCTAC:0.143443,ATCATAC:0.0491803,GTAATAA:0.0327869,GTCAGAC:0.0122951,GTCATTC:0.00546448,GCCATAC:0.00409836,GTAATAC:0.00409836
CM042014.1	13245098	301519	5;7;8;18;22;47;49;53;74;76	CATTTAGGAA:0.654624	CAAACAGAGA:0.147399,CATTTAGGAG:0.153179,CGTTTAGGAA:0.0245665,CAAACAGGGA:0.00722543,CATTTAAGAA:0.00433526,CATTTCGGAG:0.00433526,CATTTCGGAA:0.00289017,AATACAGAGA:0.00144509
CM042014.1	13269978	301543	6;21;47;61;69;76;96;100;101;130;132;153;172	ACCATATCCAAGG:0.308605	ACCATCTCCAGTG:0.154303,ACCTTATCCAAGG:0.166172,ACCACATCGAAGG:0.163205,AACATATCCAGGG:0.0890208,ACCATATCCCGGT:0.0652819,ACCATATCCAGGG:0.0267062,ACCATAGCCAAGG:0.0222552,TCCATATACAAGG:0.00296736,ACTATATCCAGGG:0.00148368
CM042014.1	13488367	301718	20;25;38;59;64;68	CTCGGT:0.505634	CTCAGT:0.359155,TCCGCC:0.0732394,CTCGCC:0.0309859,CCCGGC:0.0253521,CCCGCC:0.0028169,CTGGGT:0.0028169
CM042014.1	13586718	301869	17;23;69;103;141	CTACA:0.683702	GTGCA:0.125691,CTGCA:0.124309,CCACA:0.0607735,CTAGA:0.00276243,CTGCG:0.00276243
CM042014.1	14652595	302723	18;97;111;114;116;121;134;144;153;157;158	ATACTGAGTAC:0.771772	GTATTCAATCT:0.16967,ATACTGAGAAC:0.0255255,AATCTGAGTAC:0.0135135,ATTCTGAGTAC:0.0105105,ATTCTGAGAAC:0.003003,GTATGCAATCT:0.003003,AAACTGAGTAC:0.0015015,ATACTGTGTAC:0.0015015
CM042014.1	14923108	302860	5;37;55;65;66;68;92;98;114;121	CCGTTTTAGTATC:0.936533	CTTTTTTAGAATC:0.0541796,TTTTTTTAGAATC:0.00309598,CCGTTTTAGTGCC:0.00154799,CCGTTTTAGTGTA:0.00154799,CCGTTTTAGTGTC:0.00154799,CTTTTTTAGTATC:0.00154799
CM042014.1	15787636	303298	14;15;122;127	CGGT:0.817175	TGAT:0.17036,CGGG:0.00969529,CCGT:0.00277008
CM042014.1	15932658	303356	15;16;19;27;32;59;103;126;133;142;169	GAGTAACTGTC:0.5	GAATACCTGTC:0.229651,GAATACCTCTC:0.116279,GAAGACCTGTC:0.056686,GAATACCCCTC:0.0377907,GAGTTACTGTC:0.0392442,GAGTAACTGTA:0.0116279,GAGTAAGTGTC:0.00290698,GTGTAACTGTC:0.00290698,GAGTAACTGAC:0.00145349,TAATACCTCTC:0.00145349
CM042014.1	16200304	303462	86;104;114;116;117;153	CGGAGC:0.820896	CGGAGT:0.061194,CAGAGC:0.0447761,CGTATC:0.0447761,CGGATC:0.0238806,GGGAGC:0.00298507,CGGGTC:0.00149254
CM042014.1	16267179	303518	5;20;28;38;47;50;56;65;77;83;89;95;101;116;128;134;152;155;161;194;197	GTCATCCGATGCGAACAATTC:0.787671	GCCGTCCGGTGCGAACAATTC:0.147945,GTCATCCGATGCGAACAATTT:0.0520548,GTCAGCCGATGCGAACAATTC:0.00958904,ATTATCCGATGCGAACAATTC:0.00136986,GTCATTTAACATAGCTTGCCT:0.00136986
CM042014.1	16267184	303525	2;44;56;74;92;123;125;128;146	TCCGCTAGC:0.849185	CACATCGAC:0.14538,TCCGCTAGT:0.00271739,CCTACCGAC:0.0013587,TCCACCGAC:0.0013587
CM042014.1	16892153	303973	23;38;49;61	TTTG:0.869806	TTAG:0.0803324,TTTT:0.0470914,CCTG:0.00277008
CM042014.1	16976651	304053	36;41;44;46;77;80;91;93	TAACGGTG:0.481375	TAACCGTG:0.295129,CAGCGGCA:0.154728,TAATGGTG:0.0644699,CAGCGGCG:0.00143266,TAACGATG:0.00143266,TGACGGTG:0.00143266
CM042014.1	17171912	304226	39;76;79	TCT:0.933989	TAT:0.0603933,CCT:0.00280899,TCC:0.00280899
CM042014.1	17248843	304291	56;94	CC:0.563187	AC:0.417582,CT:0.0192308
CM042014.1	17401046	304362	10;27;41;42;45;51;66;72;78;86;117;134;140;180	CCTGTTGACGATGA:0.563218	CCTGTTGACGATAA:0.179598,TCTTCTGGGGATGG:0.12931,TCTTTTGAGGATGG:0.0718391,CCTGTTGACAATAA:0.0416667,CCTGTCGACGATGA:0.00718391,CATGTTCACGATGA:0.00287356,TCTTCTGGGGGTGG:0.00287356,TCGTTTGAGGAAGA:0.00143678
CM042014.1	17794503	304576	110	T:0.994565	C:0.00543478
CM042014.1	18114761	304790	6;12;17;27;43;51;58;68;95;117;118;130;146;147;154;156;162;183	TCTTGTATGTGATGCGGG:0.536036	TCTAGTATGGGATACCGA:0.208709,CCTAGCATGGCAGGCCGG:0.133634,TCTAGTATGGGATGTCGA:0.039039,TCTTGTATGTGGTGCGGG:0.0375375,TCTAGTGTGGGATACCGA:0.0195195,CCTAGCAAAGCAGGCCGG:0.0045045,CATAGTATGGCAGGCCGG:0.0045045,TCTTGTATGGGATACCGA:0.0045045,TCTTGTATGTGATACCGA:0.0045045,TCATGTATGTGATGCGGG:0.003003,TCTAGTGTGGGATATCGA:0.003003,CATAATATGGCAGGCCTG:0.0015015
CM042014.1	18867431	305233	9;41;57;71;76;77;110;125;152;156	AAGTCAACTA:0.340058	AAGTGAACTA:0.21902,AAGCCAGCCA:0.214697,CAGCCAACCA:0.148415,AACCCAGCCA:0.0360231,AAGCCAGTCA:0.0201729,AAGTCAACCA:0.0172911,AGGCCAACCA:0.00288184,AAGTGCACCT:0.00144092
CM042014.1	19666934	305897	8	C:0.998626	A:0.00137363
CM042014.1	20446410	306484	11;61;68;78;86;90;100;118;132;135;151;152;193;210;219	ACAGTTCGCCTGTGG:0.361862	ACAGTTCGTCCGTGG:0.36036,AGAGCCCGTTCGTGG:0.153153,ACAGTTGGCCTGTGG:0.0690691,ACAGTTCGCCTGTGC:0.018018,ACAGTTCGCCTTTGC:0.0135135,GCAGTTCGCCTGTGG:0.0105105,AGGGTTCGTCCGGAG:0.00750751,AGAGTTCGTTCGTGG:0.003003,ACACCTCGCCTGTGG:0.0015015,ACAGTTCCCCTGTGG:0.0015015
CM042014.1	20530314	306567	7;27;84;110;111;123;159;161	TACTAGTG:0.34626	CACTAGGG:0.313019,TACACGGG:0.142659,TACTAGGG:0.135734,TTCTAGGG:0.0484765,TACTCGGG:0.00831025,TACACGTG:0.00138504,TACTACGG:0.00138504,TACTCGGT:0.00138504,TATTAGGG:0.00138504
CM042014.1	20860921	306819	17;18;47;68	ACAT:0.469014	ACTT:0.443662,TCTC:0.0591549,TCTT:0.0253521,ACTC:0.00140845,TGTC:0.00140845
CM042014.1	20907239	306914	26;37;54;56;59;80;86	TTAGAGG:0.593151	CTAGAGG:0.249315,CTAAAGT:0.123288,CTAAAGG:0.0164384,TTGGAGG:0.00821918,CCAAAGT:0.00273973,CCAACGT:0.00273973,CTGGAGG:0.00273973,TTAGATG:0.00136986
CM042014.1	20967223	306946	2;34;41;58;69;90;100	ACGAAGG:0.40309	ACGGAGG:0.29073,ACCGAGT:0.136236,AAGGAGG:0.126404,AAGGACT:0.0196629,ACGGAGT:0.0196629,AAGGGCT:0.00280899,GCGAAGG:0.00140449
CM042014.1	21465766	307325	6;44;96	CAC:0.733607	CAT:0.148907,TAC:0.110656,CGT:0.0068306
CM042014.1	21691874	307458	98;110;117;119;131;185	CTCCAT:0.836066	CCCTCG:0.0833333,TTCCAT:0.0491803,CTTCAT:0.0314208
CM042014.1	21693167	307468	39;50;51;66;87;90;93;94;102;104;105;108	TCTCCATCTTATC:0.61976	CCTTCATCATAAC:0.166168,TCTCTATCTTATC:0.169162,TCTCCATGTTATC:0.0314371,CTTCCATCTTATC:0.00449102,CCTCCATCATATC:0.00299401,TCTCCATCTATTC:0.00299401,CCCCCATCATATC:0.00149701,TCTCCATCTTTTC:0.00149701,TCTCCTCCTTATC:0
CM042014.1	22116528	307736	29;43;46;61;67;69;87	AGGCCAG:0.603503	AGGTCAG:0.351911,AGGCCAT:0.0302548,ATGCCAG:0.00955414,GGACTAG:0.00477707
CM042014.1	22119691	307743	38;65;71;74;78;81;106;124;129;135;158;159;168	AATGGACATTAAG:0.572603	AATGAACATTAAG:0.238356,TATGGACATTAAG:0.0835616,AATGGCCTTTAAG:0.060274,AACGGAGTTTAAG:0.0191781,AATGGCCATTAAG:0.0123288,AATCGAGTTTAAG:0.00273973,ATTGGAGATTAAG:0.00273973,ATTGGAGATTTGA:0.00273973,TATGGACATCAAG:0.00273973,AATGGAGTCTAAG:0.00136986,AATGGAGTTTAAG:0.00136986
CM042014.1	22120153	307752	2;25;29;56;146;170	GTACGC:0.578729	CTACGC:0.265193,GGATGA:0.127072,GTACTC:0.0248619,GTACGA:0.00276243,GTGCGC:0.00138122
CM042014.1	22146357	307780	17;27;38;58;63;65;72	CCCGAGA:0.422753	ATCGAAA:0.214888,ACCGAGA:0.157303,ACCGAAA:0.175562,ACCGAAG:0.0140449,CCTGAGA:0.011236,ACCGGGA:0.00280899,CCCTAGA:0.00140449
CM042014.1	22446471	308014	40;73;87;115;157;217;226	CGGGCAG:0.372807	GGGACGG:0.368421,GGGGTAG:0.160819,CGTGCAG:0.0701754,CGGACAT:0.0219298,CAGGTAG:0.00438596,CGGACAG:0.00146199
CM042014.1	22861762	308268	128;170	TC:0.963215	AC:0.0354223,TT:0.0013624
CM042014.1	22975597	308367	11;60;65;110;134;135;145;147;188;212;213;221	GCGCAATGTCAA:0.29972	GCGCAGCGTCAA:0.161064,GCGCAATGTTAA:0.135854,GCACGATGACTA:0.133053,GCGCAATGACAA:0.120448,GCGCAATGACTA:0.10084,GCGAAATGTCAA:0.0294118,ACGCAATGACAA:0.00980392,GCGCAATTACAA:0.0070028,ACGCAATGACTA:0.00140056,GTGCAGCGTCAT:0.00140056
CM042014.1	23639682	308771	107	G:0.971467	A:0.0285326
CM042014.1	23680978	308812	21;36	AG:0.842029	TG:0.144928,AA:0.0130435
CM042014.1	24274838	309106	40;52;65	TAA:0.854167	CAA:0.0958333,TCA:0.0486111,TAT:0.00138889
CM042014.1	24286314	309125	11;41;48;50;82;108;112;116;139;167;194;212	TGCGTAAAAGCA:0.541429	GGCCTACAAGCA:0.157143,TGCCTTCGTACA:0.115714,TGCCTAAAAGCA:0.0871429,TTCCTTCGTGCA:0.03,TGCGCAAAAGCA:0.0285714,TGCCTTCGTGCA:0.0214286,TGGGTAAAAGCA:0.0114286,TGCCTAAAAGGA:0.00285714,TGCCTACAAGCA:0.00285714,TGCGTAAAAGCT:0.00142857
CM042014.1	24467582	309315	39;44;56;134;147;170	TCTAGA:0.535014	TCAAGA:0.232493,CGTAGA:0.180672,TCTAAA:0.0504202,CGTGGA:0,TCTAGG:0.00140056
CM042014.1	24525221	309362	16;17;39;40;44	GTTTA:0.815789	ACTTA:0.177285,ACCTA:0.00277008,GTTTT:0.00277008,GTTAA:0.00138504
CM042014.1	24528032	309379	10;20;30;45;50;72;78;108	TCTACCCT:0.832822	TCTTCCGC:0.0889571,TCCACCCT:0.0383436,TCTACTCT:0.0306748,CCTTCCGC:0.00766871,TCTATCCT:0.00153374
CM042014.1	24769755	309546	9;79;109;139	CCGG:0.846685	CATG:0.116022,TCGG:0.0359116,CCGT:0.00138122
CM042014.1	25032033	309697	13;29;49;94;107;110;113;116;120;131;132;133	GTGGGATTGGGA:0.706522	GTGGAGACAGGA:0.15528,GTGGGATTGATT:0.0714286,GAGAGATTGGGA:0.0419255,GTTGAGACAGGA:0.0217391,ATGGGATTGGGA:0.00310559,GTGGAAACAGGA:0
CM042014.1	25060157	309763	38;80;108;126;134;170	GGTTTG:0.320917	GGTGGG:0.260745,GTTGGG:0.184814,GGTGTG:0.15616,GGTTGG:0.0730659,AGTGTG:0.00143266,GGCGGG:0.00143266,GTTGGA:0.00143266
CM042014.1	25241427	309832	24;67;71;101;107	ACCCT:0.774148	GCTCT:0.164773,ACCTT:0.0454545,ATCCT:0.00994318,GCCCG:0.00284091,GCCCT:0.00284091
CM042014.1	25272466	309884	43;94;103;118	AGGA:0.789402	GGAG:0.164402,AAGA:0.0461957
CM042014.1	25401253	309972	37;109;134	ACA:0.772861	GCG:0.175516,ACG:0.0501475,AAA:0.00147493
CM042014.1	25765189	310237	43;44;65;72;84;92;103;111;114;142;171;173;196;198	GCATGAGTTCTTCT:0.768328	GCATGAACGCTTTC:0.130499,GCACGCACTCTTCT:0.0513196,GCATAAGTTCTTCT:0.0249267,GCTCGCACTCTTCT:0.0102639,GTATGAACGCTTTC:0.0058651,GCATAAGTTCTCCT:0.00439883,GCATGAGTTGCTCT:0.00293255,ACACGCACTCTTCT:0.00146628
CM042014.1	25878449	310355	11;43;79;105	AGCC:0.642265	AGTC:0.175414,AGCG:0.151934,CGCC:0.0220994,AACC:0.00828729
CM042014.1	25913884	310400	25;68;71;114;128;131;137;155;164;185;187;188;206	TAGAACCTCGGAG:0.671091	TAGAACTCCGAAG:0.166667,CAGAATCTCGGAG:0.0707965,CAGAACCTCGGAG:0.0648968,TAGAACCTTTGAG:0.0162242,CAGAACCTCGGCG:0.00442478,CGACACCTCGGAG:0.00294985,TAGAACCTCGGAA:0.00147493,TAGATCCTCGGAG:0.00147493
CM042014.1	26064226	310495	20;68;77;102;110;140;149	TATCACT:0.449555	CCTTGCT:0.308605,TATCAGT:0.176558,TATCACA:0.0400593,CCCTGCT:0.0237389,TATTGCT:0.00148368
CM042014.1	26065313	310507	22;69;100;124;127;131	GGGTGC:0.430723	GCGTGC:0.341867,AGATCG:0.179217,GGGGGC:0.0481928
CM042014.1	26743574	310878	98;125;183	GCA:0.543716	GCC:0.29235,GGA:0.147541,ACA:0.0163934
CM042014.1	27701445	311460	14;50;60	TCC:0.669162	TCG:0.11976,TTC:0.0793413,CTC:0.0658683,CCC:0.0628743,CCG:0.00299401
CM042014.1	27797219	311530	6;66;69;75;121	GCTTG:0.819178	GTCCG:0.145205,GCTTA:0.0232877,TCTTG:0.00821918,GCCCG:0.00410959
CM042014.1	28059287	311808	62;77;89	GGC:0.837644	ACC:0.0991379,GGT:0.0560345,AGC:0.00718391
CM042014.1	28245035	311933	98;125;130;140;149;152;170;171;173;174	CTCGGGCCTG:0.616758	TTCTGATGTG:0.141484,CCCGGGCCTG:0.105769,CTTGGGCCTG:0.092033,CTCGCGCCTG:0.0425824,TTCTGATGGT:0.00137363
CM042014.1	28280580	311965	6;7;57;59;62;72;75;79;84;94;97	AAGGCAGACCC:0.524351	TAATCAGGCGC:0.175325,AAGTCAGACCC:0.170455,AAGTCTGACCC:0.0941558,ATGTCTGACCC:0.0194805,AAGTCAGATCC:0.0146104,AAGTTAGACGC:0.00162338
CM042014.1	28635980	312200	19;21;25;43	CCGG:0.497238	CCGA:0.309392,TCCA:0.14779,CTGA:0.0455801
CM042014.1	28681699	312226	2;6;17;19;33;46;56;58;63;66;129	GCCGTTCCTTA:0.552023	TCGGGCCACTA:0.221098,GCCATCCCCTA:0.151734,TCGGGCCCCTA:0.0303468,GCCATTCCCTA:0.0289017,TCCGTTGCCTA:0.00433526,TCGGTCCCCTA:0.00433526,GGGGTCCCCTA:0.00289017,TCGGGCCACTT:0.00289017,TCGGTCCCCCA:0.00144509
CM042014.1	28817586	312390	1;45;89;90;115;134;172	CCCTTCA:0.453988	CCCTCCA:0.25,TCCTTCG:0.168712,CCCGTCA:0.111963,CACTTCA:0.00766871,CCATTGA:0.00766871
CM042014.1	29106968	312624	42	T:0.97541	A:0.0245902
CM042014.1	29202587	312684	7;16;28;32;62	GGGAC:0.612216	GAAGA:0.201705,CGAAA:0.183239,GGAAA:0.00284091
CM042014.1	29382983	312832	21;102;106;163;177;189;213;228	TCAAGCCT:0.460843	TCAAGCCC:0.221386,TCAAGACT:0.15512,AGAAGCCC:0.0858434,TCAATCCC:0.0406627,TCAGGCCT:0.0135542,TCAATCTC:0.0120482,AGGAGCCC:0.00903614,TGAAGCCC:0.00150602
CM042014.1	29758154	313024	56;99;101;105;162;166	TAGGCC:0.512784	TAAGCC:0.200284,TCGGCC:0.130682,CAGTCC:0.109375,TAGGTC:0.0454545,TAGGCT:0.00142045
CM042014.1	29927264	313194	76	T:0.990411	C:0.00958904
CM042014.1	30091278	313263	20;34;41;50;107;133;152;170	TAAGGCCT:0.793151	TAAGAATC:0.173973,TAAAGCCT:0.0232877,CAAGAATC:0.00410959,TCAGGCCT:0.00410959,TACGGCCT:0.00136986
CM042014.1	30709609	313555	39;45	AG:0.933824	AT:0.0632353,CG:0.00294118
CM042014.1	30715276	313565	8;13;18;59;73;84;96;108;132;147;160;183	TCTAAAACCGGA:0.351906	TCTAGAACCGGA:0.234604,TCTGAACTTTGA:0.151026,TTTAAAACCGGA:0.158358,TCCAAAACCGGA:0.0909091,CCTAAAACCGGA:0.00733138,TCTGAACTTTTA:0.00293255,TCTGAGCTTTTG:0.00146628,TTTAGAACCGGA:0.00146628
CM042014.1	31024934	313768	53;62;140	GCC:0.691576	GCT:0.14538,GAC:0.160326,TAC:0.00271739
CM042014.1	31955486	314259	15;33;60;75;84;105;111;132	CCTCCTCC:0.768493	TCTATTCC:0.121918,CCTATTCT:0.0835616,TGTATCTC:0.0205479,CCCCCTCC:0.00273973,CCTATTCC:0.00273973
CM042014.1	32795379	314797	2;15;29;87	AGCG:0.787671	GCGG:0.142466,ACGG:0.0452055,AGCA:0.0246575
CM042014.1	33658475	315268	21;28;52;61;62;72;85;110;164;168;171;176;179;188;191;208	CCTGGCGTTCCGCGCG:0.536111	CCTGGCATTCCGCGCG:0.25,CCTGGCATTCCGAGTG:0.140278,CCTGGCATTCCGCGCT:0.0375,CATGGCATTCCGCGCG:0.0194444,CCCAGTACATGACCCG:0.00694444,CCCAATACATGACCCG:0.00555556,ACTGGCATTCCGCGCG:0.00277778,CCTGGCATTCCGCGTG:0.00138889
CM042014.1	33683392	315305	6;14;18;23;45;85;86;105;106;142;171;185;191	TCTTACAGCTGCT:0.631148	TCCAAACCCCACC:0.142077,TCTAACAGCCGCT:0.163934,TCTTACAGCCGCT:0.0382514,ATTACCACATGCC:0.0191257,TCTTACAGCCGTT:0.00546448
CM042014.1	33864117	315374	5;14;44;56;173;181;182;183;191;204	CCCTGCGACC:0.623209	CCGGCCGATT:0.10745,CCCGGCGACC:0.100287,TCCTGCGACC:0.0716332,CCCGCCGATC:0.0644699,CCGGCCGATC:0.0200573,CTCTGCGACC:0.0114613,CCGGCACGTT:0.00143266,CCGGGCGACC:0
CM042014.1	33915210	315415	6;21;23;54;60;67;87;102;124;138;139;148;151;182	TCTCACAGCTTTCC:0.65843	ACTCACAGCTTGCC:0.0872093,TCCCACAGGTATCA:0.065407,TCCCAGAGGTATCA:0.0625,TCTCACAGCTATCC:0.0639535,TTTCACGACTTTCC:0.0261628,ACTCACAGCTTTCC:0.0203488,TCTCACAGCCTTCC:0.0116279,TCTACCAGCTTTCC:0,TCTCACAGCTATTC:0.00145349,TTTCACAACTTTCC:0.00145349,TTTCACAGCTTTCC:0.00145349
CM042014.1	34521803	315777	36;41	GG:0.985994	AG:0.012605,AA:0.00140056
CM042014.1	35176572	316133	10;15;41;43;52;75	AGCACC:0.869697	AGAACC:0.1,TCCTTC:0.0227273,AGCACA:0.00757576
CM042014.1	35176577	316137	44;62;85;97	CGCG:0.855191	GCCG:0.101093,CGTG:0.0409836,CGTA:0.00273224
CM042014.1	35731494	316481	41;111;128	GCG:0.788889	GTG:0.165278,TCA:0.0444444,TCG:0.00138889
CM042014.1	36118639	316702	10;18;43;47;82	TGATA:0.823171	CGGCA:0.172256,TGATG:0.00304878,TCATA:0.00152439
CM042014.1	36211784	316753	11;17;50	GGC:0.835616	GTT:0.158904,AGC:0.00547945
CM042014.1	36651560	316957	32;54;73	AAT:0.597183	AGT:0.392958,AGC:0.0056338,TAT:0.00422535
CM042014.1	39711504	318512	12;87;101;104;106	TGCTG:0.846377	TTTCA:0.153623,CGCTG:0
CM042014.1	40607650	318766	6;40;49;94;113;123;124;129;148	TGAGGATGG:0.493188	CGAGGATGG:0.298365,TGAGGAGGG:0.156676,TGAGTATGG:0.0313351,CGAGGAGGT:0.00681199,TGAGGATTG:0.00408719,TGTGGAGGT:0.00408719,TGAAGATGG:0.0027248,CAAGGATGG:0.0013624,TGAGGCTGG:0.0013624
CM042014.1	41863742	319442	21;47;52;74	CGAC:0.427536	CGGC:0.308696,AGAT:0.255072,CTAC:0.00869565
CM042014.1	41998011	319511	27;33;41;43;54;68;97;102	AGTATGTT:0.564246	GGTATGTT:0.236034,ATCGTGCT:0.135475,AGTATGCT:0.0293296,ATCGTCCT:0.0195531,GGTACGTT:0.00837989,AGTATGTA:0.00698324
CM042014.1	41998016	319518	3;6;8;12;61;65;76;77;83;86	CATAAGATTC:0.405367	CATAAGTTTC:0.375706,GACCGGTTCT:0.146893,CATAATTTTC:0.0663842,CTTAAGTTTC:0.00423729,CATAAGTATC:0.00141243
CM042014.1	42101041	319577	11;43;65	CTG:0.81108	CAG:0.147727,GTA:0.0411932
CM042014.1	42490699	319764	1;7;24;49;81;98;117;170;171;173	TTGCGAAGGG:0.349057	TTGAGTAGGG:0.185535,ATGCGTAGGG:0.160377,TTGAGAAGGG:0.177673,TAGAGAAGGG:0.0707547,TTGCGTAGGG:0.0377358,TTACGAAGGG:0.0125786,ATGCGTAAAA:0.00314465,TTGAATAGGG:0.00314465,ATGCGTTGGG:0
CM042014.1	42701274	319917	3;19;22;46	TTCG:0.586053	CTCG:0.209199,TAAG:0.186944,TTCA:0.0178042
CM042014.1	43191011	320217	57;61;80;101;116	CACCC:0.656676	CACCT:0.190736,CCTCT:0.13624,CACGT:0.0108992,TATCT:0.00544959
CM042014.1	43435097	320399	95;104;118;121;130;137;141	CTAATTG:0.681319	CTAATAG:0.175824,TACGTTG:0.123626,TACGCTT:0.0192308
CM042014.1	44212846	320929	38;41;165;172;173;180;182	AACTGCG:0.519939	AACTACG:0.386503,AACGGCG:0.0460123,TGTTGCG:0.0398773,AACTGAT:0.00766871
CM042014.1	45748685	321622	6;11;38;51;58	AAGCT:0.541534	CAGCG:0.241214,ACGCT:0.100639,AAGTT:0.0926518,AAGCG:0.0159744,AATCT:0.00638978,CAGCT:0.00159744
CM042014.1	46083794	321744	1;11;30	GCG:0.867036	GTG:0.0914127,TCG:0.031856,GCA:0.00969529
CM042014.1	46293912	321890	41;62;104	AGG:0.801653	GGG:0.143251,GAG:0.0220386,GAC:0.0179063,AAC:0.0151515
CM042014.1	46949364	322209	4;32;37;38;50;60;110	CTTTAGA:0.946866	CTAAAGA:0.0258856,CTTTAAA:0.0190736,CTTTAGG:0.0027248,CTTTGGA:0.0027248,CCTTAGA:0.0013624,GTTTAGA:0.0013624
CM042014.1	46972950	322227	91;92;93;101;105	CAAGA:0.83288	TAGAC:0.148098,CCAGA:0.0190217
CM042014.1	47345176	322410	14;21;39;72;73;88;89;102;107;136;141;147;151;165;170;176;185;187;197	CCCGTTCCACGCTGAACCT:0.849432	AACATTTAGAGCTGTGGTT:0.110795,CCCGTGCCACGCTAAACCT:0.0269886,CAAATTTAGCCACGAGGTT:0.00568182,AACATTTAGAGCTGTGGTC:0.00284091,AACAATTAGAGCTGTGGTT:0.00142045,AACATTCAGAGCTGTGGTT:0.00142045,CACGTTCCACGCTGAACCT:0.00142045
CM042014.1	47750110	322628	4;30;45;53;93;96;161;178	GTCCGGCT:0.53719	GACCGGCC:0.225895,GTCCGTCC:0.150138,ATCCGGCT:0.046832,GACAGGCC:0.0289256,GACCTGCC:0.00826446,GTACGGAT:0.00275482
CM042014.1	48596985	323069	20;33;62	TTT:0.947887	TCT:0.0380282,CTT:0.00704225,TTA:0.00704225
CM042014.1	48976297	323232	12;21;61;71;90;99;113;115;140;142;156;162;180;186;216	GAAATAAGAGTTCTT:0.411175	GGGGTTTGGGACTTT:0.140401,GAAATTAGAGATTTT:0.154728,GAGGTTAGAGACTTC:0.13467,GAAATTAGAGATCTT:0.0873926,GAAATTAGAGTTCTT:0.0530086,GAAATTAAAGATCTT:0.00716332,GGGGTTAGGGACTTT:0.00429799,TAGATTAGAGATCTT:0.00429799,GGGGTTTGGAACTTT:0.00143266,GGGGTTTGGGACTCT:0,TAGAGTAGAGATCTT:0.00143266
CM042014.1	51521394	324206	74;87;89;108	GTGC:0.686981	GTGT:0.135734,TTGC:0.0969529,GTAC:0.0775623,GAGT:0.00277008
CM042014.1	53597056	325026	5;6;13;37;51;55;71;72;74;85;86;166	ACGAGATCCAAT:0.772189	ACAAGATCAATC:0.0739645,ACATATTCAATC:0.0739645,ACAAGACCAATC:0.035503,ATGAGATCCAAT:0.0310651,ACATATCCAATC:0.00591716,GCGAGATCCAAT:0.00443787,ATGAGATCCCAT:0.00295858
CM042014.1	53597061	325032	1;29	GT:0.922343	TT:0.0722071,GC:0.00544959
CM042014.1	53692123	325089	28;30;43	TGC:0.986486	CGC:0.00600601,TGT:0.00600601,TCC:0.0015015
CM042014.1	54252695	325333	2;32;33;34;50;52;63	ATCGTAGA:0.652778	ACCGTAGA:0.165123,ATCGTAGG:0.151235,CTTACTGA:0.0308642
CM042014.1	54425367	325374	3;42	TT:0.765668	CC:0.121253,CT:0.0899183,TC:0.0231608
CM042014.1	54490267	325405	7;13;14;32;78;92	TCTCAC:0.677989	TCTTGC:0.144022,TTTCAC:0.13587,ACCCAC:0.0285326,TCTCAT:0.013587
CM042014.1	54952598	325610	11;43;89;97;98;99;155;159;164;176;180	TCCCCCTGGGT:0.498611	ACTCCCTGGGT:0.169444,TCCGCCTGGGG:0.1375,TTCCCCTGGGT:0.1375,ACTCCCTGCGT:0.0513889,TCCCCCTGGTT:0.00277778,TCCCTCTGGGT:0.00277778
CM042014.1	56288340	326179	18;35;44;45;62;63;73;118	ACAAGAAG:0.737288	ACGGTCGA:0.138418,GCAAGAAG:0.121469,AGAAGAAG:0.00282486
CM042014.1	57537666	326611	3;9;13;48	CGCT:0.451183	CGTT:0.347633,CATT:0.147929,CGTC:0.0473373,CACT:0.00295858,TGTT:0.00295858
CM042014.1	61808702	328037	4;17;19;22;24;25;26;28;32;35;36;37;41;46;68;73;75;79;80;84;91;108;117;120;144;150	TATTAAAAATACCAACAGTATTTATC:0.836257	GGATATTTAAATTGAGAGTGCATATC:0.0745614,GGATATTTATATTGAGAGTGCATATC:0.0540936,TATTAAAAATACCAACAGGATTTATC:0.0190058,GGATATTTATACTAAGAGTGCTGATT:0.00877193,TATTAAAAATACCAACAGTACTTATC:0.00292398,GGATATTTAAATTAAGAGTGCTGATT:0.00146199,GGATATTTATATTAAGAGTGCTGATT:0.00146199,TATTAAAAATGCCAACAGTATTTTTC:0.00146199
CM042014.1	87945693	331862	6;19;22;26;47;49;50;54;55;68	CAAGAACCTC:0.516667	TTAGGATCAC:0.292424,TTAGGATTAG:0.110606,TTGGGATCAG:0.0454545,CAAAAGTCAC:0.0257576,CTAAAGTCAC:0.00606061,CTAGAACCTC:0.0030303
CM042014.1	100041275	334927	1;77;78;86;91;92;99;135;140;148;167	TACCTGGGGGG:0.78187	GACCTGGTGGG:0.0679887,TACTCTGGGGG:0.0524079,TACCTGGTGGG:0.0467422,TACCTGGGAGG:0.0212465,TACCTGGGGGA:0.0184136,TACCTGTGGGG:0.00424929,TACCTGGGGTG:0.00283286,TTCTCTGGGGG:0.00283286,TATTCTGGGGG:0.00141643
CM042014.1	100526889	335123	8;24;48;52;56;58;60;61;64;76	ATTCCGCCCA:0.518571	ACTACGCCTA:0.282857,ACCCCACCTG:0.145714,ACTACGCCCA:0.0257143,ACTCCGCCCA:0.0128571,ACTAAGCCTA:0.00571429,ACTACGCACA:0.00428571,ACTACGTCTA:0.00142857,GCCCCACCTA:0.00142857,GCCCCGCCTG:0.00142857
CM042014.1	100668364	335236	26;32;40;51;52;68;83	TCGGGTC:0.618644	TCGGCTC:0.221751,GAGGCTC:0.0932203,GCGGCTT:0.0508475,TACACTC:0.0141243,TCGGCCC:0.00141243
CM042014.1	102493696	335669	3;21;100;105;124;125	ATTGAT:0.495913	ATAGAT:0.356948,ATAGTA:0.128065,ACAGTA:0.0108992,ATAAAT:0.00408719,GTAGAT:0.00408719
CM042014.1	104358774	336196	8;26;29;46;71	ACCCCT:0.61465	ACCCCG:0.321656,ACGCCG:0.0605096,ACCCAG:0.00318471
CM042014.1	108715524	337680	3;12;15;18;19;30;56	TGTAGCG:0.752044	TGAAGCG:0.147139,CGTAGCG:0.0899183,TAAAGCG:0.00408719,TGTAGTG:0.00408719,TGTAGCT:0.0013624,TGTCGCG:0.0013624
CM042014.1	114043077	339329	14;17;62;63;82;90;91;92;104	ACGGAATAC:0.760057	ACCGAATAC:0.116379,ACGGTATAC:0.079023,ATGGAATAC:0.0359195,ACGGAATGC:0.00287356,TCCGATAAC:0.00287356,ACCCATAAT:0.00143678,ACGGAATAT:0.00143678
CM042014.1	116417330	340326	7;19;63	ACA:0.839385	ATA:0.142458,ACC:0.0167598,GCA:0.00139665
CM042014.1	119001633	341211	16;80	GG:0.793151	AG:0.175342,GA:0.0315068
CM042014.1	120473540	341878	85;134	AT:0.532836	GT:0.344776,GC:0.11791,AC:0.00447761
CM042015.1	333047	342220	41	C:0.998638	T:0.0013624
CM042015.1	764183	342372	7;22;34	TAG:0.562155	TGG:0.424033,TGA:0.0110497,AGG:0.00276243
CM042015.1	2593239	343403	26;27;43;45;56;57	CGGTGG:0.65	CGGTAG:0.217143,CGGCGG:0.108571,TGGTAG:0.0214286,CACTAG:0.00142857,TGGTAA:0.00142857
CM042015.1	3631391	344021	65;67;70	ATC:0.568493	ACC:0.40137,GCA:0.030137
CM042015.1	3778161	344061	12;24;30;36;38;81;144;150;157;179;196;197;201	TTCCTAACTAGTG:0.397833	CTGCGAGCCGAGG:0.360681,CTCCGAGCCGAGG:0.0959752,CTCCGAGCCGAGT:0.0681115,CTCGGAGCCGAGG:0.0510836,CACCGAGCCGAGG:0.0201238,TTCCTAACTAATG:0.00309598,CTCGGTGCCGAGG:0.00154799,TTCCTAATTAATG:0.00154799
CM042015.1	4020570	344178	52;55;57;60;68;71;73;77;78;85;98;99;103;113;131	TCGCCATCCCGTTCG:0.397239	CTCCTGTCCTCACTA:0.332822,CTCCTGTCCCCACTA:0.26227,TCGCCATATCGTTCG:0.00460123,CTCTTGTCCTCACTA:0.00153374,TCGCCAAATCGTTCG:0.00153374
CM042015.1	4412833	344451	78;81;104;105;108;109;111;112;115;121;122;126	TGTGAATAAGTC:0.556426	TGTGAATAATGC:0.4279,CGTGAATAATGC:0.0125392,TGGATGGTGTGG:0.0031348
CM042015.1	4690678	344626	29;35;38;47;112;117;122;126;135;141;147;160;165	ACAAAGTCTATGC:0.422118	GCGGATAATGCCT:0.244548,ATAAGTTATGCCT:0.160436,ATAAATTATGCCT:0.146417,ATAAATTAAGCCT:0.00934579,ATAAATAATGCCT:0.0046729,ACAAATTCTATGC:0.00311526,ACAAAGTCTACCT:0.00155763,ACAAAGTCTACGC:0.00155763,ACAAAGTCTATCC:0.00155763,ACAAAGTCTATCT:0.00155763,ACAAAGTCTGCCT:0.00155763,GCGGATTATGCCT:0.00155763
CM042015.1	4751614	344651	40;53;67	AAT:0.692308	ACT:0.175824,GAT:0.129121,GAA:0.00274725
CM042015.1	4751788	344654	5;13;18;42;74	ACTCG:0.461864	ACCCA:0.419492,ACTAG:0.115819,ATCCA:0.00141243,TCCCA:0.00141243
CM042015.1	5996577	345314	11;16;36	GAC:0.911268	GGC:0.043662,GAG:0.0394366,AAC:0.0056338
CM042015.1	6342992	345491	62;72;73;83;89	GGCCA:0.529973	GGCTA:0.177112,GCCTG:0.138965,GGACA:0.151226,ACCTG:0.0027248
CM042015.1	7046815	345832	3;22;42;79;98;99	CCGGGG:0.645777	CCTGGG:0.19891,ACGGCG:0.141689,AGGCCG:0.00681199,ACGCGG:0.00408719,CCGGGC:0.0027248
CM042015.1	7161563	345921	3	C:0.99863	T:0.00136986
CM042015.1	7554295	346113	20;24;34;42;53;71;88;91;98;100	ATCTCCGGCA:0.56231	ATCTCCGGCG:0.361702,GACTTCAGCG:0.0334347,ATCTCCGGTG:0.0227964,AACTCCAGCG:0.0136778,AACTCCGACG:0.00151976,ATATCCGGCG:0.00151976,ATCCCCGGCG:0.00151976,ATCTCAGGCG:0.00151976
CM042015.1	7770761	346164	5;6;10;58;67;70	CAATGT:0.857341	CAGTGC:0.141274,AAATGT:0.00138504
CM042015.1	8129209	346405	1;21;29;37;56;80;90	TTCTATA:0.823077	TTATATA:0.123077,CTCTATA:0.0323077,TCCTAAG:0.0123077,TCCTGTA:0.00615385,CTCAATA:0.00307692
CM042015.1	8590521	346700	53;86;87;88;101;116;123	TTTTAAA:0.655072	GTTTAAA:0.268116,TTTTTAA:0.0333333,TTTTAGA:0.0202899,TTTTAAG:0.0188406,TTTTAGG:0.00289855,TGAGAAA:0.00144928
CM042015.1	8724295	346796	39;68;71;84;87;118	CGTCGG:0.438375	CGTTGC:0.173669,CGTTAC:0.154062,TGGCGC:0.137255,CGTCGC:0.0728291,TTTCGC:0.0112045,CGGCGC:0.0112045,CGTTGG:0.00140056
CM042015.1	10026283	347289	30;86;92;93;142;143;152	GAATGGG:0.851124	GGATGAG:0.0772472,GAATAGG:0.0238764,GGATGGG:0.0168539,GAGTGAG:0.0154494,GAATGGC:0.00561798,GAACGGG:0.00421348,AGATGGG:0.00280899,GAATGAG:0.00280899,GAGTGGG:0
CM042015.1	11711421	348338	14;26;37;38;43;50;51;59;65	ATTAGCAAT:0.625364	ATCGGTAAT:0.189504,ATTGGCCGT:0.134111,ATCGGCAAT:0.0349854,ATTAACAAT:0.00874636,ACTAGCAAT:0.00291545,ATTAGCAAC:0.00291545,GTTGGCCAT:0.00145773
CM042015.1	13196506	348914	86;87;88;129;132;138	ACCGAT:0.361465	AGCGAT:0.334395,TCTGAT:0.286624,AGCTAT:0.0127389,ACCGAA:0.00159236,ACCTGA:0.00159236,ACTGAT:0.00159236
CM042015.1	14282182	349374	56;58;84;120;132;158;205;213	GCTCACCA:0.537249	TCTCACCA:0.282235,TTTCTCAA:0.153295,TTTTACAG:0.017192,GCACACCA:0.00859599,TCTCAACA:0.00143266,TTTCACAA:0
CM042015.1	14604691	349523	5;35;50;72;98;117;124;126;134;143	TATTCGGAGG:0.442815	TATTTCCGGT:0.218475,AAATCGGAGG:0.18915,TATCCGGAGG:0.0982405,TATCCGGATG:0.0175953,TGTTCGGAGG:0.016129,TATTCGCGGG:0.00733138,TATTTCCGGG:0.00733138,TAATCGGAGG:0.00293255
CM042015.1	14607208	349537	17;63;69;78;171	ATTCT:0.389972	ATGTT:0.268802,CTGCC:0.168524,ATGCT:0.149025,ATGCC:0.0208914,ACGCT:0.00278552
CM042015.1	21364850	351476	26;61;83;88;98	TGGTG:0.344538	CGGTA:0.312325,CGGTG:0.247899,CGATA:0.0490196,CCGTG:0.0448179,CGGCA:0.00140056
CM042015.1	23227113	352017	17;25;40;59;67;90;135;153;215;220;253	ATCGCGTGAAA:0.460606	ATCGCGTGTAA:0.165152,AACGCGTGAAA:0.1,ATCGCGTGAGG:0.10303,TTCGCGCAAAA:0.0909091,TTCGCGTGAAA:0.0318182,ATTGCGTGAGG:0.0227273,ATCGCATGAAA:0.0212121,ATCGGGTGAGG:0.0030303,ATCACGTGAAA:0.00151515
CM042015.1	28822994	353521	12;47;49;56;57;72	CCCAAC:0.715909	CCTAAC:0.193182,CCCGAC:0.0440341,CCCAAT:0.0383523,CTTAAC:0.00426136,CCCATC:0.00284091,GCCAAC:0.00142045
CM042015.1	33738824	354951	11;20;26;42;45;53;92;95;105;119;122	GCGGCGCTCCC:0.411765	GCGGTACCCCC:0.339706,GCGGCACCCCC:0.0941176,GCGACAGCTCC:0.0558824,ACGGTGCTCTC:0.0367647,GAGGTACCCCC:0.0352941,GCGGTACCCCT:0.0235294,GCTGCACTTCC:0.00294118
CM042015.1	36390244	356042	2;7;11;22;46;72;77;117;123;126;162;169	CAATTCATGGTG:0.641768	CAATTTATGGTG:0.207317,CATCCTATCAGA:0.137195,AAATTCATGGTG:0.00914634,CGATCTGGGGTG:0.00457317
CM042015.1	37245564	356285	8;17;21;29;52;61;70;71;72;79;80;121	ATCGGCGCGCTG:0.38244	ACCGGCGCGCTG:0.284226,GTCAGAGCAGCA:0.151786,GTCGCCGCGCTG:0.0892857,ATCGGCGAGCTG:0.0669643,ATCGCCGCACCA:0.0133929,ATAGGCGCGCTG:0.00595238,GTCAGAGCACTA:0.00297619,ATCAGCGCGCTG:0.0014881,ATCGGCACGCTG:0.0014881
CM042015.1	49203930	358519	8;10;26;29;32;38;71;72	AGGTCGGT:0.570175	GGGGTGGT:0.25,GGGTCGAT:0.0906433,GGGTCGGT:0.0555556,AGGTCTGT:0.0263158,AGGGCGGC:0.00438596,ATGTCGGT:0.00146199,GGAGCGAT:0.00146199
CM042015.1	49297556	358591	44;57;68;92;98;133	AGCCGT:0.330383	AGTCGT:0.337758,AGTAGT:0.233038,ATTCGT:0.0501475,ATTCAT:0.0250737,AGCCGC:0.0221239,CGCCGT:0.00147493
CM042015.1	51445633	359238	8;11;17;19;24;25;29;35;38;45;53;68;71;87;94;96	TAGATCGATGCCATCA:0.656609	TTGGTCGAAGTCGTAA:0.16954,TTGAATGTAGCCGTCA:0.143678,TTGATCGAAGTCGTAA:0.0143678,ATGGTCGAAGTCGTAG:0.00574713,TTGAATGTAGCCGCCA:0.00431034,TTGGTCGAAATCGTAA:0.00287356,ATAATCTAAGCCGTCA:0.00143678,TAGATCGATGCTATCA:0.00143678
CM042015.1	58292614	361072	32;61;64;65;67	GATGA:0.739554	AGTAA:0.126741,GACGA:0.107242,AATGG:0.0236769,AATAA:0.00139276,GATAA:0.00139276
CM042015.1	60169865	361642	6;25;26;66;95;103;119;134;179;182;183;208	TAGGGTGGTCAC:0.313988	TAGGGTGGCCAT:0.127976,TAGGGTTGCCAC:0.125,GCAGGTTGCCAC:0.116071,TCGGGTTGCCAT:0.107143,TAGGTTGGTCAC:0.09375,TAGGGTGATCAC:0.0907738,TAGGGTTGCGGT:0.0208333,GCGAGCTGCCAC:0.00446429
CM042015.1	62345031	362486	5;14;46;47	GGCA:0.431507	GGGA:0.380822,GTGG:0.146575,TTGG:0.0369863,GTGA:0.00410959
CM042015.1	62345036	362492	5;29;50;66;72;86	AGCTGT:0.80303	AACCGT:0.152893,GATCGT:0.0179063,GATCAT:0.0137741,AGCTGC:0.0123967
CM042015.1	66060826	363819	14;24;25;45;47;66;69;74;79;107;123;140;181	TGTCCAAACAGCC:0.415473	TGTCCAAACAGCT:0.396848,CTCCTAATCCGTT:0.0945559,TTCCTAAATAGCT:0.0487106,TTCCCTTATAGCT:0.0315186,TTCCCATATAGCT:0.0114613,TGTCCAAACATCC:0,TGTTCAAACAGCT:0.00143266
CM042015.1	67831701	364345	26;29;60;72;84	AGAAA:0.746575	GGAAA:0.152055,AGACA:0.090411,ATAAA:0.00684932,AGAAG:0.00273973,AGCAA:0.00136986
CM042015.1	68682089	364673	36;46;57	GCC:0.930678	CCT:0.039823,CAT:0.0280236,GCT:0.00147493
CM042015.1	68875503	364750	14;59;71;105;113	GTGAG:0.494065	TTGAC:0.295252,TAGAC:0.126113,TTGAG:0.0445104,TTTAC:0.037092,TTGGC:0.00296736
CM042015.1	69681797	365248	53;71;122;146;161;170;172;173;179	GATCCCTCA:0.678363	AACTGCTCA:0.267544,AACTGCTCT:0.0497076,GGCCGCTCA:0.00292398,GATCCCCTA:0.00146199
CM042015.1	70042340	365371	19;20;35;45;88;107;142	CTGCAGT:0.574561	CCGTCAT:0.28655,CTGTAGT:0.0497076,CTGTCGT:0.0453216,CTTTCGT:0.0321637,ATGCAGT:0.00730994,CTGCAGA:0.00438596,CCGCAGT:0
CM042015.1	70098761	365390	12;28;64;85;91;93;94;124;135;148	TTGCGACCGA:0.314121	CTGCGGCCGT:0.28098,CTGCGACCGA:0.223343,CTGCGGCCGA:0.105187,CTGCGACCAA:0.037464,TAGCGACCGA:0.0273775,CTGCAACCGA:0.00864553,CTATGATGGT:0.00288184
CM042015.1	74003132	366874	35;93	CA:0.986413	AG:0.013587
CM042015.1	74029342	366888	31;32;44;50;91	CCCTC:0.587989	TCCCT:0.139665,CTCTC:0.129888,TCCTC:0.0851955,CCTTC:0.0572626,CCCCT:0
CM042015.1	74685394	367191	43;65;116;117;118;132;138;163;174;193;199	AGAATCAAGGA:0.661631	AGAAGCATAAA:0.0966767,AGAATCAAGGT:0.0951662,AAAATCAAGGA:0.0483384,AGGATCAAGGA:0.0377644,AGAATTGAGGA:0.0347432,TGAATCAAGGA:0.0226586,AGAATTGAGGT:0.00151057,AGATTTGAGGA:0.00151057
CM042015.1	74687422	367200	11;24;25;28;37;38;39;40;42;46;70;96;104;126	CTACTGAAGTATGC:0.602374	CTACTGAAGTGAAT:0.203264,CGATCTGGAAATAC:0.154303,CTACTGAAGTGAAC:0.0281899,TTACTGAAGTATGC:0.00593472,CTACTGAAATGAAC:0.00296736,CTTCTGAAGTGAAT:0.00296736
CM042015.1	75584469	367504	21;31;35;47;49;110;111;120;156;167;173	TTACTACGCCA:0.583333	ATACCCAGCGT:0.157576,ATACTAAAGGT:0.104545,ATGCTACGCCA:0.0939394,ATACTAAGCGT:0.0272727,ATAGTAAGCGT:0.019697,TTACTAAACGT:0.0136364,ACACTAAACGT:0
CM042015.1	78170762	368648	29;71;113	CCA:0.490463	CTA:0.33515,TCA:0.141689,CCG:0.0326975
CM042015.1	78864914	368960	44;65;93;115;117;121	GGTGAC:0.449254	GGTGGC:0.331343,AGTGAC:0.150746,GGTGGA:0.0626866,GGCGAC:0.00298507,GCTGAC:0.00149254,GGTCAC:0.00149254
CM042015.1	79549247	369463	23;92;95	TGT:0.964674	CGT:0.03125,TAT:0.00271739,TAG:0.0013587
CM042015.1	81500017	370393	13;39;65;74;129;150;159;168	TCTTCGGC:0.761146	TCTTCAGC:0.235669,AGCAGGCT:0.00318471
CM042015.1	82013615	370638	4;20;27;32;35;44;45;71;77;110;123;134;154;159;165;166	ATCCATAATCACAAGT:0.648438	ATTCATAGTCACAAGT:0.1875,ATCCATAGTCACAAGT:0.06875,ACCCATAATCACAAGT:0.034375,ATCCAAGATTAGAAAG:0.034375,ATCTATAGTCACAAGT:0.0109375,ATCCGTAACCACAAGT:0.0046875,GTCCATAGTCACAGGT:0.0046875,ATCCAAAATTAGAAAG:0.003125,ATCCATAATTAGAAAG:0.0015625,ATCCATGATTAGAAAG:0.0015625
CM042015.1	82098876	370696	20;83;103;105;110;164;179	GGCCTCG:0.638587	GGCCTTG:0.220109,AATCCCG:0.13587,AACACCA:0.00271739,AACCCCG:0.00271739
CM042015.1	82725531	371075	22;42;51;71;79;80;121;125;140;145;155;203	CTTTATACGGGG:0.43586	CCCCGTACAGGG:0.329446,CCCCGTACGTGT:0.14723,CCCCGAGCGGGG:0.0728863,CCCCGTATAGGG:0.0116618,CCCCATACGGGG:0.00145773,CTTTATACGGTG:0,TCCCGTACGGGT:0.00145773
CM042015.1	83948403	371696	40;50;52;56;68;95;107;113;126;131;140;179;215	TGCGCGTCATTGT:0.389937	TTCGCGTCATTAT:0.227987,TTCGCGTCGGTGT:0.209119,TTGGCGTCGGTGT:0.157233,TTCGCGTCATTGT:0.00628931,CGCACGCAAGCGC:0.00471698,TTCGCATCATTGT:0.00314465,TTCGAGTCATTAT:0.00157233
CM042015.1	85514441	372563	52;68;115;124	GTTC:0.8241	GTGT:0.121884,ATTC:0.0290859,GTGC:0.0110803,GCTC:0.00831025,GCGT:0.00554017
CM042015.1	85549386	372591	2;23;74;112;179	AGGGC:0.827684	AAGCT:0.142655,AGAGC:0.0282486,TAGCT:0.00141243
CM042015.1	85691310	372726	68	T:0.993169	C:0.0068306
CM042015.1	86352915	373259	34;65;67;70;77;88;89;103	AGGCTCAC:0.530471	AAGCATAC:0.278393,GGGCTCAT:0.144044,AGGTTCAC:0.0443213,AGACTCAC:0.00138504,AGGCTCCC:0.00138504
CM042015.1	86399545	373326	47;71	CC:0.812155	CT:0.179558,TC:0.00828729
CM042015.1	86837348	373541	3;9;42;63	ACGGA:0.673193	ACGAA:0.210843,GCAGA:0.111446,ACGGG:0.00451807
CM042015.1	86981456	373651	125;127;181;198;220;227	TCGAGT:0.894817	CCGCCA:0.10061,TTGAGT:0.00304878,TCTAGT:0.00152439
CM042015.1	89863077	375126	30;33;42;51;57;72;105;140	ACAGTTTG:0.384286	GCTTTTCG:0.292857,GCATTTTG:0.174286,GCATTCCA:0.147143,GATTCTCG:0.00142857
CM042015.1	90201982	375342	15;44	TG:0.535014	CG:0.462185,CA:0.00280112
CM042015.1	91554588	375833	5;23;50;53;71;143;152;155;176;200;208	TTGCACGCCAA:0.439227	TTACACGTCAA:0.368785,GTATGCACCGA:0.127072,TTACACGCCAA:0.0262431,TTACGCGTCAA:0.00966851,TAACACGTCAA:0.00966851,TTACACGCCAG:0.00966851,GTACGCACCGA:0.00276243,TTATGCGTCAA:0.00276243,GTACGCGTTAA:0.00138122,TTATGTGTCAA:0.00138122,TTGCGCACCAA:0.00138122
CM042015.1	92120886	376096	37;38;46;78;82;89;99	TTTGAGT:0.819178	AATTCGC:0.142466,AACGCGC:0.0369863,TTTGAAT:0.00136986
CM042015.1	92321274	376168	26;93	GT:0.836986	GC:0.145205,AT:0.0178082
CM042015.1	92452195	376314	10;16;27;64;70;75;80;94	GCCACATC:0.480456	CCCGCACC:0.356678,CCCGCACT:0.141694,CTTGTACC:0.0179153,GCCACGTC:0.00325733
CM042015.1	92523379	376373	5;8;11;23;41;44;94;107;117;122;127;188	AATATCATATGC:0.927215	GGCAGTAAATAT:0.0443038,AATTTCAATCGC:0.0126582,AATATCTTATGC:0.0126582,AATTTCATATGC:0.00316456
CM042015.1	93150471	376761	41;70;82;97;105;112;113;129	GTCAGCTC:0.825879	ACAAAACT:0.172524,ACATAACT:0.00159744
CM042015.1	94478295	377264	19;44;89;116;164	CTTAT:0.523288	CTTAA:0.308219,CGAGT:0.157534,ATTAT:0.0109589
CM042015.1	94950508	377491	23;57;61	TCT:0.845109	TCC:0.141304,CCT:0.0122283,TGT:0.0013587
CM042015.1	95209296	377679	21;37;53;61;66;67;76;82;96;113	GTAGCCTCGG:0.71028	GTGGCCTCGG:0.197819,GTAGTCTCGG:0.0358255,GTAGCCTCCG:0.0342679,TCACCCGAGT:0.0155763,TTACCCGAGT:0.00311526,TTACCTGAGT:0.00311526
CM042015.1	95432388	377813	53;92;110;113;168;171	GCATAT:0.653955	ACATAA:0.138418,ATACGT:0.14548,ATACAT:0.0409605,ACGCAT:0.0112994,GCACGT:0.00706215,ACACAT:0.00141243,ATATAT:0.00141243
CM042015.1	95432393	377819	7;35;41;43;45;58;130;136	GGTGGCCT:0.823204	GACAATCT:0.127072,GGTGGTTT:0.0303867,GACAATTT:0.0110497,CGTGGCCT:0.00276243,CGTGGTCT:0.00276243,GGTGGCTT:0.00138122,GGTGGCCA:0.00138122
CM042015.1	95511308	377871	6;35;53;59;62;71;80;83;113;122;128;160;173	GTCTACCTGAACG:0.573529	GTCTACTCAATCG:0.239706,GCGTCCCCGGACG:0.147059,GTCTATCTGAACG:0.0161765,GTCTACCTGAACA:0.0102941,ATCTACCTGAACG:0.00735294,GTGTACCCGGACG:0.00294118,GTCAACCTGAACG:0.00147059,GTCTACTCAATTG:0.00147059
CM042015.1	95573535	377934	5;8;100;113	GGCG:0.980337	AGCG:0.0140449,GGGG:0.00280899,GGCT:0.00140449,GTCG:0.00140449
CM042015.1	95573784	377936	13	A:0.98489	G:0.0151099
CM042015.1	96172934	378296	3;30;33;104;126	CTGCG:0.412921	TTGCG:0.20927,CCGCG:0.203652,CTGTG:0.13764,TCTCG:0.0351124,CTGCA:0.00140449
CM042015.1	96321246	378390	33;53;106;117;127;129;144	CTGTATG:0.764543	CTGCATG:0.146814,CCGTATG:0.0567867,CTGTATA:0.0263158,CTGCGTG:0.00277008,CTGTAAG:0.00138504,TTATATG:0.00138504
CM042015.1	96713263	378674	125;189	CA:0.998538	AA:0,CG:0.00146199
CM042015.1	97059190	378897	58;104;118;125;148	ATCGT:0.425868	AGCAC:0.373817,AGCAT:0.16877,ATCAC:0.0189274,TGCAC:0.00946372,AGTAT:0.00157729,TGCAT:0.00157729
CM042015.1	97311630	379068	5;25;29;36;39;60;105;114;164;201;206	ACCTCTGAATA:0.475309	ACCTCTAAATA:0.256173,TCCTCTGAATA:0.186728,ATCCCTGTAAC:0.0354938,ACCTGTGAATA:0.0246914,ATCCCTGTTAC:0.0138889,ACTTCTGAATA:0.00771605
CM042015.1	98122589	379601	21;42;52;71;76;86;120;151;160;171	CCTCGATGCG:0.486686	ACTCGATGCG:0.451183,CCCCGGTGCG:0.0281065,CCCCTGTACG:0.010355,CCCCTGTATG:0.00887574,CCCCGGTACA:0.00591716,CTTCGATGCG:0.00443787,CCTAGACGCG:0.00295858,CCCCTGTATA:0.00147929
CM042015.1	98499118	379792	8;22;45;57;61	CTGTG:0.998641	GCTAC:0.0013587
CM042015.1	98842083	379963	47;56;65;71	TATT:0.505952	TGAT:0.197917,TGAC:0.145833,TAAT:0.144345,CGAT:0.00297619,TAAC:0.00297619
CM042015.1	98951554	380072	11;45;63;70	GGAT:0.517663	GAGT:0.326087,GAAT:0.139946,GGAA:0.013587,TAAT:0.00271739
CM042015.1	99167473	380206	24;40;73;100;136;148;175	TGCGCAC:0.509288	TGCGCGC:0.29257,TGCGCGT:0.140867,TATGTGC:0.0340557,TGCACGC:0.0216718,CGCGCGC:0.00154799
CM042015.1	99167478	380212	96	TTACC:0.998413	TGACC:0.0015873
CM042015.1	99323707	380297	1;4;41;46;130;136;141	CCGTGGG:0.453652	CCTTGGG:0.301966,CTTTGGA:0.144663,TCGTGGG:0.0800562,CCTTCGG:0.0140449,CCTTGGA:0.00280899,CCGAGGG:0.00140449,CCTTGAA:0.00140449
CM042015.1	99338236	380319	21;38;85;91;106;109;139;202	TTAACCTT:0.605042	TCAACCTT:0.135854,TTAAGTTC:0.112045,TTAACCCT:0.113445,TTATCTTC:0.0308123,ATGACTTC:0.00140056,TTAACTTC:0.00140056
CM042015.1	99543857	380534	1;69;90	GGT:0.893987	TGT:0.102848,GGC:0.00158228,TAT:0.00158228
CM042015.1	100411233	381173	15;121	CT:0.955041	TT:0.027248,CG:0.0177112
CM042015.1	100773992	381369	30;33;36;48	CGAC:0.825	CACG:0.118056,CACC:0.0277778,CGCC:0.0277778,AGAC:0.00138889
CM042015.1	100832758	381458	43;48;103;105;139;148;172;176;199	CCCGGCCCG:0.633978	CCTAGCCCG:0.183702,CCTGGACTG:0.114641,ACTGGACCG:0.0207182,CTCGGCTCG:0.019337,CCTGGCCCG:0.0124309,CTCGGCCCG:0.0124309,ACTGAACTG:0.00276243
CM042015.1	100832763	381464	30;33;36;45;48;69	GCGTAA:0.80663	GGACGA:0.139503,GCGTAG:0.0524862,CCGTAA:0.00138122
CM042015.1	100843081	381477	29	A:0.975477	T:0.0245232
CM042015.1	101684720	382099	49;58	TC:0.854167	CC:0.138889,TT:0.00694444
CM042015.1	101694282	382121	5;8;12;15;25;26;33;49;77;86;90;133;136;166	TCGCATGTTCTTGG:0.441265	TTGCATGATCTTGG:0.206325,TCGCATGATCTTGG:0.198795,TCGTACAATCTTTG:0.141566,TCGTACAATCTATG:0.00301205,GCGTACAATGATTT:0.00150602,GCGTACAATGTTTT:0.00150602,TCATACAATCTATT:0.00150602,TCATACAATCTTTT:0.00150602,TCGCGTGATCTTGG:0.00150602,TCGTACAAACTTTG:0.00150602
CM042015.1	103124670	383058	77;90;97;102;112;123;133;137;138;157;164;171;174	CGTTCTGCGTCCG:0.784457	CAATCTGCGTACG:0.112903,CGTTCTACGTCCG:0.0293255,CGTTCTGTGTCCG:0.0293255,CGATATGCCGCCA:0.0205279,CATGCTGCGTACG:0.0102639,CGTTCAGCGTCCG:0.0058651,AAATCTGCGTACG:0.00293255,CAATCTGCGTCCG:0.00293255,CGTTCTGCGTCAG:0.00146628
CM042015.1	104888917	384114	68;85;107;114;119;149	ATGCCT:0.711699	GGGCTT:0.155989,ATGGCT:0.0682451,ATTCCT:0.0348189,ATGCCC:0.0264624,GGGCCT:0.00278552
CM042015.1	104957712	384192	58	T:1	C:0
CM042015.1	104958075	384200	101;107;139;152;167	GCTTC:0.598901	GCTCC:0.380495,GTTTC:0.0137363,GCGTC:0.00274725,GCTCT:0.00274725,TCTTC:0.00137363
CM042015.1	105055557	384290	41;47;64;75;95;111	TTGCTG:0.575758	ATGGTG:0.15427,TTGCGG:0.0936639,TTGCTC:0.0867769,TAGCTG:0.0853994,TTACGG:0.00413223
CM042015.1	107366274	384630	7;38;75	GAG:0.848571	CGG:0.147143,CAG:0.00428571,GAT:0
CM042015.1	107620702	384780	38;70;79;97;103;104	TGTGCA:0.664384	TGAATG:0.164384,TGTGTA:0.168493,CGAATG:0.00136986,TTAATG:0.00136986
CM042015.1	107621102	384786	5;9;26;34;71;72;75;90;92;125;128;175;177;178;203;238;241	GGCTACTAATGATACGT:0.392638	AGCTACTAATGATACGT:0.291411,GGTTACTAATGATACGT:0.159509,GGCTACACGCTTCGTAG:0.133436,GGCAACTAATGATACGT:0.0153374,GGTTAGTAATGATACGT:0.00306748,GATTACTAATGATACGT:0.00153374,GGCTACTCGCTTCGTAG:0.00153374,GGCTTCTAATGATACGT:0.00153374
CM042015.1	107832157	384932	2;3;23;32;37;38;42;43;64;69;78;88;138;187;213;214;215	ACACTCGTTGCCATTCG:0.76	GCACTCGTTTTAATTCA:0.16,AGACTCGTGGCCTTTCA:0.0569231,AGACTCGTTGCCATTCG:0.00923077,AGACCTGTGGCCTTTCA:0.00307692,AGACTCGTGGCCATTCA:0.00307692,ACACTCGTTGCCACTCG:0.00153846,ACACTCGTTGCCATTCA:0.00153846,ACTCTCGTTGCCATTCG:0.00153846,AGACCTTGGGCCTTTCA:0.00153846,AGACTCGTTGCCATTCA:0.00153846
CM042015.1	108136477	385086	15;18;53	AGC:0.855586	ACC:0.141689,AGT:0.0013624,TGT:0.0013624
CM042015.1	108272252	385164	33;62;128;138	GCCG:0.554945	GCCA:0.298077,ACCG:0.142857,GCTG:0.00274725,GTCA:0.00137363
CM042015.1	108600698	385312	64;82;118;158;163	CAGGC:0.858696	TGAAC:0.139946,CAGGT:0.0013587
CM042015.1	108600703	385319	39;81	CG:0.991848	CT:0.00543478,TG:0.00271739
CM042015.1	108666899	385344	51;102;120	GGG:0.975069	GTG:0.0207756,TGG:0.00415512,GGT:0
CM042015.1	109046155	385542	11;25	GG:0.960383	AA:0.0355191,AG:0.00409836
CM042015.1	109092911	385607	38;53;56;129;154;221	AATTTG:0.588406	TATCCG:0.218841,AGCCTT:0.144928,TATTTG:0.042029,AATCTT:0.0057971
CM042015.1	109533774	385931	6;24;27;45;51;94	TACAGG:0.693732	TCCACA:0.11396,TATAGG:0.0769231,TCCAGG:0.0527066,TACGGG:0.048433,CACAGG:0.011396,CCCAGG:0.002849
CM042015.1	110200665	386368	26;33;61;71;92	ATCGG:0.561813	GCTAG:0.254121,ATTGG:0.145604,ATTGA:0.021978,GTTAG:0.0164835
CM042015.1	110783326	386684	23;29;121;128;145	CCCCG:0.606061	CCCCC:0.137741,CCACG:0.147383,GCCCG:0.0550964,CACCG:0.0289256,GCCTG:0.0247934
CM042015.1	110783588	386695	59;74	GA:0.582192	GC:0.390411,TA:0.0273973
CM042015.1	111394860	386999	18;102;114;124	GTGT:0.454918	GTTT:0.356557,GTGG:0.139344,CTGT:0.034153,GCGT:0.0150273
CM042015.1	111430750	387019	5;28;41;61;95;96;101;119;137	CATAGGGGT:0.481638	CATAGGGGG:0.30226,CGGAGGGAG:0.141243,TATAGGGGG:0.0480226,CATGAGGGG:0.0141243,CATAGGAGG:0.00706215,CATGAAGGG:0.00564972
CM042015.1	111549452	387086	3;44;46;61;62	TGCCC:0.419263	TTCCC:0.260623,TTCTT:0.135977,TTCTC:0.104816,TTTTC:0.0764873,CTCCC:0.00283286
CM042015.1	112189284	387547	45;69	CT:0.975138	TC:0.0248619
CM042015.1	112310084	387639	4;34;37;140;169	AGTGA:0.841033	AATGA:0.122283,AGAGA:0.03125,GGTAG:0.00543478
CM042015.1	113235148	388173	77;109;110;167;180;181;182	CGATATA:0.662539	CGAAATA:0.19969,CGATGTA:0.113003,CGATATG:0.0216718,CGATGGA:0.00154799,TCGAATA:0.00154799
CM042015.1	113329210	388245	41;49;58;81;96;98;120;123	TACCTTTC:0.553521	TTCCTTTC:0.243662,TTCATGCC:0.195775,CTGCCTCC:0.0028169,TTCCTTTT:0.0028169,TTGCCTCC:0.00140845
CM042015.1	113457913	388327	53;56;83;115;127;137;153;177	GATGTCTC:0.53719	GACTTGTC:0.395317,ATTGTCCA:0.030303,GACTTCTC:0.0316804,ATTGTCTC:0.00550964,ATTGCCCA:0
CM042015.1	113572142	388431	17;32;54;63;70;97;154	CCGCACG:0.686111	CCGTTCG:0.144444,TCGCACG:0.0888889,CCGCTCG:0.0513889,CCACACG:0.025,CCGCACT:0.00277778,CTGTTTG:0.00138889
CM042015.1	113756950	388609	27;77;88	GGA:0.438889	TGA:0.383333,TAA:0.170833,TGG:0.00694444
CM042015.1	114173983	389073	58	A:0.983651	G:0.0163488
CM042015.1	114245321	389118	28;30;35	GCA:0.834906	ACA:0.16195,GAA:0.00157233,GCC:0.00157233
CM042015.1	118579458	389915	7;11;17;35;44;53	TCAAAT:0.846685	GTAACC:0.109116,GTGGAT:0.0359116,GCAAAT:0.00828729
CM042015.1	118579463	389921	50;83;92;98	GTAT:0.69589	GGTC:0.142466,TTAT:0.116438,TTTT:0.0438356,GGTT:0.00136986
CM042015.1	118693750	390080	31;50;84	CCC:0.834699	CTC:0.110656,TCC:0.0532787,CCA:0.00136612
CM042016.1	3925329	391057	25;30;31;40;43;70;82;85;112	CTTTAGTAT:0.540166	CTTTAGTCT:0.200831,ATGTGGTAC:0.15928,CTTTACTAT:0.0789474,ATGTGGCAC:0.0193906,ATGGAGTAC:0,CATTGGTAC:0.00138504
CM042016.1	4097351	391168	2;23;80;105;107;122	TGGCCC:0.305634	TGCTCA:0.28169,TACCTC:0.177465,TGCCCC:0.180282,TACCCC:0.0338028,TACTCC:0.015493,CACCTC:0.0056338
CM042016.1	4427026	391409	26;30;38;74;87;137;144	TTATCAC:0.482919	CTATCAC:0.201863,CCAGCTC:0.187888,CTCTCAC:0.114907,TTATTAC:0.00931677,CTATCAG:0.00310559
CM042016.1	4465386	391446	8;29;49;51;118;129;143;146;156;169;173;193	TAGGTTCGGCAG:0.635057	TAGGTTCGCCAG:0.110632,TAGGTTCGGTAG:0.0962644,TGGAATCGGCAG:0.0574713,CAGGTTCGGCGG:0.0373563,TGTAATCGGCAG:0.0344828,TAGGTTCGGCAT:0.0186782,TAGGTCCGGCAG:0.00574713,TAGGTTAGGCAG:0.00143678,TAGGTTCGGCGG:0.00143678,TGGAATCAGCAG:0.00143678
CM042016.1	4680698	391598	20;38;64	CGT:0.791667	CTT:0.19494,TGT:0.00892857,CGC:0.00446429
CM042016.1	4785312	391658	92;138;158;181;191	TTGCT:0.824251	TCCCA:0.171662,TTGGT:0.0027248,CCCCA:0.0013624
CM042016.1	5372744	392046	4;7	TG:0.782609	CG:0.177989,TA:0.0394022
CM042016.1	5445649	392102	24;55;71;72;84;122;170	GCCAGCA:0.509749	GCGAGAG:0.231198,GCCAGAG:0.17688,GCGAGCA:0.0571031,GCGATAG:0.0208914,ATCGGCA:0.00417827
CM042016.1	5962921	392468	38;43;60;80;100;103	CGTTAC:0.482507	TCGTAC:0.376093,CGTTAT:0.0845481,CGTAAC:0.0335277,CCTTAC:0.0204082,CCTTGC:0.00291545
CM042016.1	6901784	393100	18;31;73;78;83;88;97;111;127;135;163;167;169;177;206	ATTGCATCGGCCAGC:0.519774	ATTGCGTCGCCCAGC:0.281073,GTCCCAGCTCTCAAC:0.135593,AATGCATCGCCCAGG:0.0409605,ATTGCAGAGCCCTGC:0.00847458,ATTGCATCGCCCAGG:0.00706215,ATTGCATCGCCCAGC:0.00423729,ATTGCATAGCCCTGC:0.00141243,GTCCCAGCTCTAAAC:0.00141243,GTCCTAGCTCTCAAC:0
CM042016.1	6991276	393171	4;80	GC:0.56694	AC:0.428962,GG:0.00409836
CM042016.1	7147216	393316	11;20;35;50;82;85;87;88;96;106;152;159;161	CCTCGTTTAGAGG:0.28852	CCCCGTTTAGAGG:0.244713,TTCCGCACAGAGG:0.154079,CCCCGTTTAAAGG:0.155589,CCCCGTTTAGAGT:0.111782,CCCCGCTTAGGAG:0.0302115,CTCTATTTAGAGG:0.00755287,CTCCGCTCAGAGG:0.0060423,CCCCATTTCGAGG:0.00151057
CM042016.1	7238457	393410	35;65;135;149	CGCT:0.730028	TCCG:0.146006,CGGT:0.123967,CCCG:0
CM042016.1	7267076	393434	57;113;127;138;146	CTCAT:0.501385	CTCAC:0.339335,AGCAT:0.141274,CGCAT:0.0110803,CTAAT:0.00415512,CGCCT:0.00277008
CM042016.1	8405067	394231	32;38;56;95	TCAG:0.783562	CCGG:0.150685,TTAG:0.0410959,CCAG:0.0205479,TCAA:0.00410959
CM042016.1	8430525	394303	42;120;132	GAT:0.938859	GAC:0.03125,GGT:0.0203804,AAT:0.00951087
CM042016.1	8488259	394339	2	C:0.995924	T:0.00407609
CM042016.1	8554571	394390	10;118;130;148;213	TGGGC:0.815789	TAGGC:0.113573,CGGGC:0.0429363,TGGAC:0.0263158,TGTGT:0.00138504
CM042016.1	8554576	394396	26;48;64;81;138;141;189;216;221;243	GGAGGGACGG:0.708084	GGAGGGACTG:0.17515,TATGAAATGA:0.0763473,GGAGGGGCGG:0.0284431,GGACGGACGG:0.011976
CM042016.1	13827522	395910	114;125;146;162	CAAC:0.495627	CAAA:0.33965,CAGA:0.154519,CCAA:0.00728863,TAAA:0.00291545
CM042016.1	13827527	395916	31;37;83;87	GAAC:0.836957	AAAC:0.153533,GGAC:0.00815217,GACA:0.0013587
CM042016.1	13863183	395936	5;26;46	TCC:0.77795	TCT:0.197205,CGC:0.0217391,TGC:0.00310559
CM042016.1	13896212	395957	36;66;75	CTT:0.453168	CCC:0.402204,TCT:0.143251,CCT:0.00137741
CM042016.1	14543723	396374	61;73;95;130;156	GGTGC:0.722527	GGTAT:0.144231,GATGC:0.126374,AATGC:0.00549451,GGCGC:0.00137363
CM042016.1	15158595	396677	24;41;107	GCT:0.845109	GCC:0.139946,GTT:0.013587,ACT:0.0013587
CM042016.1	15534940	396905	55;59;78;85;87;89;91	ATAACTT:0.848739	AAAACTT:0.147059,ATGACTA:0.00140056,ATGCATA:0.00140056,TTAACTT:0.00140056
CM042016.1	15535512	396915	22;26;35;47;49	ACCGC:0.814714	GCCAC:0.160763,GCAAC:0.0177112,GCCAA:0.0027248,GGCAC:0.0027248,ACCAC:0.0013624
CM042016.1	15821659	397068	9;72;105;126	GGTC:0.483333	AGTC:0.230556,GATT:0.145833,GACC:0.0777778,GATC:0.0597222,AATC:0.00277778
CM042016.1	16471799	397404	20;52;54;57;63;65;68;69;72;77;78;80;81;93;101	CTCGCTAGAAGTGCA:0.548883	CTCGCTTGAAGTGCA:0.24162,CTCGTTAGAAAGGCG:0.121508,CACGCTAGAAGTGCA:0.0488827,CTCGTTAGAAATGCG:0.0223464,TTCGTTAGAAATGCG:0.0125698,TTAATTTTTTGTATG:0.0027933,CTCGCAAGAAGTGCA:0.00139665
CM042016.1	16486064	397459	8;12;17;32;73;76;79;81;82;86;97;114;115;122;129;132;164;169;186;196;200;210;212;221	ACGAAGTGTTTAGGAAAGCCATAC:0.272861	ACGAAGTGTTTAGGAACGCCATAC:0.274336,ACGAAGTGTTTAGGTACGCGATAC:0.185841,AACAGGAGCCCAGAAGCGCCGTAT:0.109145,ACGAAGTTTTTAGGAACGCCATAC:0.10767,ACCAAGTGCTTGTAAACACCGTAT:0.020649,ACGAAGTTTTTAGGAACGTCATAC:0.0147493,ACGAAATGTTTAGGAACGCCATAC:0.0103245,TCCCGGAGCCCAGAAACACCGTAT:0.00294985,AACAGGAGCCCAGAAGCGCCGGAT:0.00147493,AACAGGAGCCCAGAAGCGCCGTGT:0
CM042016.1	16693736	397567	16;64;78;80;99;101;102;108;139;152	CAGAGACATT:0.839339	CTTCTGTCTT:0.129129,CTTATGTCTT:0.024024,CTTATGTCGT:0.003003,GAGAGACATT:0.003003,CAGAGACATA:0.0015015
CM042016.1	17607663	398002	12;100;129	CCA:0.893443	TCA:0.0724044,CGA:0.0327869,CCG:0.00136612
CM042016.1	17759861	398063	44;67;104;110;115;130;163;169;172;173;187;211;214	CGACTTTTCCTAT:0.87172	AGGCCCGTTCTAT:0.11516,ACATTTGCTCTAT:0.0116618,AGGCCCGTTTTAT:0.00145773
CM042016.1	17820937	398108	14;26;100;113;128;167;171;175	TTGTGTGA:0.566667	CTGTGTGA:0.204545,TTGTGTCA:0.0787879,TTAAATGG:0.0545455,TTAAGTGA:0.0454545,TTATGTGA:0.0272727,TTATATGG:0.0166667,TAGTGTGA:0.00454545,TTGAGTGA:0.00151515
CM042016.1	18216918	398365	25;29;45;64;85;140;141;186;189	CTGGAAGCA:0.57423	CTGGAAGAA:0.282913,TTAGTCGCA:0.131653,CAGTAATCA:0.00560224,TTAGTCGCG:0.00560224
CM042016.1	18406730	398530	23;108	GC:0.742507	AC:0.254768,GA:0.0027248
CM042016.1	18439994	398553	13;68;71;113;116	TGTAG:0.927941	TATAG:0.0308824,TGTGA:0.0264706,CGTAG:0.0147059
CM042016.1	19745624	399212	14;52;70;91;94	ACTCC:0.954039	ACTAC:0.0376045,AACCT:0.00278552,ACCCT:0.00278552,GCTCC:0.00278552
CM042016.1	19934318	399379	10;11;14;25;26;67;84;86;142	GCATTCTCT:0.709169	GTATCCATC:0.147564,GCATTATCT:0.116046,ACGTTCATC:0.017192,ACATTATCT:0.00859599,GTACCCATC:0.00143266
CM042016.1	19968549	399419	9;55;90;108;121;161;162;174;203;221	AATCCGACAA:0.384393	AATCCGAGAA:0.315029,AATCCGAGCA:0.148844,GATTCGAGAA:0.117052,AATCTGAGAA:0.0303468,AAGCCGACAA:0.00144509,ATTCCGAGCA:0.00144509,GATTCGAGAG:0.00144509
CM042016.1	20024522	399476	12;38;49	GCC:0.904696	CCC:0.0870166,GTC:0.00690608,GCT:0.00138122
CM042016.1	20540100	399843	21;22;24;30;54;58;68;92;93;94;102;114;122;125;141;148;161	GATAGGCCCTCTTCAGA:0.346269	GATAGGCACTCTTCAGA:0.256716,GATAGGCCTTCTTCAGA:0.18209,GCTGGTTCTTCCTCACG:0.134328,GCTGGTTCTTTCTCACG:0.0208955,GATAGGCCCACTTCAGA:0.0208955,GATAGGCACTCTTAGGA:0.0149254,GCTGGTTCTTCCACACG:0.0149254,GACAGGCCCTCTTCAGA:0.00597015,TATACGCCCTCTTCAGA:0.00298507
CM042016.1	21046891	400075	11;23;44;47;77;119	TAACTG:0.990463	TCACCG:0.00408719,ACACTT:0.0027248,TCTTTG:0.0027248
CM042016.1	21236514	400163	15;16;40;46;52;59;62;74;99;100;107;117;119	AGTATGAAGACAA:0.475684	GGGATAAGGGCGG:0.262918,GTGATGAGGGAGG:0.117021,GGGACAAGGGCGG:0.0866261,GGTTTGTATACGA:0.0486322,GGTTTGTAGACGA:0.00607903,GGGATAAGGGCAA:0.00151976,GGGATAAGGGCGA:0.00151976
CM042016.1	22065883	400565	2;20;23;24;27;29;44;45;46;47;59;90	GCAGCGCTCTAC:0.700637	GCAGCTCTCTAC:0.156051,GCAGCTCTCTCC:0.11465,GCAGTGCTCAAC:0.00955414,TCAGCTCTCTCC:0.00636943,GTAGTGCTCAAC:0.00318471,GTAGTGCTCAAT:0.00318471,GCACCGCTCTAC:0.00159236,GCAGTGCTCAAT:0.00159236,GCGGCGCTCTAC:0.00159236,GCGGCTCTCTCC:0.00159236
CM042016.1	23381898	401174	72;97	GG:0.987772	TG:0.0108696,GT:0.0013587
CM042016.1	23593672	401269	16;31;60;67;79;106;109;115;122;127;133;147	CGATGTTCTCCT:0.535511	CGGGGACCTACT:0.139205,CAAGGACCTCCA:0.113636,CGAGGTCATACT:0.110795,TGATGTTCTCCT:0.0284091,CGAGAACCTACT:0.0241477,CGAGGACCTACT:0.0227273,CGATGTTCTCCA:0.015625,CAAGGACCCCTA:0.00426136,CGAGGTTCTACA:0.00426136,CGATGTTCTACA:0.00142045
CM042016.1	23683324	401343	16;44;72;90;116;129;137;138;142;156;168;198;199;202	CCAAAATGTAGCCA:0.272308	CCACTTCGTACTCA:0.235385,GCACTTCGTACTAA:0.2,GCACTTCGTACTCA:0.116923,CCACTTTACACCCA:0.0815385,CTACTTTGTAGCCA:0.0430769,CCTAATTGTAGCCA:0.0215385,CCACTTTACACCAT:0.0184615,CCAAAATGTGGCCA:0.00307692,CCACTTTACACCAA:0.00307692,CCAAAACGTACTCA:0.00153846,CCAAATCGTACTAA:0.00153846,CCACTTTACACCCT:0.00153846
CM042016.1	24667564	401881	16;20;24;44;56;60	GTGTCA:0.31571	GGGTCG:0.296073,ATGTCA:0.246224,GTGTAA:0.114804,GGACCA:0.0271903
CM042016.1	25872252	402406	17;29;40;41;51;53;59;75;83;127;128;143	GTCACTCTTCGG:0.47741	GGCACTCTTCGG:0.323795,ATCCCTCCCGCG:0.0557229,ATCCTTCCCGCG:0.0496988,ATCCCTACCGCG:0.0421687,GTCACTCTTCGA:0.0406627,GGCACCCTTCGG:0.00753012,GGGACTCTTCGG:0.00301205
CM042016.1	27297813	402948	40;51;86;99;100;105;110;111;120;131;136	TTCTCTATCGA:0.503067	TTCTCAATCGA:0.214724,CCTTCTTTCGG:0.110429,TTCTCAATTGA:0.111963,CCTTATTTCTG:0.0490798,CCTTATTTCGG:0.00460123,TTCCCTATCGA:0.00460123,TTCTCAAACGA:0.00153374
CM042016.1	27948893	403168	5;44;46;47;57;95;178;197;202;206;212;217	GATCTGACACCT:0.508929	GTGCGTACTCCT:0.147321,GATCTGACACCC:0.130952,GATCTGACATCT:0.0803571,GATTTGACACCT:0.0699405,GATCTGACACTT:0.0565476,AATCTGACACCT:0.0014881,GATCTGGCACCT:0.0014881,GATTTGAAACCT:0.0014881,GTTCGGACTCCT:0.0014881
CM042016.1	28794464	403434	11;13;21;34;35;62;63;67;77;101;103;108;118;145	CAAAATGCCTGTAG:0.266962	TACTGAACGCGTGG:0.212389,CAAAATGCCTATAG:0.19174,TACTGAATGCGTGG:0.174041,TACTGAACGTGCGA:0.110619,TTCTGAACGTGCGG:0.0442478
CM042016.1	30040382	404034	29;55;57;138;139	AATTG:0.782407	ATTTG:0.165123,GACGG:0.0354938,AATTT:0.0169753
CM042016.1	30073613	404071	8;9;22;58;65;88;90;91	GTGCCAATCAC:0.938291	GTGCCAATTAC:0.0379747,GAATCAATCAC:0.00949367,GAATCAATCAT:0.00632911,GTGCCCATCAC:0.00632911,GTGCGAATCGC:0.00158228
CM042016.1	31811324	404819	64;92	TA:0.965839	TG:0.0326087,AA:0.0015528
CM042016.1	31872660	404859	2;41;87;97;162	CTACG:0.521739	CCACG:0.331522,CTGTG:0.103261,TTGCA:0.0394022,CTGCG:0.00407609
CM042016.1	33335369	405562	2;53;62	CAT:0.843407	CAC:0.130495,CGT:0.0137363,GAT:0.0123626
CM042016.1	33678860	405746	23;134	CT:0.830163	TT:0.146739,CA:0.0230978
CM042016.1	33864803	405855	82;133	CT:0.995924	AG:0.00407609
CM042016.1	35378325	406336	23;50;104;116;151;152;176;209	AGCCTCAA:0.392157	AGCCTTCA:0.271709,GGTTTCCA:0.137255,AACCTTCA:0.114846,AATTTTCA:0.0686275,AATTTTAA:0.012605,AGTTCCAG:0.00280112
CM042016.1	36508972	406851	5;6;7;33;55;56;66;76;77	CGCCAGCGA:0.74924	CGCCTGCGA:0.164134,CCCCAGCGA:0.0683891,AGCCAGCGA:0.00759878,CGCCAACGA:0.00759878,CGCATGCGA:0.00303951
CM042016.1	36508977	406857	30;33;51;54;98;147	CACTCT:0.509749	CACTAT:0.174095,TATCCT:0.139276,CACTCA:0.137883,CACTAA:0.0376045,CGCTAT:0.00139276
CM042016.1	37903303	407602	120	T:0.995924	C:0.00407609
CM042016.1	38661011	407795	31;37;39;84;101;107;156;158;203	TTAAGGTAC:0.585873	TCAAAGTCC:0.139889,TTAAGATAC:0.135734,TTAAGGTAA:0.0969529,GTAAGGTAC:0.0290859,TTAGGGTAA:0.0110803,TCAAGGCAC:0.00138504
CM042016.1	39088418	407959	7;11;23;31;41;66	CGAGTC:0.830084	TAGCAC:0.144847,CGAGTA:0.0250696
CM042016.1	39475634	408150	127	A:0.971519	G:0.028481
CM042016.1	39518273	408177	15;36;39;57;82;84;102;127	CGTATCGT:0.588235	CATATCGT:0.337461,CGTGTCGT:0.0309598,CGTATCCT:0.0154799,CATATCCT:0.0139319,AATATCGC:0.00773994,CACAGTGT:0.00619195
CM042016.1	39721494	408308	20;47;59;68;71;85;114;121;158;203	CTATCTGACTC:0.660237	CTACCTGACTC:0.164688,ACGCCCTGCTC:0.103858,CTGCCTGACTC:0.037092,CTACCTGACTT:0.0311573,ACGCCCTGTCC:0.00296736
CM042016.1	39894630	408378	39;66;88;94;117;118	AGAGTA:0.786885	TGGGTA:0.136612,AGACTA:0.0382514,AGAGTC:0.0327869,TGGGAA:0.00409836,TCGGTA:0.00136612
CM042016.1	41998937	409277	7;21;31;33;112;139	TGCTGC:0.420765	TGTTGC:0.420765,ATTGGC:0.103825,TTTGGC:0.0382514,TGTTGT:0.0150273,TGTTAC:0.00136612
CM042016.1	44045141	409962	2;19;46;54;56;88;92;114;122;129;149;173;182	GACCGATCAGTGCG:0.599085	GACAGTTCAGTGCG:0.176829,CACCAACCGGTGCA:0.121951,GAACGATCAGTGCG:0.0442073,CGCCGACCGGTGCA:0.0304878,CACCGACCGACATA:0.0121951,GACCGACCGACATA:0.00914634,CGCCGACCGATGTA:0.00304878,GACCGATCGGTGCG:0.00304878
CM042016.1	44984313	410324	64;82;148	AAG:0.839674	AGA:0.130435,CGG:0.017663,AGG:0.0122283
CM042016.1	46016202	410842	24;32;55;71;87;104;150	AGTCGAG:0.690031	AGTCTAG:0.286604,AAGTTGA:0.017134,TGTCTAG:0.0046729,AAGTTGG:0.00155763
CM042016.1	46115290	410916	8;20;40;41;73;89;92;110;113;116;119	ACTCTCTCCGT:0.561475	ACTCACTCCGT:0.137978,ACTCTCCCCGT:0.117486,ACTATCTCCGC:0.0669399,ACTATCTCAGC:0.0642077,TCTCTCTCCGT:0.0382514,ACTCTTTCCGT:0.00546448,ACGATCTCCAC:0.00273224,ACTATCTACGC:0.00273224,TATCTCTCCGT:0.00273224
CM042016.1	48484077	411638	9	C:0.996845	G:0.00315457
CM042016.1	50755699	412595	78;86	AC:0.846467	AT:0.141304,CC:0.0122283
CM042016.1	50756691	412601	15;23;48;75	AGAA:0.869085	AAAA:0.111987,AGTA:0.0141956,TGAA:0.00315457,AAAG:0.00157729
CM042016.1	52948977	413353	11;13;33;36;44;67;71;77;79;95;101;107;134;157;170	GCCCCTTAAGAAACT:0.495652	GCTTCTTAAATAACT:0.218841,GCCCCATATATAGCA:0.147826,GCCCCTTAAATAACT:0.0985507,GCCCCTTAAATTACT:0.0144928,GTTTTTTAAATAACT:0.0101449,GCCCCATATATAACT:0.00724638,GCCCCTAAAATAACT:0.00289855,ACCCCTTAAATAACT:0.00144928,GCCCCATATATAGCT:0,GCCCCTTGAATAACT:0.00144928,GCTTCTTAAATAATT:0.00144928
CM042016.1	53421099	413560	47;80;122	CAT:0.96142	CGC:0.0246914,CGT:0.0123457,GAT:0.00154321
CM042016.1	53864916	413726	12;16;17;58;88;95	TCAAGC:0.800824	CTTATG:0.14011,TTAATC:0.0398352,TTAGTC:0.0192308
CM042016.1	54506758	413941	19;112;130;139;172	GCACA:0.787671	GCACG:0.136986,GTACA:0.0424658,ACACA:0.0260274,GCATA:0.00410959,GCGCG:0.00273973
CM042016.1	54506763	413948	35;66	CT:0.571823	CG:0.40884,AT:0.019337
CM042016.1	56350390	414602	14;30;50;54;59;65;77;80;92;116	GGGATTGTTT:0.735795	CAGACCTCTC:0.136364,GAGCTTGTTT:0.0625,GGAATTGTTT:0.0355114,GGGATTGTGT:0.0284091,GAGATTGTTT:0.00142045
CM042016.1	57569851	415031	26;30;31;43;46;55;56;66;78;90;113;120;127	ATGCCGTCCCGAG:0.367164	ATGCGGTCCCGGA:0.302985,ACGCCGTCCCGGA:0.192537,ATGCGCGCCCAGA:0.0835821,ATGCCGTCCCGGA:0.0283582,ATGCGGTCTTGGA:0.0149254,ATACCGTCCCGGA:0.00597015,ATGCGCGCCCGGA:0.00149254,ATGCGGTCCCAGA:0.00149254,CTGAGGTGCCGGA:0.00149254
CM042016.1	57570158	415035	8;30;31;36;45;60;66;99;112;123;144;150;166	CGGCCACCCTTGC:0.40512	GTGCCACCATTGC:0.194277,GTGCCACCCTTGA:0.185241,GGTCCGACATTGC:0.0858434,GGGCCGCACTTGC:0.0692771,GGGGCACCATTGC:0.0376506,GGGGCACCCTTGC:0.0150602,GGGCCACCCTTGC:0.00451807,CGGCCACCCTGTC:0,GGGCCACCCCTGC:0.00150602,GGGCGGCACTTGC:0.00150602
CM042016.1	57570163	415043	5;25;38;44;53;55;62;90;103;105;122;124;126	AACTAGCCGGCCC:0.465625	ACCCGTCCGGCCC:0.317188,CACTAGCCGGTCG:0.0984375,CATTAGGCGGTCG:0.0625,AACTAGCTACCTC:0.0390625,ACCCAGCCGGCCC:0.015625,CACTAGGCGGTCG:0.0015625
CM042016.1	66084757	417024	31;76;83;89;90;103;109;110;116;141;150;176;211	TCCGACGACCTTT:0.771468	TACGACGTGATTT:0.110803,TCCGACGACATTT:0.0595568,TCCGAGGTCCTCT:0.0277008,TACGCCGTGATTT:0.0235457,CACGACAACCCTT:0.00138504,CCCGAGGTCCTTT:0.00138504,TCCAACGACCTTA:0.00138504,TCCGACGTGATTT:0.00138504,TCTGACGACCTTT:0.00138504
CM042016.1	98361268	424010	24;28;34;35;38;44;70;71;74;75;76;81;94;102;103;107;123;153	GTCTTATGTTTTCCTTTT:0.377581	GCCTCCTGTTTTCCTTTC:0.371681,ACATTCTGTTCTCCTTTT:0.147493,GCCTCCTGTATTCCTTTC:0.0368732,GCCTCCTATTTTCCTTTC:0.0265487,GCCTCCTGCTTTTCTTTC:0.0265487,GCCTTCTGTTCACACATT:0.00737463,ATATTCCGTTCTCCTTTT:0.00589971
CM042016.1	103003070	425740	5;20;45;145;154;155;156;169;182;194;228	GCGAGTACGTA:0.771588	AAGTGTACATC:0.123955,GCGAGTACGAA:0.0445682,GCGAGTTCGTA:0.0306407,GCCAGTACGTA:0.0181058,GCGAGGACGTA:0.00557103,AAGTGTATATC:0.00278552,GAGTGTACATC:0.00139276,GCGACTACGTA:0.00139276
CM042016.1	104237816	426062	31;44;49;65;83	CTATT:0.423977	CTATA:0.353801,TAAGT:0.133041,TAATT:0.0862573,CAATT:0.00146199,TACGT:0.00146199
CM042016.1	106599875	426908	21;23;83	GTG:0.851902	GCA:0.138587,TTG:0.00951087
CM042016.1	107329477	427220	28;37	TA:0.949454	CA:0.0478142,TG:0.00273224
CM042016.1	112426852	429095	43;54;85;91;97	TTAGT:0.698813	TTGGT:0.278932,CTAGT:0.0178042,TGGGT:0,TTAAT:0.00296736,TTAGC:0.00148368
CM042016.1	112987747	429342	40;85;94;99;108;134;160;177	TTCAAGCC:0.484615	TTCAAGAC:0.267692,TATGAGAC:0.16,TTCAAGAT:0.0769231,GATGAGAC:0.00923077,TTCATCAC:0.00153846
CM042017.1	1235381	430055	42;55;101;111;145;156;195	AGGCACG:0.333851	AAGCACG:0.291925,GAGCGCA:0.161491,AAGAACG:0.159938,AAGCATG:0.0512422,AGACACG:0.0015528
CM042017.1	1664109	430406	18;23;24;39;62;78;81;84	TGACGACT:0.601648	GGTCCACT:0.142857,TGACGACC:0.0782967,TGATGGCT:0.0782967,TGACGATT:0.0741758,TAACGACT:0.0247253
CM042017.1	1821223	430513	44;51;66	AGC:0.496795	GGC:0.317308,AGT:0.163462,ATC:0.0224359
CM042017.1	2223475	430784	56;71	TG:0.939891	GG:0.0587432,TA:0.00136612
CM042017.1	2576737	431092	22;85;93;97;123;131;146;186	GCGCGTCT:0.273148	GCGTGCCT:0.263889,GCGCGCCT:0.217593,GCGCGTCA:0.151235,CCGTTCCT:0.0864198,GAATGTGA:0.00308642,GCGCGTGA:0.00308642,CCGTGCCT:0.00154321
CM042017.1	2615002	431173	49;51;74;80;87;98;119;131;140;148;149;150;151	GGACAATGGGCCG:0.592424	GGGCCAAGTGCCG:0.157576,GGACAATGGGCTG:0.0818182,GGACAATAGGCCG:0.0757576,GGACAATGGAACG:0.0409091,GAACAATGGGACG:0.0242424,AGACAATGGGCCG:0.0212121,GGACAATGGGCCT:0.00454545,GGAAACTGGGCCG:0.00151515
CM042017.1	2781825	431249	16;31;50	GCT:0.638504	CCT:0.177285,CCC:0.144044,CTT:0.0401662
CM042017.1	3227127	431586	3;28;132;182	ACAG:0.314286	GCGA:0.272857,ACGA:0.24,ACAA:0.171429,AGAA:0.00142857
CM042017.1	3227132	431592	38;40;42;62;80;81;107;115;126;158	AACTGTTGGG:0.511662	GGCTGTCGGG:0.303207,AGCTGTCCAG:0.153061,GATTATTGGG:0.0276968,AACAGTTGGG:0.00145773,AGCTGGCCAG:0.00145773,GATTATTGGT:0.00145773
CM042017.1	3265815	431632	29;38;40;42;64;79;92;94;108;112;130	TTGCTGGAACC:0.738372	CAGCTGGAACC:0.142442,TTCGAAGCCTG:0.0610465,TTCGTAGCCTG:0.0537791,TTGCTGAAACC:0.00290698,CAGCTGAAACC:0.00145349
CM042017.1	3348337	431694	31;43;73;171;177	TGTTG:0.832308	TATCA:0.153846,TATTA:0.00615385,CATTA:0.00461538,TGATG:0.00307692
CM042017.1	3562070	431790	21;46;47;54;55;69;98;140;164	CTTTAATTA:0.52648	ATTTAATTA:0.247664,AAATAATCA:0.146417,CTTATATTA:0.0327103,ATTATATTA:0.0140187,CATTAATTA:0.0140187,ATTTATTTA:0.00934579,AAATAAGCA:0.0046729,ATATAATCA:0.00155763,ATATAATCT:0.00155763,ATTTAATCT:0.00155763
CM042017.1	3687004	431881	14;90;114;147	TCTC:0.674387	TTTC:0.145777,CCTC:0.110354,TCTT:0.0640327,TCAC:0.00544959
CM042017.1	4167415	432216	14	T:0.95977	G:0.0402299
CM042017.1	4416365	432349	9;32;65;73;74	CATTC:0.599693	CGTTC:0.265337,CATTG:0.105828,TATTC:0.0214724,CATAC:0.00766871
CM042017.1	4871957	432661	15;41;59	CAC:0.833333	CCC:0.14881,GCG:0.016369,GCC:0.0014881
CM042017.1	5020551	432764	11;12;44;59;61;69;77;92	TACCGACG:0.567529	CGTTGACA:0.149425,CGTCGACG:0.149425,TGTCAACA:0.0632184,CGTCAATA:0.058908,TACCGGCG:0.0114943
CM042017.1	5573914	433272	31;84;86;117;132;154;168	CTTGAAC:0.464481	CTTAAAC:0.360656,CCGGATT:0.142077,CTTGTAC:0.0273224,ATTGAAC:0.00546448
CM042017.1	6075814	433594	10;28;44;171	CCCA:0.446429	CCCC:0.321429,CCTC:0.212912,TCCC:0.0178571,CTCC:0.00137363
CM042017.1	6331294	433870	4;10;23;28;92;104;114	AGAAACT:0.356534	TGAAACT:0.285511,AGTAACT:0.18608,ATAGAGT:0.146307,AGAATCT:0.0184659,ATAGAGA:0.00568182,AGAAACA:0.00142045
CM042017.1	6395572	433925	26;38;102;120;122;125;131;140	CACGTGTT:0.355491	CTCGTATT:0.148844,CTCGTGTT:0.189306,CTCGAGTT:0.157514,CTCGTGAT:0.0867052,CTTGTGTT:0.0433526,CTCATGTT:0.0115607,ATCGTATT:0.00578035,CTCGTATC:0.00144509
CM042017.1	6572865	434014	6;14;17;43;58;71;73;87	TTTTGGGG:0.808357	TTTGATGG:0.144092,TTTTGGGA:0.0345821,CTTTAGAG:0.00864553,CTGTAGAG:0.00288184,CCTTAGAG:0.00144092,TTTTAGGG:0
CM042017.1	7023619	434309	9;18;40;51;52;109	TTCCGT:0.72067	TCACGC:0.132682,TTCAGT:0.101955,TTCCAT:0.0377095,ATCCGT:0.00418994,TCACGT:0.0027933
CM042017.1	7438446	434578	8;21;28;36;46;63;135;153;156	ATACCGACG:0.267974	ATGCTGGCA:0.243464,TCGCTGGCA:0.179739,ATGTTGGCA:0.20915,ATGCTGGGA:0.0882353,ATACCTACG:0.00980392,ATACTGGCA:0.00163399
CM042017.1	7771936	434874	4	C:0.997283	T:0.00271739
CM042017.1	7922799	435041	25;36;48	TCC:0.556164	CCC:0.423288,CCT:0.0178082,CTC:0.00273973
CM042017.1	8515079	435476	2;8;47;77;84;195;203;218	TATGCACA:0.677143	TACGCACA:0.172857,TGTGCACA:0.114286,TATGCACG:0.0171429,TATGTACA:0.01,TACGCAAA:0.00571429,TATGCGCA:0.00142857,TATTCACA:0.00142857
CM042017.1	9657217	436139	48;83;85	TGT:0.633242	TCT:0.358516,TCC:0.00686813,ACT:0.00137363
CM042017.1	10645636	436749	3;28;48;54;55;56;79	GACATAG:0.558571	GACGTAA:0.39,GACGTCA:0.0285714,AACGAAA:0.0185714,GGTATAA:0.00428571
CM042017.1	10706607	436803	89	G:0.998638	T:0.0013624
CM042017.1	10754513	436844	38;80;83;89;128;137	CGCTGA:0.546832	CGTCGA:0.393939,CGTCAA:0.030303,CACCGA:0.0261708,GGCCGG:0.00275482
CM042017.1	10908133	436900	35;62;64;84;98;102;112;177	TGCCGTTC:0.55698	ACTCAGCG:0.311966,ACTTAGCG:0.0897436,ACCCAGCG:0.0413105
CM042017.1	11534377	437298	3;34;55;69;89;91;92;95;96;108	TGACAAGGAG:0.471831	TGACAAAGAG:0.26338,GGGTGCGGAG:0.153521,TGACAAGAAG:0.0929577,GGGTAAGGGG:0.0126761,GTGTAAGGAG:0.00422535,GTGTAAGGAT:0.00140845
CM042017.1	12052282	437546	20;21;57;63;81;106;138;141	GGATATGG:0.466102	GGATACGG:0.286723,TGACTTAG:0.148305,GGTTACGG:0.079096,GTATATGG:0.0112994,GGACTTGG:0.00847458
CM042017.1	12397421	437767	41;66;77;98	TCAT:0.980716	GTGT:0.0151515,TCAC:0.00413223
CM042017.1	12397438	437775	27;50;53	AGG:0.800275	ATA:0.158402,TGG:0.0413223
CM042017.1	12757232	438041	59;83;86;110	TGAA:0.76776	GAAA:0.159836,TGTA:0.0519126,GAAG:0.0204918
CM042017.1	13398905	438552	43;56	CG:0.997283	AT:0.00271739
CM042017.1	13738778	438758	12;18;32;39;56;86;97;104;134	CCAAACCAT:0.741124	CGACGCCGC:0.155325,CCGAACCAT:0.0739645,CCGAACTGT:0.0192308,TCAAACCAT:0.00591716,CGACGGCGC:0.00443787
CM042017.1	14134524	439078	59;100;101;102;126;139;157	ATGCACT:0.768328	ATGCTTT:0.177419,ATGGACT:0.0454545,ATGCACA:0.00439883,ATGCTCA:0.00293255,TTGCACT:0.00146628
CM042017.1	14806448	439466	1;5;8;22;31;53;55;69;76;81	GACCTTTTGG:0.695588	TGTTCTCTGT:0.214706,GACCTTTAAG:0.0867647,GACCTCTTGG:0.00147059,GACCTTTTAG:0.00147059
CM042017.1	14929864	439527	81;113;153;156;181	ACGGG:0.620787	TTTGT:0.213483,ACGGT:0.162921,ACGTT:0.00280899
CM042017.1	16139807	440204	26;27;99;108;118	GTCTA:0.400641	ATCTA:0.357372,ATCCG:0.192308,ATTTA:0.0480769,AGCCG:0.00160256
CM042017.1	18048012	441162	25;90;109;130;136	GCGGC:0.441257	GCGGG:0.374317,GCAGC:0.162568,GCGAC:0.0136612,ACGGC:0.00546448,GGAGC:0.00136612,ACGGG:0.00136612
CM042017.1	18530850	441364	44;62	GA:0.520548	GG:0.454795,TA:0.0246575
CM042017.1	19986942	442128	14;21;25;32;38;43;64;67;69;77;90;96;122;209;215	AAGTCGAACCTAACC:0.433131	AAGTCCAACCTAACC:0.270517,TCGTCCACGCCAAAT:0.118541,AAGTCGAACCTTACC:0.0805471,TCGTCCACCCCAAAT:0.0607903,ACGTCCACCCCAACT:0.0349544,ACACACGCCCCATCT:0.00151976
CM042017.1	19989191	442135	5;32;59;63;83	ACGCT:0.804154	TCCCG:0.117211,ACCCT:0.0578635,ACGGT:0.0207715,TTCCG:0
CM042017.1	22338896	443472	15;26	GC:0.807692	AC:0.179945,GA:0.0123626
CM042017.1	25492518	444384	16;36;47;52;55;56;60;61;72;76;79;83;94;101	TCGCACGGAGGTCA:0.312139	GCGCACGGAGGCCG:0.215318,GCGCACGTAGGTGA:0.147399,GCGTACGGAGGCCG:0.124277,TCGCATGGAGGTCA:0.102601,TCGCACGGGGGTCA:0.0447977,TCGCACGGAAGTCA:0.0274566,GCGCACGGAGGTCA:0.0130058,GACCACGGAGGTCA:0.00578035,GACCACAGAGGTCA:0.00433526,GCGCACGGAGATCA:0.00144509,GCGCGCGTAGGTGA:0.00144509
CM042017.1	26520145	444930	17;29;96;98;111;126;133;148;152;156;160;165;174;192	TAAATTCGTCTCAAC:0.35303	GAATTTGCTCTCAAC:0.228788,GAAATTCCTCTCATC:0.159091,GAAATTGCTCTTAAC:0.121212,GAAATTCCTCTCAAG:0.069697,GAAATTGCTCTCAAC:0.0212121,GCATTTGCTCTCAAC:0.0242424,GAGACCGCACGCGTC:0.0227273
CM042017.1	26646714	445000	10;27;39;41;80;82;93;94;111	CGCGTTCTG:0.562327	CGCCTCCTG:0.132964,TGCGTTCTG:0.120499,CGTGTTCAG:0.0747922,CTCGTTCTG:0.0484765,CGCGATCTG:0.0401662,CGCGTCCTC:0.0110803,CGCGTTATG:0.00415512,CGCGTCCTG:0.00277008,CGCGTTCAG:0.00277008
CM042017.1	27148793	445217	43;44;47;58;76;82;91;97;108;118;141;149;154	GGAGTTGGCATTA:0.470085	GGAGTTTGCATTG:0.209402,GGAGTTTGCATTA:0.150997,GAAATGTCGATTA:0.0925926,GAAATGTGGATTA:0.037037,GGTGTTTGCATTA:0.0156695,GGAGTTTGCGTTA:0.00997151,AGAGTTTGCATTA:0.00569801,GGAGTTTGGATTA:0.00569801,GAAAAGTCGATTA:0.0014245,GGAGTTGGCAATA:0.0014245
CM042017.1	27793205	445510	56	A:0.998596	T:0.00140449
CM042017.1	27793210	445516	2;40;41;83;98;149	TCTTGG:0.798137	GCTTGA:0.118012,TCCTAG:0.0481366,TATCGG:0.0357143
CM042017.1	28025646	445754	6;9;12;19;21;36;55;60;72;95;100;121;122;123;125;130;132;142;143;148;173;179;187;197	TTCCGATACTCACTTGAACTTGGC:0.81194	TTTCGACCCTCTTTTGAGTGCGTC:0.0940299,TTCCGATACCCACTTGAACTTGGC:0.0402985,TTTCGACCCTCTCTTGAGTGCGTC:0.0223881,TTCCGATACTAACTTGAACTTGGC:0.00895522,GTCCGATACTCACTTGAACTTGGC:0.00447761,TTCCGATACTAACTTGAACTTGGG:0.00447761,TTCCGATACTCACTTGAACTTGGG:0.00447761,GTCCAATACTCACTTGAACTTGGC:0.00298507,TTCCGATATTCACTTGAACTTGGC:0.00149254,TTCTGACCCTCTCTTTTATGCATC:0.00149254,TTCTGACCCTCTTTTGAATGCATC:0.00149254,TTTCGA…
CM042017.1	29897700	446658	13;23;34;35;38;42;44;54;108;140;156	GCGTGGGTTGA:0.752055	GTGACAATTAA:0.090411,GCGACAATTAA:0.0520548,GCGTGGGCAAG:0.0452055,TCCTGGGTTAA:0.0356164,GCGTGGGTTAA:0.0246575
CM042017.1	30202969	446773	2;26;54;55;69;93;98	TATTCCC:0.75419	AATTCCC:0.146648,TATTACC:0.0502793,TATACAC:0.0488827,ACGTCCT:0
CM042017.1	31426527	447256	32;44;45;56	ATGA:0.963768	ATAA:0.0246377,ACAA:0.0101449,ATGG:0.00144928
CM042017.1	34419654	448625	8;76;108;126;132	GTTAC:0.581492	GCTAC:0.208564,GCTAG:0.150552,ACTAC:0.0566298,GCCAC:0.00138122,GCTCC:0.00138122
CM042017.1	34645234	448753	19;24;32;53	CGAG:0.403683	CTGG:0.21813,AGAG:0.239377,CGGG:0.133144,CGGA:0.00566572
CM042017.1	34983706	448867	2;9;15;16;19;54;66;72	GGGGCCGA:0.556338	AGGGCCAC:0.267606,GAGGCCAC:0.071831,GGGGCCGC:0.0619718,GGGGCAGC:0.0253521,GGTGCCGA:0.00704225,GGGGGCGC:0.0056338,AGGGCCGC:0.0028169,GGGACCGA:0.00140845
CM042017.1	35060621	448888	8;27;28;31;42	GCTTA:0.713467	ACGTA:0.223496,GCTTT:0.0530086,GTTTA:0.00716332,ACGCA:0.00143266,ACTTA:0.00143266
CM042017.1	35096350	448929	6;7;18;61;74;77;98;131	CGTTAGTC:0.465181	CGTTGACT:0.18663,CGTTGATT:0.199164,CGGTGATT:0.0626741,CGTTAGTT:0.0389972,CGTTGATC:0.0278552,CGTTGACC:0.0111421,CGTGAGTC:0.00417827,CATTGATC:0.00278552,TGTTAGTC:0.00139276
CM042017.1	36609294	449780	18;19;41;52	TTAT:0.776235	TTAA:0.148148,ACAT:0.0570988,TTGT:0.0185185
CM042017.1	37193200	450047	4;20;57;59;64;65;79;106;113;118;165;167;180;189;202;235;236	CCAGCCGTATTGCCCCG:0.82622	CGAGCCGCTCTAGCTTG:0.0533537,CGAGTCGTTCTAGCTTG:0.0411585,CGAGTCGTTCAAGCTTG:0.0426829,CCAACAGTATTGCCCCG:0.0152439,CGAGCCGTATTGCCCCG:0.0121951,CCGGCCGTATTGCCCCG:0.00304878,CGAGCCGCTCTAGTTTG:0.00304878,ACAGCCGCTCTAGCTTG:0.00152439,CCAGCCATATTGCCCCG:0.00152439
CM042017.1	37567241	450247	1;10;16;22;40;52;61;72;122	CGTCAAAAA:0.278788	CGTCCACTA:0.260606,CGTTAACAA:0.204545,CGCCAACAA:0.110606,TGTCAAAAT:0.0757576,CCCCAGCAA:0.030303,TGTCAAAAA:0.0151515,CCTCAACAT:0.0136364,CGTCAACAA:0.0106061
CM042017.1	37687542	450348	4;17;19;24;29;35;47;67	GATTATAT:0.566964	GAATATAT:0.235119,GATTACAC:0.145833,GCTTATAT:0.0416667,GATCGCAC:0.00446429,CATTATAT:0.00297619,GATTACGC:0.00297619
CM042017.1	40764372	451613	15;18;26;40	CAGG:0.653605	TAGG:0.159875,CAGA:0.145768,CATG:0.0344828,CCGA:0.00626959
CM042017.1	44035708	452777	5;50;53;56;83	AGGGC:0.718407	GAAGT:0.134615,AGGAC:0.127747,AAGGT:0.0137363,AAAGT:0.00549451
CM042017.1	46605499	453845	9;10;52;58;60;76;111;119	ACCAGCGA:0.248438	ACTAGCGA:0.226562,ACCCCCGG:0.1625,AACCGTGA:0.142187,ACCAGCAG:0.107813,TCCAGCGA:0.0828125,ACCAGCGG:0.028125,ACCAGTGA:0.0015625
CM042017.1	56855633	456023	17;40;47;53;74;131	CAACAA:0.777311	CAAAAA:0.120448,CAACGA:0.0434174,CAGCAA:0.0294118,CGACAA:0.0210084,TAACGA:0.0070028,CAACAG:0.00140056
CM042017.1	68450215	456971	6;7;28;34;99;107;108;147	ATATTGGC:0.846264	ATATTGGT:0.058908,AAAGCAAC:0.0488506,AAATTGGC:0.0301724,TAAGCAAC:0.0100575,ATAGCAAC:0.00287356,AATTCGGC:0.00143678,TAATTGGC:0.00143678
CM042017.1	69077529	457262	26;53;59;80;90;99;100;102	AAAGAAGA:0.640719	CAAGATGC:0.142216,CAAGAAGA:0.101796,AAAGGAAA:0.100299,AGAGAAGA:0.010479,CAAAAAGA:0,CATGAAGA:0.00299401,CGAGATGC:0.00149701
CM042017.1	69126093	457335	8;23;29;32;34;52;55;60;64;77;78;86;106;108;110;118;135	GTTGAGTTCGGAGCGCA:0.609195	GTAGTGTCCGGAGCGCG:0.146552,GTTGAGGCCGGAGCGCA:0.126437,GTTGAGTTCGGATCGCG:0.033046,GTTGAGTTCGAAGCGCA:0.0244253,GTTGAATTCGGAGCGCA:0.0215517,GTTGAATTTGGAGCGCA:0.00862069,GTTGAGGCCAGAGTTCG:0.00862069,GTAGTGGCCAGAGTTCG:0.00718391,ATAGTGGCCAGAGCGCA:0.00431034,GTAGTGGCCAGAGTTCA:0.00431034,GCAGTGTCCGGAGCGCG:0.00287356,GTAGTGGCCAGGGTTCG:0.00143678,GTTGAGTTCGGATCGCA:0.00143678
CM042017.1	72277190	458769	15;17;34;108;113	GGTAA:0.814208	TGTAA:0.14071,GGTAC:0.0273224,GGAAA:0.0150273,GGTGA:0.00136612,TATAA:0.00136612
CM042017.1	73230217	459173	4;11;25;31;61;82;107	TATGTTC:0.702817	TGGTTGC:0.146479,TATGTTT:0.0830986,GATGTTC:0.0619718,TATGCTC:0.0056338
CM042017.1	74081009	459613	4;13;22;43;50	TGGTG:0.732782	CAGTA:0.137741,TGGCG:0.0716253,CGGTG:0.0564738,CGTTG:0.00137741
CM042017.1	74116348	459649	37;46;82;88;208	CCATG:0.357585	CAACT:0.291022,CAATG:0.174923,CCGTG:0.160991,CAACG:0.00928793,ACATG:0.00619195
CM042017.1	75318787	460240	20;38;50;68;74;89;127;167;179	CCACCCCCC:0.362952	TCACCCCCC:0.310241,CAATCCCCC:0.115964,TCATCCTCC:0.111446,TCACCTCCC:0.0466867,TCACTCTCT:0.0406627,CCACCCCTC:0.00753012,TCATCCCCC:0.00301205,CATTCCCCC:0.00150602
CM042017.1	75440901	460354	31;45;48;49;57	GAGTC:0.575419	GAGAC:0.25,AAGTC:0.145251,GATTC:0.0251397,GATTT:0.0027933,GTTTC:0.00139665
CM042017.1	75572108	460407	20;33;35;127	CCCT:0.530882	CTCT:0.398529,CCAG:0.0632353,TCAT:0.00735294
CM042017.1	76067994	460572	9;49;64;73;76	TACTC:0.859673	TGCCT:0.13624,TGTCT:0.0027248,GACTC:0.0013624
CM042017.1	78970820	461500	8;39;42;52;59;62;72;81;90	ATAAGGTAG:0.527066	GTAAGGTAG:0.239316,AAAGTGAGA:0.135328,ATGAGGTAG:0.0854701,AAAGTAAGA:0.0128205
CM042017.1	78970825	461507	38;80;84;91	ATAA:0.851499	GCTA:0.141689,ATAT:0.00681199
CM042017.1	79295916	461631	26;29;41;85;86;89;92	GGTTGCA:0.612698	TGTTGCC:0.353968,TGTTTCC:0.0190476,TTTTGAC:0.00952381,TGTTGAC:0.0031746,TGCCGCC:0.0015873
CM042017.1	81423011	462229	38;71;77;142;170;180;194;218;229	ACGTAGATG:0.5	ACGTAGGTG:0.337461,ACGGAGATA:0.102167,GCGTAGGTG:0.0386997,GCGTAGATG:0.0108359,ATATCGATG:0.00773994,ACGTAAATG:0.00154799,ACGTAGAAG:0.00154799
CM042017.1	83428970	462792	15;48;59;60;62;63;74;91;99;110;118;131	CCTGCCTGAGAAGCATTCC:0.628571	CCTACCTGAGTAGCACTCC:0.157143,CCTGCCTGGGTAACACTTC:0.126984,CCTGCCTGAGTAGCATTCC:0.0650794,CCTACTTGAGTAGCACTCC:0.015873,CCTGTCTGGGTAATATTTC:0.0031746,TCTGCCTGAGTGGCATTCC:0.0031746
CM042017.1	93526517	465248	27;30;32;42;50;66;71;102;124;153;161	CTTGCTATCCT:0.383853	CTTGCGATCCT:0.34136,TCTTTGATCCG:0.144476,CTTGCTAGCCT:0.0453258,CTCGCGATCCT:0.0339943,CTTGCGATGCT:0.0325779,CTTGCGTTCCT:0.0155807,TTTGCGATCTG:0.00283286
CM042017.1	93526522	465253	27;78;104;106;131	CAATG:0.808782	CATTT:0.144476,CAACG:0.029745,TAATG:0.0141643,CTTTG:0.00283286
CM042017.1	96510219	466112	4;16;31;67;85;100;124;156	AGCCGCTG:0.655125	GACCACTG:0.121884,AGCCGCTA:0.135734,AGCCGTTG:0.0498615,AAGCGCTG:0.0221607,AGCCGCGG:0.0152355,GACTACTG:0
JAKNSD010000015.1	157138	467156	42;74;77;84	TTAC:0.66205	ATAT:0.299169,TAGC:0.0249307,TTAT:0.0138504
JAKNSD010000015.1	181915	467224	28;83;89;104;109;112;113;131;138	GAACAAGCGA:0.48318	AAACCAGCCA:0.301223,GAATAAGCGA:0.0672783,GAGCCATCGA:0.0443425,GAACAATGGA:0.0382263,GAACCATCGA:0.0259939,GAACAATCGA:0.0214067,GAACCATGGA:0.0107034,GAACCAGCCA:0.0030581,GAACCAGCCT:0.0030581,GAACATGCGA:0.00152905
JAKNSD010000020.1	333831	468128	11;14;40;54;56;58;60;63;66;75	TAGTTTAGAC:0.468182	CCTAGTTACC:0.156061,CCGATTTACC:0.15303,CCGAGCTACC:0.143939,CCGAGTTACC:0.0772727,CCGAGTTACT:0.00151515
JAKNSD010000020.1	533070	468222	8;24;44;50;73;84;91;103;115;116;117;123;144;176;200;229	TTCCTATGAGTTAATC:0.60767	TTCTTATGAGTTAGTC:0.10472,TTCCTATGAGTTTATC:0.0929204,TTCCTATGGGTTAATC:0.0678466,TTACTATGAGTTAATC:0.0368732,CGCCTATGAGTTAATC:0.0265487,TTCCTATGAGTTAAAC:0.0235988,TTCCTATGAACCAATC:0.019174,TTCTTTTGAGTTAGTC:0.0176991,TTCCGATGGGTTAATC:0.00147493,TTCTTATAAGTTAGTC:0.00147493
JAKNSD010000020.1	579020	468286	9;22;59	ATA:0.900545	ATT:0.0980926,CAA:0.0013624
JAKNSD010000020.1	1071366	468582	117;234;237	GTA:0.984463	GCA:0.00847458,GTT:0.00423729,ATA:0.00282486
JAKNSD010000026.1	336271	469896	20;24;33;46;60;75;98;101;109;119;128	TGGCAGGAACG:0.510736	TTGCAGAATTT:0.187117,ATGCAGGATCT:0.0920245,TGACAGGAACG:0.0521472,TGGCAGAATTT:0.0398773,TGGCAGAATTG:0.0352761,TTGCAGGATTT:0.0214724,TTGCAGGATCT:0.0199387,TGGCAGGGTCT:0.0168712,TTGCAGGAACG:0.00920245,TTGCAGGGTCT:0.00766871,TGGCAAAATCT:0.00306748,TGGCAGGATCT:0.00153374,TGGCTGAATTT:0.00153374,TGGTAGGATTT:0.00153374
JAKNSD010000026.1	826086	470092	5;32;59;76	AGCG:0.913699	AACG:0.0589041,AATG:0.0164384,GGCG:0.00821918,AGCT:0.00273973
JAKNSD010000026.1	826091	470098	2;8;11;58;77	GTGTG:0.851902	ATTTC:0.141304,GTGAG:0.00543478,GCGTG:0.0013587
JAKNSD010000026.1	985406	470141	6;32;38;51;65;68;71;72;88;94;100;114;117;130;133	GTTTGCCTTAGGCAT:0.547468	GTTTGCCTTAGTCAC:0.291139,GTTTGCCTTAGGCCC:0.0617089,GTTTGCCTTAGTCCC:0.0443038,GTTTGTCTTAGTCCC:0.0316456,GTCTGCCTTAGTCCC:0.0110759,GTTTGCCTTAGTCAT:0.00949367,GTTCACTTACTGCAT:0.00316456
JAKNSD010000033.1	138173	471183	29;37;40;48;59;60;63;69;74;82;83;86;87;89;93;95;107;110	GTCCCGTGAGGTCGGAAA:0.462462	GTCCCGGGAAGTCGGAAA:0.15015,GTCCTGTGAGGTCGGAAA:0.133634,GTCCCGTAAGGTCGGAAA:0.114114,GCTCCGTGCGGTCATAAA:0.048048,GTCCCGTGAGTTCGGAAA:0.0465465,GTCCCATGAGGTCGGATT:0.015015,GTCCCGTGAGGTCGGATT:0.0135135,GTCCCGTGAGGTCAGATT:0.0045045,GTTACGTGAGGTCGGAAT:0.0045045,GTCACGTGAGGGAGTAAT:0.003003,GTCACGTGAGGTAGTAAT:0.003003,TTTACGTGAGGTAGTTAA:0.0015015
JAKNSD010000037.1	65993	471338	17;41;71;116;119;146;179;185	GTGAGACC:0.342407	GTGGGACC:0.289398,GTGAGGCC:0.160458,GGGAGACC:0.136103,GTAAGACC:0.0616046,GTGAGATC:0.00429799,ATGATATC:0.00286533,GTGAGACG:0.00286533
JAKNSD010000037.1	293441	471500	27;48;60;66;75	GGGGA:0.79558	GTCAA:0.133978,GGGGG:0.0690608,AGGGA:0.00138122
JAKNSD010000037.1	421373	471664	29;35;57;60;61;62;75;83;111;122	TTCCCATTAA:0.42042	TTCCCATTGA:0.415916,TTGACATGGG:0.148649,TACCCATTGA:0.00750751,CTCCCATTGA:0.003003,TAGACATGGG:0.0015015,TTGACATTGG:0.0015015,TTGCCATTGG:0.0015015
JAKNSD010000037.1	677383	471910	2;21;97;117;119;153	GTATAC:0.501374	GAATAC:0.325549,TAATGC:0.131868,GTGTAT:0.0206044,TAATAC:0.0192308,TAAAAC:0.00137363
JAKNSD010000037.1	698015	471949	20;31;38;43;57;66;90;105	AGTAGAGGC:0.414454	AGAAGAGGC:0.30531,TTTAGAGGC:0.151917,AGTGCAGGC:0.0678466,AGTAGGGGC:0.0560472,TTTAGATGC:0.00294985,TTTAGAGCC:0.00147493
JAKNSD010000037.1	978146	472071	7;17;33;34;43;44;66;69;110	CATGCACCA:0.472067	TGCGCACGA:0.303073,TGCGCACGG:0.139665,CGCTTACGA:0.0460894,TGCGCATGA:0.0209497,CATGCGCCA:0.0111732,CGCGCACGG:0.00558659,CGCGCACGA:0.00139665
JAKNSD010000037.1	984993	472088	9;22;96;116;153;160;179;212;223;230	GCTCTGGTGC:0.481793	GTTAAAGTAC:0.268908,GTTCTAATAG:0.141457,ATTAAAGTAC:0.092437,GCTCTGGAGC:0.00980392,GTCCTAGTAC:0.00280112,ATTAAAGTGC:0.00140056,GTTCTAGTAC:0.00140056
JAKNSD010000037.1	1184246	472179	15;16;25;33;51	TGTTA:0.840125	TGGTA:0.123824,TGTCA:0.0219436,TTTTA:0.00783699,CGTTA:0.0031348,CGTTG:0.0031348
JAKNSD010000038.1	105480	472703	5;41;44;48;53;56;65;72	CGGTGGGC:0.611429	CGGTGGAC:0.12,CGGGGGGC:0.0857143,CGATTGGC:0.0585714,CGGTGTGC:0.0457143,CGGTGGGT:0.0485714,CGATGGGC:0.0257143,CCATGGGC:0.00285714,GGGTGGGC:0.00142857
JAKNSD010000038.1	1495675	473242	11;30;51;80;143	ATGTA:0.710165	ATGCA:0.122253,ACGTA:0.092033,ATTTA:0.0549451,GTGTA:0.0123626,ATGTG:0.00824176
JAKNSD010000038.1	1522276	473260	2;23;90;136;146	TTTTG:0.578512	TTCTA:0.173554,TTCTG:0.130854,TTTTA:0.0716253,GTCTG:0.0192837,TTTCG:0.0137741,TCCTA:0.0123967
JAKNSD010000046.1	55155	474384	3;29;48	GGG:0.756131	AAG:0.0953678,GGA:0.10218,GAG:0.0463215
JAKNSD010000046.1	68359	474421	4;71;72;73;76;77;79;95;97;98;108;110;111;112;114;115;117;118;121;160;181	ATTACAGCACTCCAACGCCTA:0.55296	ATTACAACACTCCAACGCCTA:0.115265,ATTACAACACTCCAACGCCTG:0.104361,GTTACAACACTCCAACGCTCG:0.0934579,ATTACAACTCTCCAACGCCTA:0.0903427,ATTACAAAACTCCAACGCCTG:0.0140187,ACCCTAACTCTCCAACGCCTG:0.00934579,ATTACAGCACTCCAACGCCTG:0.00778816,ATTACAACTATCCAACGCCTA:0.00311526,ATTACAACTCTCCAACGCCTG:0.00311526,ATTATAACTCTCCAACGCCTG:0.00311526,GTTACGACACGTGGTGATCCG:0.00311526
JAKNSD010000046.1	175688	474512	5;25;62;80;89;101;112;113;143;149;152;176	GCCGGTCTAGGG:0.451429	GCCGGTGTAGGG:0.241429,GACGGTGTCTGG:0.104286,GCCGGTGTAGAG:0.0971429,GCCCGTGCAGGC:0.0585714,GCTGATGTAGGG:0.02,GCTGGTGTAGAG:0.0157143,ACCGGTGTAGAG:0.00428571,GCCGGGGTAGAG:0.00285714,GCCGGTGCAGGG:0.00285714,GCCCGTGCAGGG:0.00142857
JAKNSD010000049.1	2099613	475761	28;66	AA:0.853698	TA:0.143087,AG:0.00321543
JAKNSD010000049.1	2099618	475767	5;35;64;71	TTTG:0.648725	TTCG:0.252125,GTCG:0.0934844,TCCG:0.00283286,TTCA:0.00283286
JAKNSD010000064.1	844507	478410	8;11;15;32	AGGG:0.847826	AAGG:0.144928,AGGT:0.00434783,AGCT:0.00144928,TGGG:0.00144928
JAKNSD010000125.1	33005	481989	250;252;276	GAC:0.997143	AAC:0.00142857,GGA:0.00142857
JAKNSD010000125.1	33010	482000	146;147	TT:0.993207	CT:0.00543478,TC:0.0013587
JAKNSD010000125.1	79041	484774	147	T:0.964384	C:0.0356164
JAKNSD010000147.1	194361	485004	13;19;23;37;52;67;70;89;121;126	ACTAGGTCCG:0.63624	GCCGAAACTG:0.13624,AGTAGGTCCG:0.121253,ACTAGGTCCT:0.0967302,ACCAGGTCCG:0.00408719,ACTAGATCCG:0.00408719,GCCAAAATTG:0.0013624
