# Supplementary material for: A pioneering genotypic and phylogenetic characterisation of Cichorium crops through a genome-scale sequencing for future breeding innovations
Source: BMC Plant Biol. 2025 Jul 3;25:860. doi: 10.1186/s12870-025-06876-1 (PMC12224673; doi:10.1186/s12870-025-06876-1)
Supplement: Supplementary file 5 — Supplementary Material 5: Supplementary Table 3. a) Nei’s pairwise genetic distance computed among species in all pairwise comparisons b) Nei’s pairwise genetic distance computed among botanical varieties in all pairwise comparisons; c) Nei’s pairwise genetic distance computed among populations in all pairwise comparisons; d) Nei’s pairwise genetic distance computed among sample in all pairwise comparisons. [file 12870_2025_6876_MOESM5_ESM.xlsx]

## Sheet: Nei_dist_spp
Supplementary Table 3a. Nei’s pairwise genetic distance computed among species in all pairwise comparisons
	C. intybus	C. spinosum	C. endivia	C. calvum	C. pumilum
C. intybus	0	0.335117	1.33362	1.42908	1.51857
C. spinosum	0.335117	0	1.66729	1.70581	1.78559
C. endivia	1.33362	1.66729	0	0.513896	0.563646
C. calvum	1.42908	1.70581	0.513896	0	0.462902
C. pumilum	1.51857	1.78559	0.563646	0.462902	0

## Sheet: Nei_dist_Botanical
Supplementary Table 3b. Nei’s pairwise genetic distance computed among botanical varieties in all pairwise comparisons
	C. endivia var. crispum	C. endivia var. foliosum	Wild species	C. intybus var. foliosum	C. intybus var. sativum	C. intybus var. latifolium	C. intybus var. sylvestre	C. intybus var. porphyreum
C. endivia var. crispum	0	0.0667296	0.56574	1.53373	1.53423	1.36927	1.47234	1.50289
C. endivia var. foliosum	0.0667296	0	0.552699	1.53498	1.53568	1.37027	1.46325	1.49111
Wild species	0.56574	0.552699	0	0.76122	0.759933	0.64753	0.671606	0.690613
C. intybus var. foliosum	1.53373	1.53498	0.76122	0	0.125497	0.302415	0.461545	0.480755
C. intybus var. sativum	1.53423	1.53568	0.759933	0.125497	0	0.27082	0.426373	0.451582
C. intybus var. latifolium	1.36927	1.37027	0.64753	0.302415	0.27082	0	0.219632	0.221756
C. intybus var. sylvestre	1.47234	1.46325	0.671606	0.461545	0.426373	0.219632	0	0.205837
C. intybus var. porphyreum	1.50289	1.49111	0.690613	0.480755	0.451582	0.221756	0.205837	0

## Sheet: Nei_GD_population
	Supplementary Table 3c. Nei’s pairwise genetic distance computed among populations in all pairwise comparisons
	BelgEnd	Cat1	Cat2	Cat3	Cat4	Ccal	CF1	CF2	CF3	CF4	ChR1	ChR2	ChR3	ChR4	ChV1	ChV2	ChV3	ChV4	ChW1	ChW2	ChW3	ChW4	Cpum	Cspin	EnL1	EnL2	EnL3	EnL4	EnR1	EnR2	EnR3	EnR4	PanZ1	PanZ2	PanZ3	PanZ4	Punt1	Punt2	Punt3	Punt4	Root	TvP1	TvP2	TvP3	TvP4	TvT1	TvT2	TvT3	TvT4
BelgEnd	0	0.444095	0.531772	0.51467	0.519896	1.55084	0.368149	0.392221	0.402459	0.396851	0.402613	0.380052	0.429464	0.419509	0.376378	0.37352	0.37906	0.384167	0.369319	0.391287	0.382815	0.374852	1.6714	0.512427	1.56191	1.54597	1.55447	1.56564	1.60825	1.53482	1.60523	1.60464	0.523569	0.494392	0.490597	0.508722	0.566312	0.510119	0.572818	0.537793	0.125497	0.342438	0.36661	0.372993	0.37356	0.378239	0.384918	0.37628	0.375026
Cat1	0.444095	0	0.110922	0.093438	0.124109	1.51578	0.243491	0.28654	0.28843	0.289578	0.287887	0.269105	0.324299	0.300054	0.260723	0.25379	0.261571	0.275578	0.297143	0.323808	0.31552	0.323361	1.60324	0.375584	1.4928	1.49234	1.47584	1.49445	1.51977	1.4558	1.51914	1.53398	0.22357	0.185575	0.169073	0.212819	0.126394	0.106444	0.135677	0.136138	0.41259	0.27429	0.292361	0.318929	0.312067	0.268713	0.276348	0.261199	0.263797
Cat2	0.531772	0.110922	0	0.173007	0.2006	1.65162	0.325727	0.367859	0.369212	0.368088	0.369845	0.351254	0.397956	0.383399	0.335282	0.334947	0.344746	0.358679	0.387067	0.414873	0.404739	0.413041	1.7444	0.457236	1.68472	1.68028	1.65373	1.68232	1.69358	1.6209	1.69435	1.72296	0.31586	0.274542	0.269988	0.304435	0.218777	0.199364	0.232843	0.217096	0.497387	0.352077	0.375201	0.395633	0.392945	0.351982	0.364077	0.347054	0.34837
Cat3	0.51467	0.093438	0.173007	0	0.158865	1.59129	0.313354	0.350682	0.357124	0.360609	0.348279	0.334585	0.381123	0.357461	0.327375	0.320429	0.323234	0.342103	0.3556	0.38187	0.364854	0.376975	1.68214	0.432766	1.61007	1.5989	1.58597	1.61304	1.62501	1.57905	1.62614	1.64147	0.298879	0.259508	0.245031	0.285826	0.15831	0.137194	0.16138	0.178844	0.477354	0.332535	0.351809	0.381232	0.373245	0.335772	0.340311	0.328849	0.326332
Cat4	0.519896	0.124109	0.2006	0.158865	0	1.60084	0.323957	0.36147	0.368294	0.371474	0.365232	0.345	0.404161	0.388125	0.331942	0.326182	0.333819	0.357195	0.384825	0.415376	0.395653	0.4026	1.66763	0.440278	1.55986	1.56702	1.5441	1.55906	1.5832	1.53633	1.58466	1.61503	0.314248	0.277747	0.265361	0.302635	0.181431	0.158334	0.188916	0.0895834	0.491649	0.353759	0.375739	0.406629	0.389275	0.343201	0.35516	0.34401	0.345477
Ccal	1.55084	1.51578	1.65162	1.59129	1.60084	0	1.48646	1.47309	1.55249	1.5173	1.52813	1.49174	1.53174	1.50166	1.47548	1.46501	1.43943	1.47497	1.66886	1.69333	1.62237	1.64097	0.462902	1.70581	0.561736	0.554516	0.559084	0.561857	0.594518	0.595124	0.587715	0.548594	1.64179	1.57039	1.58975	1.63804	1.61866	1.5621	1.61968	1.62173	1.5467	1.55933	1.56815	1.61968	1.57972	1.40627	1.42243	1.48767	1.49445
CF1	0.368149	0.243491	0.325727	0.313354	0.323957	1.48646	0	0.124505	0.11426	0.111172	0.151178	0.131152	0.181355	0.157761	0.123792	0.113793	0.120349	0.117074	0.196144	0.220813	0.212503	0.21668	1.58307	0.440381	1.42751	1.43786	1.41378	1.43181	1.47306	1.40612	1.47087	1.4665	0.309382	0.271223	0.254001	0.290347	0.367989	0.299509	0.376658	0.338091	0.343599	0.148908	0.166277	0.183185	0.184115	0.116282	0.125964	0.103291	0.105241
CF2	0.392221	0.28654	0.367859	0.350682	0.36147	1.47309	0.124505	0	0.151571	0.123891	0.14403	0.1299	0.180999	0.159552	0.0905952	0.0786988	0.0997062	0.121864	0.233859	0.259245	0.248728	0.250569	1.58184	0.473793	1.37797	1.38318	1.37203	1.38173	1.42477	1.37745	1.42564	1.42763	0.369148	0.328401	0.31654	0.35	0.41331	0.334614	0.422155	0.369533	0.370555	0.181777	0.192311	0.216474	0.212038	0.112122	0.113963	0.108465	0.107302
CF3	0.402459	0.28843	0.369212	0.357124	0.368294	1.55249	0.11426	0.151571	0	0.0940925	0.18427	0.139857	0.197774	0.169782	0.146558	0.14272	0.139492	0.13112	0.229845	0.25414	0.247171	0.241897	1.65024	0.460916	1.49451	1.49624	1.48238	1.4921	1.53228	1.47334	1.53352	1.54457	0.34635	0.317873	0.300206	0.327009	0.419744	0.340826	0.427907	0.382701	0.373463	0.189953	0.208223	0.226348	0.234101	0.141772	0.146737	0.121179	0.122063
CF4	0.396851	0.289578	0.368088	0.360609	0.371474	1.5173	0.111172	0.123891	0.0940925	0	0.173617	0.135462	0.201073	0.170208	0.13714	0.129894	0.133191	0.118565	0.227408	0.250621	0.25212	0.241639	1.59622	0.482478	1.43178	1.43534	1.42213	1.43264	1.47209	1.422	1.47415	1.48636	0.361513	0.318878	0.303677	0.341501	0.417717	0.34114	0.426669	0.387342	0.362507	0.177874	0.193577	0.212911	0.218514	0.124579	0.124708	0.105631	0.111192
ChR1	0.402613	0.287887	0.369845	0.348279	0.365232	1.52813	0.151178	0.14403	0.18427	0.173617	0	0.119704	0.136325	0.164374	0.117947	0.118159	0.125287	0.141653	0.244851	0.271044	0.24949	0.264338	1.64186	0.482996	1.44544	1.44393	1.43857	1.44496	1.48837	1.42625	1.48756	1.50492	0.359004	0.321561	0.302482	0.337891	0.424528	0.346372	0.43311	0.383596	0.373513	0.176906	0.190001	0.207238	0.207762	0.127213	0.126541	0.139161	0.140278
ChR2	0.380052	0.269105	0.351254	0.334585	0.345	1.49174	0.131152	0.1299	0.139857	0.135462	0.119704	0	0.118233	0.0829964	0.10855	0.105663	0.117901	0.0828105	0.212113	0.241131	0.227545	0.228445	1.59281	0.46298	1.41277	1.40435	1.39489	1.41418	1.45703	1.39582	1.4558	1.46028	0.350247	0.308426	0.297829	0.330043	0.397726	0.311572	0.403503	0.366547	0.344074	0.146806	0.16073	0.186915	0.179541	0.0804105	0.0797613	0.0730108	0.070496
ChR3	0.429464	0.324299	0.397956	0.381123	0.404161	1.53174	0.181355	0.180999	0.197774	0.201073	0.136325	0.118233	0	0.140667	0.158857	0.152948	0.157126	0.137384	0.279288	0.30739	0.283433	0.289676	1.62932	0.522329	1.43518	1.42699	1.42588	1.43591	1.46922	1.41202	1.47027	1.48835	0.379822	0.344424	0.32802	0.356593	0.455364	0.371636	0.464126	0.416757	0.402845	0.196502	0.213099	0.232763	0.231987	0.13517	0.137788	0.130555	0.130006
ChR4	0.419509	0.300054	0.383399	0.357461	0.388125	1.50166	0.157761	0.159552	0.169782	0.170208	0.164374	0.0829964	0.140667	0	0.138797	0.141422	0.149326	0.109447	0.254286	0.28824	0.265051	0.267121	1.59627	0.50726	1.42189	1.41288	1.40078	1.4224	1.45618	1.40051	1.45564	1.46333	0.376755	0.338668	0.328733	0.357221	0.425549	0.328909	0.432168	0.400671	0.391606	0.195586	0.209619	0.240017	0.233992	0.111398	0.114618	0.0972644	0.098549
ChV1	0.376378	0.260723	0.335282	0.327375	0.331942	1.47548	0.123792	0.0905952	0.146558	0.13714	0.117947	0.10855	0.158857	0.138797	0	0.0446433	0.056328	0.10579	0.21648	0.243492	0.217056	0.220512	1.57275	0.45539	1.38949	1.38581	1.37349	1.39163	1.42484	1.36474	1.42435	1.43064	0.331588	0.29261	0.280953	0.314261	0.386068	0.314565	0.395762	0.35018	0.353039	0.15459	0.166082	0.186708	0.181158	0.0967733	0.10145	0.0971868	0.099161
ChV2	0.37352	0.25379	0.334947	0.320429	0.326182	1.46501	0.113793	0.0786988	0.14272	0.129894	0.118159	0.105663	0.152948	0.141422	0.0446433	0	0.0628343	0.11066	0.217481	0.244889	0.2237	0.226149	1.54895	0.460932	1.35003	1.35004	1.33075	1.35438	1.38585	1.33425	1.38351	1.38423	0.330069	0.290528	0.2783	0.310666	0.37327	0.30273	0.384007	0.340501	0.346906	0.155392	0.170099	0.185547	0.185659	0.0897485	0.0924294	0.0979005	0.0980955
ChV3	0.37906	0.261571	0.344746	0.323234	0.333819	1.43943	0.120349	0.0997062	0.139492	0.133191	0.125287	0.117901	0.157126	0.149326	0.056328	0.0628343	0	0.100831	0.219257	0.246078	0.228262	0.233704	1.53681	0.454787	1.34084	1.34212	1.32526	1.3424	1.37333	1.33021	1.37428	1.4001	0.336108	0.30204	0.284866	0.317056	0.375628	0.308302	0.384421	0.356315	0.347586	0.16113	0.173263	0.195295	0.192107	0.0954238	0.102727	0.0991895	0.100429
ChV4	0.384167	0.275578	0.358679	0.342103	0.357195	1.47497	0.117074	0.121864	0.13112	0.118565	0.141653	0.0828105	0.137384	0.109447	0.10579	0.11066	0.100831	0	0.233378	0.260802	0.236437	0.242533	1.55412	0.469988	1.36612	1.36107	1.3533	1.36771	1.40021	1.34984	1.39961	1.41803	0.347493	0.317343	0.304712	0.327335	0.398862	0.317236	0.405051	0.368676	0.350524	0.176787	0.18089	0.207073	0.205078	0.0737412	0.0764614	0.0507996	0.0470761
ChW1	0.369319	0.297143	0.387067	0.3556	0.384825	1.66886	0.196144	0.233859	0.229845	0.227408	0.244851	0.212113	0.279288	0.254286	0.21648	0.217481	0.219257	0.233378	0	0.0173044	0.164242	0.0784542	1.76485	0.460644	1.67921	1.67464	1.66641	1.68105	1.73119	1.65706	1.72799	1.71587	0.380578	0.340858	0.328509	0.366037	0.43224	0.365396	0.434617	0.410932	0.333782	0.165075	0.176965	0.195606	0.195316	0.227469	0.225392	0.209034	0.210996
ChW2	0.391287	0.323808	0.414873	0.38187	0.415376	1.69333	0.220813	0.259245	0.25414	0.250621	0.271044	0.241131	0.30739	0.28824	0.243492	0.244889	0.246078	0.260802	0.0173044	0	0.178779	0.0860926	1.78416	0.485794	1.70474	1.70001	1.68869	1.70493	1.75312	1.67633	1.74974	1.7357	0.408061	0.368012	0.353108	0.394189	0.460282	0.394075	0.463956	0.43956	0.349317	0.185861	0.196539	0.216793	0.215631	0.255886	0.254585	0.235621	0.237264
ChW3	0.382815	0.31552	0.404739	0.364854	0.395653	1.62237	0.212503	0.248728	0.247171	0.25212	0.24949	0.227545	0.283433	0.265051	0.217056	0.2237	0.228262	0.236437	0.164242	0.178779	0	0.14171	1.73536	0.457619	1.63656	1.62615	1.62852	1.63548	1.6787	1.60712	1.67651	1.66674	0.373582	0.347641	0.336844	0.361141	0.443296	0.382364	0.447376	0.406441	0.352711	0.16067	0.185619	0.201921	0.186909	0.235347	0.236616	0.221285	0.217596
ChW4	0.374852	0.323361	0.413041	0.376975	0.4026	1.64097	0.21668	0.250569	0.241897	0.241639	0.264338	0.228445	0.289676	0.267121	0.220512	0.226149	0.233704	0.242533	0.0784542	0.0860926	0.14171	0	1.74366	0.476275	1.65719	1.64179	1.65075	1.6563	1.70527	1.63651	1.70233	1.69953	0.396217	0.361776	0.345878	0.382747	0.451726	0.387859	0.456472	0.425106	0.340981	0.164813	0.174053	0.18776	0.186603	0.240985	0.240708	0.218826	0.220774
Cpum	1.6714	1.60324	1.7444	1.68214	1.66763	0.462902	1.58307	1.58184	1.65024	1.59622	1.64186	1.59281	1.62932	1.59627	1.57275	1.54895	1.53681	1.55412	1.76485	1.78416	1.73536	1.74366	0	1.78559	0.601272	0.616015	0.612325	0.605868	0.62972	0.638465	0.626398	0.610743	1.68522	1.62393	1.62933	1.68875	1.70286	1.64945	1.71704	1.69061	1.6803	1.67498	1.68032	1.73064	1.68104	1.48612	1.50176	1.57586	1.58
Cspin	0.512427	0.375584	0.457236	0.432766	0.440278	1.70581	0.440381	0.473793	0.460916	0.482478	0.482996	0.46298	0.522329	0.50726	0.45539	0.460932	0.454787	0.469988	0.460644	0.485794	0.457619	0.476275	1.78559	0	1.72077	1.71248	1.68735	1.72028	1.75798	1.6826	1.75738	1.77379	0.435958	0.407294	0.397691	0.427456	0.49626	0.451908	0.501218	0.464442	0.513036	0.469909	0.477615	0.514456	0.476227	0.462118	0.471735	0.45584	0.459508
EnL1	1.56191	1.4928	1.68472	1.61007	1.55986	0.561736	1.42751	1.37797	1.49451	1.43178	1.44544	1.41277	1.43518	1.42189	1.38949	1.35003	1.34084	1.36612	1.67921	1.70474	1.63656	1.65719	0.601272	1.72077	0	0.0954641	0.0817975	0.013465	0.128452	0.141253	0.121257	0.223583	1.58436	1.52105	1.54615	1.59147	1.57144	1.51942	1.58835	1.57497	1.56466	1.53991	1.53743	1.59046	1.5417	1.29175	1.30995	1.3974	1.40661
EnL2	1.54597	1.49234	1.68028	1.5989	1.56702	0.554516	1.43786	1.38318	1.49624	1.43534	1.44393	1.40435	1.42699	1.41288	1.38581	1.35004	1.34212	1.36107	1.67464	1.70001	1.62615	1.64179	0.616015	1.71248	0.0954641	0	0.0990779	0.0998092	0.138325	0.17452	0.133376	0.224558	1.59442	1.51399	1.54521	1.59663	1.5846	1.5239	1.59822	1.58916	1.55293	1.53607	1.5278	1.58363	1.54203	1.29184	1.3087	1.40037	1.40701
EnL3	1.55447	1.47584	1.65373	1.58597	1.5441	0.559084	1.41378	1.37203	1.48238	1.42213	1.43857	1.39489	1.42588	1.40078	1.37349	1.33075	1.32526	1.3533	1.66641	1.68869	1.62852	1.65075	0.612325	1.68735	0.0817975	0.0990779	0	0.0860932	0.114626	0.139189	0.111715	0.192689	1.56407	1.4975	1.52698	1.56883	1.55835	1.50354	1.57013	1.55811	1.54791	1.51976	1.52075	1.57172	1.52401	1.28774	1.29675	1.3824	1.39244
EnL4	1.56564	1.49445	1.68232	1.61304	1.55906	0.561857	1.43181	1.38173	1.4921	1.43264	1.44496	1.41418	1.43591	1.4224	1.39163	1.35438	1.3424	1.36771	1.68105	1.70493	1.63548	1.6563	0.605868	1.72028	0.013465	0.0998092	0.0860932	0	0.126514	0.137076	0.125374	0.231426	1.58395	1.51949	1.54648	1.59145	1.57343	1.52208	1.59146	1.57739	1.56504	1.53954	1.53588	1.59106	1.54292	1.29392	1.31159	1.39801	1.40757
EnR1	1.60825	1.51977	1.69358	1.62501	1.5832	0.594518	1.47306	1.42477	1.53228	1.47209	1.48837	1.45703	1.46922	1.45618	1.42484	1.38585	1.37333	1.40021	1.73119	1.75312	1.6787	1.70527	0.62972	1.75798	0.128452	0.138325	0.114626	0.126514	0	0.138705	0.0132309	0.224637	1.60312	1.53799	1.56944	1.61085	1.59569	1.54321	1.60379	1.59515	1.59948	1.59043	1.58311	1.64132	1.5916	1.33523	1.3449	1.43302	1.43943
EnR2	1.53482	1.4558	1.6209	1.57905	1.53633	0.595124	1.40612	1.37745	1.47334	1.422	1.42625	1.39582	1.41202	1.40051	1.36474	1.33425	1.33021	1.34984	1.65706	1.67633	1.60712	1.63651	0.638465	1.6826	0.141253	0.17452	0.139189	0.137076	0.138705	0	0.142041	0.228283	1.55228	1.47841	1.50781	1.55418	1.55108	1.50011	1.56521	1.55105	1.53259	1.52656	1.52346	1.57389	1.52706	1.2874	1.29545	1.37316	1.38256
EnR3	1.60523	1.51914	1.69435	1.62614	1.58466	0.587715	1.47087	1.42564	1.53352	1.47415	1.48756	1.4558	1.47027	1.45564	1.42435	1.38351	1.37428	1.39961	1.72799	1.74974	1.67651	1.70233	0.626398	1.75738	0.121257	0.133376	0.111715	0.125374	0.0132309	0.142041	0	0.217799	1.60173	1.53895	1.56723	1.6118	1.59609	1.54374	1.60516	1.59627	1.59823	1.59179	1.5838	1.63968	1.59056	1.33423	1.34421	1.43066	1.43776
EnR4	1.60464	1.53398	1.72296	1.64147	1.61503	0.548594	1.4665	1.42763	1.54457	1.48636	1.50492	1.46028	1.48835	1.46333	1.43064	1.38423	1.4001	1.41803	1.71587	1.7357	1.66674	1.69953	0.610743	1.77379	0.223583	0.224558	0.192689	0.231426	0.224637	0.228283	0.217799	0	1.62809	1.55957	1.58385	1.63485	1.63068	1.57417	1.64417	1.62357	1.61027	1.58852	1.58622	1.64458	1.59498	1.35009	1.35513	1.44575	1.45182
PanZ1	0.523569	0.22357	0.31586	0.298879	0.314248	1.64179	0.309382	0.369148	0.34635	0.361513	0.359004	0.350247	0.379822	0.376755	0.331588	0.330069	0.336108	0.347493	0.380578	0.408061	0.373582	0.396217	1.68522	0.435958	1.58436	1.59442	1.56407	1.58395	1.60312	1.55228	1.60173	1.62809	0	0.0674451	0.0942527	0.0153871	0.370992	0.322341	0.379198	0.325147	0.503464	0.337465	0.357526	0.377819	0.373894	0.346268	0.34696	0.333296	0.327984
PanZ2	0.494392	0.185575	0.274542	0.259508	0.277747	1.57039	0.271223	0.328401	0.317873	0.318878	0.321561	0.308426	0.344424	0.338668	0.29261	0.290528	0.30204	0.317343	0.340858	0.368012	0.347641	0.361776	1.62393	0.407294	1.52105	1.51399	1.4975	1.51949	1.53799	1.47841	1.53895	1.55957	0.0674451	0	0.0512623	0.0602882	0.326834	0.282327	0.335977	0.27885	0.460134	0.298804	0.322739	0.340124	0.336916	0.303996	0.308704	0.298006	0.29504
PanZ3	0.490597	0.169073	0.269988	0.245031	0.265361	1.58975	0.254001	0.31654	0.300206	0.303677	0.302482	0.297829	0.32802	0.328733	0.280953	0.2783	0.284866	0.304712	0.328509	0.353108	0.336844	0.345878	1.62933	0.397691	1.54615	1.54521	1.52698	1.54648	1.56944	1.50781	1.56723	1.58385	0.0942527	0.0512623	0	0.0859306	0.304059	0.263085	0.316073	0.265312	0.453064	0.289129	0.3077	0.332612	0.32543	0.292436	0.296125	0.287783	0.284339
PanZ4	0.508722	0.212819	0.304435	0.285826	0.302635	1.63804	0.290347	0.35	0.327009	0.341501	0.337891	0.330043	0.356593	0.357221	0.314261	0.310666	0.317056	0.327335	0.366037	0.394189	0.361141	0.382747	1.68875	0.427456	1.59147	1.59663	1.56883	1.59145	1.61085	1.55418	1.6118	1.63485	0.0153871	0.0602882	0.0859306	0	0.360816	0.310925	0.368171	0.313647	0.48673	0.319959	0.33942	0.359851	0.357297	0.327036	0.327883	0.312476	0.309023
Punt1	0.566312	0.126394	0.218777	0.15831	0.181431	1.61866	0.367989	0.41331	0.419744	0.417717	0.424528	0.397726	0.455364	0.425549	0.386068	0.37327	0.375628	0.398862	0.43224	0.460282	0.443296	0.451726	1.70286	0.49626	1.57144	1.5846	1.55835	1.57343	1.59569	1.55108	1.59609	1.63068	0.370992	0.326834	0.304059	0.360816	0	0.0247075	0.0216591	0.193509	0.528508	0.410313	0.418509	0.457613	0.442776	0.39688	0.406001	0.384836	0.391191
Punt2	0.510119	0.106444	0.199364	0.137194	0.158334	1.5621	0.299509	0.334614	0.340826	0.34114	0.346372	0.311572	0.371636	0.328909	0.314565	0.30273	0.308302	0.317236	0.365396	0.394075	0.382364	0.387859	1.64945	0.451908	1.51942	1.5239	1.50354	1.52208	1.54321	1.50011	1.54374	1.57417	0.322341	0.282327	0.263085	0.310925	0.0247075	0	0.0355335	0.168212	0.471593	0.338738	0.34882	0.386513	0.37401	0.316904	0.32485	0.303612	0.309127
Punt3	0.572818	0.135677	0.232843	0.16138	0.188916	1.61968	0.376658	0.422155	0.427907	0.426669	0.43311	0.403503	0.464126	0.432168	0.395762	0.384007	0.384421	0.405051	0.434617	0.463956	0.447376	0.456472	1.71704	0.501218	1.58835	1.59822	1.57013	1.59146	1.60379	1.56521	1.60516	1.64417	0.379198	0.335977	0.316073	0.368171	0.0216591	0.0355335	0	0.200961	0.531072	0.416287	0.426067	0.463556	0.448897	0.40381	0.413303	0.391593	0.397281
Punt4	0.537793	0.136138	0.217096	0.178844	0.0895834	1.62173	0.338091	0.369533	0.382701	0.387342	0.383596	0.366547	0.416757	0.400671	0.35018	0.340501	0.356315	0.368676	0.410932	0.43956	0.406441	0.425106	1.69061	0.464442	1.57497	1.58916	1.55811	1.57739	1.59515	1.55105	1.59627	1.62357	0.325147	0.27885	0.265312	0.313647	0.193509	0.168212	0.200961	0	0.502994	0.377941	0.393936	0.423889	0.405108	0.362385	0.376567	0.35529	0.355985
Root	0.125497	0.41259	0.497387	0.477354	0.491649	1.5467	0.343599	0.370555	0.373463	0.362507	0.373513	0.344074	0.402845	0.391606	0.353039	0.346906	0.347586	0.350524	0.333782	0.349317	0.352711	0.340981	1.6803	0.513036	1.56466	1.55293	1.54791	1.56504	1.59948	1.53259	1.59823	1.61027	0.503464	0.460134	0.453064	0.48673	0.528508	0.471593	0.531072	0.502994	0	0.308093	0.336998	0.343598	0.340965	0.346275	0.344717	0.347249	0.343858
TvP1	0.342438	0.27429	0.352077	0.332535	0.353759	1.55933	0.148908	0.181777	0.189953	0.177874	0.176906	0.146806	0.196502	0.195586	0.15459	0.155392	0.16113	0.176787	0.165075	0.185861	0.16067	0.164813	1.67498	0.469909	1.53991	1.53607	1.51976	1.53954	1.59043	1.52656	1.59179	1.58852	0.337465	0.298804	0.289129	0.319959	0.410313	0.338738	0.416287	0.377941	0.308093	0	0.0628455	0.0639228	0.0758455	0.170198	0.164781	0.151878	0.147362
TvP2	0.36661	0.292361	0.375201	0.351809	0.375739	1.56815	0.166277	0.192311	0.208223	0.193577	0.190001	0.16073	0.213099	0.209619	0.166082	0.170099	0.173263	0.18089	0.176965	0.196539	0.185619	0.174053	1.68032	0.477615	1.53743	1.5278	1.52075	1.53588	1.58311	1.52346	1.5838	1.58622	0.357526	0.322739	0.3077	0.33942	0.418509	0.34882	0.426067	0.393936	0.336998	0.0628455	0	0.0948478	0.0964499	0.182293	0.175486	0.156438	0.159976
TvP3	0.372993	0.318929	0.395633	0.381232	0.406629	1.61968	0.183185	0.216474	0.226348	0.212911	0.207238	0.186915	0.232763	0.240017	0.186708	0.185547	0.195295	0.207073	0.195606	0.216793	0.201921	0.18776	1.73064	0.514456	1.59046	1.58363	1.57172	1.59106	1.64132	1.57389	1.63968	1.64458	0.377819	0.340124	0.332612	0.359851	0.457613	0.386513	0.463556	0.423889	0.343598	0.0639228	0.0948478	0	0.101674	0.205641	0.200052	0.185398	0.18284
TvP4	0.37356	0.312067	0.392945	0.373245	0.389275	1.57972	0.184115	0.212038	0.234101	0.218514	0.207762	0.179541	0.231987	0.233992	0.181158	0.185659	0.192107	0.205078	0.195316	0.215631	0.186909	0.186603	1.68104	0.476227	1.5417	1.54203	1.52401	1.54292	1.5916	1.52706	1.59056	1.59498	0.373894	0.336916	0.32543	0.357297	0.442776	0.37401	0.448897	0.405108	0.340965	0.0758455	0.0964499	0.101674	0	0.196186	0.190354	0.185956	0.180549
TvT1	0.378239	0.268713	0.351982	0.335772	0.343201	1.40627	0.116282	0.112122	0.141772	0.124579	0.127213	0.0804105	0.13517	0.111398	0.0967733	0.0897485	0.0954238	0.0737412	0.227469	0.255886	0.235347	0.240985	1.48612	0.462118	1.29175	1.29184	1.28774	1.29392	1.33523	1.2874	1.33423	1.35009	0.346268	0.303996	0.292436	0.327036	0.39688	0.316904	0.40381	0.362385	0.346275	0.170198	0.182293	0.205641	0.196186	0	0.0261353	0.067322	0.0696416
TvT2	0.384918	0.276348	0.364077	0.340311	0.35516	1.42243	0.125964	0.113963	0.146737	0.124708	0.126541	0.0797613	0.137788	0.114618	0.10145	0.0924294	0.102727	0.0764614	0.225392	0.254585	0.236616	0.240708	1.50176	0.471735	1.30995	1.3087	1.29675	1.31159	1.3449	1.29545	1.34421	1.35513	0.34696	0.308704	0.296125	0.327883	0.406001	0.32485	0.413303	0.376567	0.344717	0.164781	0.175486	0.200052	0.190354	0.0261353	0	0.0691576	0.0695251
TvT3	0.37628	0.261199	0.347054	0.328849	0.34401	1.48767	0.103291	0.108465	0.121179	0.105631	0.139161	0.0730108	0.130555	0.0972644	0.0971868	0.0979005	0.0991895	0.0507996	0.209034	0.235621	0.221285	0.218826	1.57586	0.45584	1.3974	1.40037	1.3824	1.39801	1.43302	1.37316	1.43066	1.44575	0.333296	0.298006	0.287783	0.312476	0.384836	0.303612	0.391593	0.35529	0.347249	0.151878	0.156438	0.185398	0.185956	0.067322	0.0691576	0	0.0258834
TvT4	0.375026	0.263797	0.34837	0.326332	0.345477	1.49445	0.105241	0.107302	0.122063	0.111192	0.140278	0.070496	0.130006	0.098549	0.099161	0.0980955	0.100429	0.0470761	0.210996	0.237264	0.217596	0.220774	1.58	0.459508	1.40661	1.40701	1.39244	1.40757	1.43943	1.38256	1.43776	1.45182	0.327984	0.29504	0.284339	0.309023	0.391191	0.309127	0.397281	0.355985	0.343858	0.147362	0.159976	0.18284	0.180549	0.0696416	0.0695251	0.0258834	0
Vr1	0.39978	0.282041	0.374657	0.336391	0.354172	1.58085	0.17707	0.211421	0.218726	0.217572	0.20986	0.196982	0.236856	0.229152	0.188047	0.181901	0.187766	0.204698	0.219339	0.244198	0.22131	0.225636	1.66269	0.460556	1.55025	1.54876	1.53116	1.55062	1.59698	1.51579	1.59519	1.57214	0.337401	0.307089	0.284496	0.322546	0.409954	0.342329	0.416219	0.368949	0.362048	0.171769	0.193974	0.204498	0.197673	0.189037	0.193894	0.183304	0.184282
Vr2	0.408593	0.284112	0.378828	0.333656	0.356207	1.57561	0.185357	0.220255	0.226736	0.225932	0.219732	0.205028	0.245269	0.236661	0.195561	0.19158	0.193726	0.21218	0.230048	0.251417	0.228763	0.238611	1.65771	0.457788	1.54766	1.54983	1.52871	1.55004	1.6019	1.51898	1.59997	1.58032	0.347997	0.314325	0.287576	0.330346	0.415436	0.346829	0.419191	0.369425	0.372408	0.179877	0.204631	0.220096	0.206183	0.198497	0.202004	0.191343	0.193165
Vr3	0.41177	0.290534	0.380624	0.346904	0.365881	1.5872	0.192253	0.226141	0.227256	0.222381	0.226858	0.209538	0.249669	0.243286	0.200144	0.194579	0.195563	0.216783	0.226531	0.248173	0.234063	0.223419	1.67316	0.473858	1.56165	1.56435	1.5451	1.56166	1.60964	1.53019	1.60926	1.59412	0.346609	0.314267	0.293082	0.328779	0.423745	0.356402	0.428259	0.382084	0.378665	0.179657	0.204051	0.209545	0.209339	0.208622	0.212713	0.19349	0.195536
Vr4	0.395395	0.271113	0.355805	0.328923	0.3521	1.55902	0.179571	0.218735	0.209135	0.216244	0.222355	0.19551	0.234264	0.225465	0.190623	0.186144	0.189386	0.203293	0.210112	0.230697	0.210446	0.207637	1.65993	0.456174	1.54759	1.5425	1.53595	1.54743	1.60019	1.52006	1.59925	1.58502	0.335347	0.303944	0.286204	0.321522	0.397266	0.331718	0.403354	0.370759	0.36467	0.167227	0.190478	0.197341	0.197095	0.195883	0.202828	0.179495	0.183837
[truncated: 4 more columns]

## Sheet: Nei_GD_sample
Supplementary Table 3d. Nei’s pairwise genetic distance computed among sample in all pairwise comparisons
	BelgEnd_1	BelgEnd_2	BelgEnd_3	BelgEnd_5	BelgEnd_6	BelgEnd_7	BelgEnd_9	BelgEnd_10	Cat1_1	Cat1_2	Cat1_3	Cat1_4	Cat1_5	Cat1_6	Cat1_7	Cat1_8	Cat2_1	Cat2_3	Cat2_4	Cat2_5	Cat2_7	Cat2_8	Cat3_1	Cat3_2	Cat3_3	Cat3_4	Cat3_5	Cat3_6	Cat3_7	Cat3_8	Cat4_1	Cat4_2	Cat4_3	Cat4_4	Cat4_5	Cat4_6	Cat4_7	Cat4_8	Ccal	CF1_1	CF1_2	CF1_3	CF1_4	CF1_5	CF1_6	CF1_7	CF2_3	CF2_4	CF2_5
BelgEnd_1	0	0.184384	0.18497	0.159729	0.19747	0.196157	0.16243	0.0959846	0.557744	0.577611	0.569142	0.612057	0.59495	0.579511	0.559662	0.600471	0.628666	0.635986	0.637367	0.622737	0.614703	0.647707	0.622187	0.616986	0.639533	0.658009	0.606821	0.620482	0.607159	0.674558	0.604287	0.608044	0.624669	0.614548	0.628932	0.603163	0.612466	0.63655	1.60181	0.545282	0.482376	0.512218	0.51082	0.495025	0.480409	0.478507	0.565408	0.519007	0.510169
BelgEnd_2	0.184384	0	0.202912	0.194339	0.0966819	0.0942156	0.188682	0.190273	0.578003	0.59263	0.58113	0.634115	0.591422	0.585214	0.569436	0.604993	0.644178	0.646563	0.646741	0.631469	0.626502	0.65332	0.632303	0.627559	0.639743	0.664098	0.621128	0.627554	0.621382	0.680327	0.617061	0.625629	0.635563	0.637008	0.637302	0.613537	0.621989	0.651862	1.56963	0.530071	0.477988	0.50194	0.499325	0.490538	0.498385	0.476731	0.559535	0.509862	0.500642
BelgEnd_3	0.18497	0.202912	0	0.175355	0.217282	0.216955	0.161104	0.164983	0.642378	0.653223	0.649731	0.716173	0.68022	0.652486	0.652566	0.684128	0.695013	0.709765	0.716252	0.701448	0.681527	0.714862	0.708104	0.713123	0.722057	0.747033	0.703381	0.715418	0.701745	0.780366	0.702771	0.704266	0.718632	0.700202	0.72088	0.697207	0.701312	0.725999	1.67357	0.598401	0.549394	0.582467	0.57334	0.570185	0.568597	0.560315	0.632938	0.592374	0.578872
BelgEnd_5	0.159729	0.194339	0.175355	0	0.208172	0.207414	0.167733	0.174879	0.587621	0.599324	0.600507	0.646415	0.624198	0.607426	0.581872	0.639926	0.647899	0.66421	0.66023	0.651014	0.637116	0.674988	0.648152	0.654002	0.668277	0.687727	0.63431	0.653272	0.644856	0.706644	0.631259	0.643056	0.65651	0.648951	0.657429	0.633433	0.655224	0.6735	1.59601	0.553363	0.492243	0.530333	0.513453	0.513392	0.508314	0.495543	0.59244	0.52666	0.524014
BelgEnd_6	0.19747	0.0966819	0.217282	0.208172	0	0.00989746	0.193813	0.196511	0.584944	0.602068	0.590081	0.634036	0.599445	0.598883	0.576573	0.622888	0.660871	0.662024	0.653832	0.648274	0.643396	0.672548	0.639943	0.638837	0.638804	0.675168	0.621159	0.63388	0.628243	0.691576	0.629423	0.634116	0.645568	0.643355	0.645553	0.625146	0.634877	0.6572	1.59944	0.53422	0.476804	0.501294	0.505815	0.496658	0.505021	0.480457	0.547218	0.488574	0.483312
BelgEnd_7	0.196157	0.0942156	0.216955	0.207414	0.00989746	0	0.194376	0.193591	0.581179	0.599443	0.585496	0.632415	0.596861	0.594725	0.572913	0.619352	0.654882	0.658423	0.649818	0.644782	0.63692	0.669897	0.636002	0.633602	0.633563	0.669442	0.61568	0.628785	0.622763	0.687365	0.624972	0.629843	0.6429	0.641067	0.642055	0.621717	0.633077	0.656555	1.59871	0.530233	0.472041	0.495649	0.500072	0.494983	0.502536	0.477065	0.546027	0.48521	0.481352
BelgEnd_9	0.16243	0.188682	0.161104	0.167733	0.193813	0.194376	0	0.145702	0.621296	0.634843	0.632221	0.674664	0.646186	0.643429	0.621632	0.660413	0.676745	0.687827	0.704675	0.679869	0.663765	0.70602	0.682092	0.685378	0.700024	0.717623	0.664326	0.6834	0.66558	0.735639	0.668388	0.66237	0.68803	0.67123	0.688458	0.657909	0.673836	0.701113	1.61532	0.586332	0.520458	0.560295	0.546729	0.550071	0.536671	0.523881	0.622777	0.552114	0.546993
BelgEnd_10	0.0959846	0.190273	0.164983	0.174879	0.196511	0.193591	0.145702	0	0.629971	0.646152	0.647716	0.689645	0.666498	0.650111	0.638879	0.680221	0.682988	0.69475	0.710805	0.683718	0.675636	0.716014	0.695505	0.698129	0.712606	0.729541	0.683908	0.69804	0.683746	0.747733	0.687668	0.67449	0.702621	0.685236	0.702223	0.670867	0.682686	0.708153	1.65239	0.594909	0.525431	0.574404	0.561862	0.542946	0.539275	0.527078	0.622367	0.564069	0.55901
Cat1_1	0.557744	0.578003	0.642378	0.587621	0.584944	0.581179	0.621296	0.629971	0	0.240456	0.24124	0.26258	0.240729	0.218139	0.249776	0.240729	0.287624	0.293351	0.338293	0.297401	0.28151	0.335052	0.288539	0.250549	0.290691	0.30965	0.251308	0.273168	0.255268	0.328719	0.250503	0.30669	0.296862	0.29195	0.309749	0.276985	0.286256	0.292405	1.60594	0.441117	0.42364	0.428252	0.428559	0.436518	0.421831	0.432767	0.50977	0.417775	0.467372
Cat1_2	0.577611	0.59263	0.653223	0.599324	0.602068	0.599443	0.634843	0.646152	0.240456	0	0.215478	0.244326	0.212701	0.20017	0.254569	0.250664	0.249187	0.258354	0.295055	0.244033	0.248415	0.27372	0.294219	0.259052	0.276954	0.305828	0.260943	0.257729	0.260907	0.335482	0.239775	0.289145	0.301074	0.295868	0.313068	0.280042	0.289603	0.307727	1.6279	0.418765	0.411338	0.407948	0.412082	0.419224	0.405681	0.42059	0.504554	0.432684	0.459214
Cat1_3	0.569142	0.58113	0.649731	0.600507	0.590081	0.585496	0.632221	0.647716	0.24124	0.215478	0	0.258732	0.226757	0.216974	0.237046	0.227879	0.261221	0.263599	0.305536	0.277298	0.235971	0.30291	0.27465	0.261556	0.276324	0.277362	0.255438	0.248344	0.246141	0.31038	0.250319	0.310588	0.285047	0.284434	0.295976	0.280563	0.284052	0.289603	1.58697	0.420618	0.387127	0.393973	0.410285	0.418438	0.399204	0.405712	0.492395	0.404583	0.432562
Cat1_4	0.612057	0.634115	0.716173	0.646415	0.634036	0.632415	0.674664	0.689645	0.26258	0.244326	0.258732	0	0.257672	0.237305	0.291502	0.271617	0.290055	0.280475	0.29309	0.289519	0.284909	0.319597	0.298923	0.284116	0.279658	0.298524	0.271403	0.271276	0.273487	0.321365	0.258147	0.305874	0.295208	0.297223	0.31404	0.278141	0.282694	0.299849	1.65539	0.479563	0.462952	0.458	0.465849	0.47346	0.461669	0.461609	0.538623	0.455174	0.489523
Cat1_5	0.59495	0.591422	0.68022	0.624198	0.599445	0.596861	0.646186	0.666498	0.240729	0.212701	0.226757	0.257672	0	0.209919	0.260853	0.233124	0.252945	0.251766	0.285279	0.245038	0.239837	0.27915	0.264684	0.262181	0.283252	0.31188	0.244586	0.248853	0.244701	0.307572	0.259559	0.291082	0.288233	0.284989	0.293607	0.281417	0.28466	0.302622	1.62368	0.463076	0.436671	0.441628	0.45579	0.448222	0.44872	0.442059	0.537983	0.453798	0.477361
Cat1_6	0.579511	0.585214	0.652486	0.607426	0.598883	0.594725	0.643429	0.650111	0.218139	0.20017	0.216974	0.237305	0.209919	0	0.280901	0.22722	0.265068	0.26676	0.306956	0.254682	0.266414	0.292176	0.279328	0.261153	0.285564	0.296408	0.253466	0.248547	0.242746	0.319674	0.228978	0.288229	0.27525	0.285609	0.302601	0.283767	0.272016	0.290262	1.56502	0.443087	0.430018	0.442047	0.439616	0.44892	0.428467	0.442442	0.517437	0.43393	0.470561
Cat1_7	0.559662	0.569436	0.652566	0.581872	0.576573	0.572913	0.621632	0.638879	0.249776	0.254569	0.237046	0.291502	0.260853	0.280901	0	0.278903	0.309274	0.294158	0.300509	0.299075	0.278247	0.320076	0.302212	0.281399	0.302935	0.319899	0.261664	0.282399	0.273031	0.360935	0.283507	0.308546	0.296782	0.300323	0.319313	0.298487	0.301601	0.316607	1.66732	0.419033	0.39413	0.387314	0.400698	0.403445	0.390663	0.38933	0.49703	0.406018	0.432833
Cat1_8	0.600471	0.604993	0.684128	0.639926	0.622888	0.619352	0.660413	0.680221	0.240729	0.250664	0.227879	0.271617	0.233124	0.22722	0.278903	0	0.255692	0.256771	0.288057	0.270335	0.256366	0.279749	0.281866	0.275983	0.291458	0.298445	0.257253	0.266816	0.262073	0.327775	0.25034	0.313654	0.302409	0.299825	0.304072	0.296817	0.295312	0.30612	1.59503	0.433548	0.445554	0.430784	0.433418	0.450986	0.45746	0.437607	0.511174	0.450718	0.479843
Cat2_1	0.628666	0.644178	0.695013	0.647899	0.660871	0.654882	0.676745	0.682988	0.287624	0.249187	0.261221	0.290055	0.252945	0.265068	0.309274	0.255692	0	0.126884	0.193024	0.114556	0.133228	0.186884	0.321891	0.312829	0.305634	0.342982	0.292495	0.309976	0.291163	0.349714	0.286939	0.321306	0.324252	0.321558	0.326147	0.308562	0.313312	0.316815	1.70977	0.486552	0.457026	0.464287	0.480797	0.488078	0.477158	0.453198	0.542794	0.47601	0.512251
Cat2_3	0.635986	0.646563	0.709765	0.66421	0.662024	0.658423	0.687827	0.69475	0.293351	0.258354	0.263599	0.280475	0.251766	0.26676	0.294158	0.256771	0.126884	0	0.180001	0.113739	0.120536	0.186262	0.298485	0.309885	0.294855	0.327729	0.282255	0.305742	0.270327	0.321669	0.292588	0.322372	0.309184	0.315979	0.323732	0.307215	0.31477	0.322609	1.73726	0.484546	0.45385	0.453078	0.46653	0.468652	0.466321	0.454736	0.55676	0.46683	0.504977
Cat2_4	0.637367	0.646741	0.716252	0.66023	0.653832	0.649818	0.704675	0.710805	0.338293	0.295055	0.305536	0.29309	0.285279	0.306956	0.300509	0.288057	0.193024	0.180001	0	0.179992	0.204323	0.220092	0.332669	0.342404	0.322649	0.34719	0.313014	0.33292	0.31791	0.367874	0.321756	0.347978	0.349599	0.349499	0.366043	0.336175	0.355581	0.354463	1.72794	0.49447	0.470022	0.46123	0.488745	0.494736	0.489973	0.474269	0.56439	0.482606	0.51822
Cat2_5	0.622737	0.631469	0.701448	0.651014	0.648274	0.644782	0.679869	0.683718	0.297401	0.244033	0.277298	0.289519	0.245038	0.254682	0.299075	0.270335	0.114556	0.113739	0.179992	0	0.142186	0.175813	0.324755	0.318018	0.308996	0.339715	0.301945	0.305502	0.279361	0.354804	0.287663	0.322938	0.323257	0.330212	0.335048	0.308675	0.330936	0.335349	1.70375	0.491044	0.460302	0.470322	0.474056	0.48446	0.470423	0.463912	0.553344	0.47702	0.509443
Cat2_7	0.614703	0.626502	0.681527	0.637116	0.643396	0.63692	0.663765	0.675636	0.28151	0.248415	0.235971	0.284909	0.239837	0.266414	0.278247	0.256366	0.133228	0.120536	0.204323	0.142186	0	0.17958	0.294353	0.291355	0.286727	0.310499	0.26979	0.293579	0.25452	0.313944	0.274353	0.304717	0.295875	0.299206	0.305802	0.288172	0.302898	0.301257	1.69251	0.468902	0.435894	0.446878	0.458421	0.468494	0.452726	0.436761	0.531487	0.452897	0.485739
Cat2_8	0.647707	0.65332	0.714862	0.674988	0.672548	0.669897	0.70602	0.716014	0.335052	0.27372	0.30291	0.319597	0.27915	0.292176	0.320076	0.279749	0.186884	0.186262	0.220092	0.175813	0.17958	0	0.3484	0.341463	0.345966	0.373488	0.325141	0.342125	0.317796	0.362471	0.313732	0.360777	0.356782	0.357495	0.371021	0.344343	0.343272	0.365378	1.71194	0.49644	0.47546	0.479076	0.488988	0.48935	0.478255	0.474855	0.55374	0.494883	0.534944
Cat3_1	0.622187	0.632303	0.708104	0.648152	0.639943	0.636002	0.682092	0.695505	0.288539	0.294219	0.27465	0.298923	0.264684	0.279328	0.302212	0.281866	0.321891	0.298485	0.332669	0.324755	0.294353	0.3484	0	0.148274	0.168643	0.209841	0.144081	0.194738	0.134903	0.243719	0.268929	0.328109	0.317512	0.311992	0.306718	0.300008	0.318256	0.326761	1.70683	0.513228	0.47594	0.468485	0.478978	0.478326	0.47928	0.483271	0.552848	0.459496	0.511727
Cat3_2	0.616986	0.627559	0.713123	0.654002	0.638837	0.633602	0.685378	0.698129	0.250549	0.259052	0.261556	0.284116	0.262181	0.261153	0.281399	0.275983	0.312829	0.309885	0.342404	0.318018	0.291355	0.341463	0.148274	0	0.169173	0.18328	0.131917	0.166054	0.142222	0.250604	0.249607	0.304672	0.291468	0.292499	0.300248	0.278345	0.293335	0.306637	1.63147	0.479402	0.459097	0.454121	0.468335	0.460054	0.455351	0.46286	0.53252	0.460823	0.501015
Cat3_3	0.639533	0.639743	0.722057	0.668277	0.638804	0.633563	0.700024	0.712606	0.290691	0.276954	0.276324	0.279658	0.283252	0.285564	0.302935	0.291458	0.305634	0.294855	0.322649	0.308996	0.286727	0.345966	0.168643	0.169173	0	0.204049	0.177897	0.219082	0.172612	0.257654	0.272564	0.324966	0.316903	0.320853	0.310389	0.308985	0.320006	0.319158	1.70524	0.494957	0.473144	0.467699	0.476226	0.467863	0.480127	0.4693	0.54875	0.474411	0.509158
Cat3_4	0.658009	0.664098	0.747033	0.687727	0.675168	0.669442	0.717623	0.729541	0.30965	0.305828	0.277362	0.298524	0.31188	0.296408	0.319899	0.298445	0.342982	0.327729	0.34719	0.339715	0.310499	0.373488	0.209841	0.18328	0.204049	0	0.208503	0.213709	0.19046	0.248408	0.283358	0.323401	0.318928	0.315016	0.325514	0.30837	0.31851	0.323907	1.72679	0.515341	0.485173	0.489877	0.497298	0.499498	0.478887	0.49921	0.56186	0.485077	0.515747
Cat3_5	0.606821	0.621128	0.703381	0.63431	0.621159	0.61568	0.664326	0.683908	0.251308	0.260943	0.255438	0.271403	0.244586	0.253466	0.261664	0.257253	0.292495	0.282255	0.313014	0.301945	0.26979	0.325141	0.144081	0.131917	0.177897	0.208503	0	0.152498	0.147245	0.244332	0.245857	0.294416	0.281183	0.29065	0.275433	0.259148	0.291236	0.294177	1.64265	0.475185	0.433952	0.444262	0.447922	0.455514	0.445292	0.452801	0.538953	0.441553	0.492985
Cat3_6	0.620482	0.627554	0.715418	0.653272	0.63388	0.628785	0.6834	0.69804	0.273168	0.257729	0.248344	0.271276	0.248853	0.248547	0.282399	0.266816	0.309976	0.305742	0.33292	0.305502	0.293579	0.342125	0.194738	0.166054	0.219082	0.213709	0.152498	0	0.151882	0.221706	0.253452	0.288882	0.287937	0.291083	0.290337	0.271503	0.293148	0.290167	1.61689	0.481939	0.456941	0.45884	0.463236	0.468109	0.457537	0.465046	0.544649	0.457434	0.504252
Cat3_7	0.607159	0.621382	0.701745	0.644856	0.628243	0.622763	0.66558	0.683746	0.255268	0.260907	0.246141	0.273487	0.244701	0.242746	0.273031	0.262073	0.291163	0.270327	0.31791	0.279361	0.25452	0.317796	0.134903	0.142222	0.172612	0.19046	0.147245	0.151882	0	0.226821	0.237839	0.292926	0.279297	0.282093	0.286167	0.271534	0.290385	0.28544	1.66032	0.489521	0.453161	0.458111	0.459103	0.465002	0.455118	0.456466	0.537753	0.450979	0.499003
Cat3_8	0.674558	0.680327	0.780366	0.706644	0.691576	0.687365	0.735639	0.747733	0.328719	0.335482	0.31038	0.321365	0.307572	0.319674	0.360935	0.327775	0.349714	0.321669	0.367874	0.354804	0.313944	0.362471	0.243719	0.250604	0.257654	0.248408	0.244332	0.221706	0.226821	0	0.306871	0.348638	0.329003	0.342815	0.346194	0.326845	0.33636	0.329124	1.70344	0.539778	0.50282	0.506827	0.502278	0.528217	0.508891	0.527173	0.599641	0.509088	0.544736
Cat4_1	0.604287	0.617061	0.702771	0.631259	0.629423	0.624972	0.668388	0.687668	0.250503	0.239775	0.250319	0.258147	0.259559	0.228978	0.283507	0.25034	0.286939	0.292588	0.321756	0.287663	0.274353	0.313732	0.268929	0.249607	0.272564	0.283358	0.245857	0.253452	0.237839	0.306871	0	0.18869	0.175237	0.171725	0.193005	0.169855	0.173013	0.188067	1.61533	0.452923	0.446758	0.448286	0.448371	0.455043	0.461666	0.450897	0.520918	0.455686	0.48524
Cat4_2	0.608044	0.625629	0.704266	0.643056	0.634116	0.629843	0.66237	0.67449	0.30669	0.289145	0.310588	0.305874	0.291082	0.288229	0.308546	0.313654	0.321306	0.322372	0.347978	0.322938	0.304717	0.360777	0.328109	0.304672	0.324966	0.323401	0.294416	0.288882	0.292926	0.348638	0.18869	0	0.126659	0.15048	0.126837	0.132702	0.118635	0.145414	1.64889	0.489192	0.463101	0.469429	0.455764	0.48897	0.469291	0.463706	0.547592	0.482656	0.49611
Cat4_3	0.624669	0.635563	0.718632	0.65651	0.645568	0.6429	0.68803	0.702621	0.296862	0.301074	0.285047	0.295208	0.288233	0.27525	0.296782	0.302409	0.324252	0.309184	0.349599	0.323257	0.295875	0.356782	0.317512	0.291468	0.316903	0.318928	0.281183	0.287937	0.279297	0.329003	0.175237	0.126659	0	0.128392	0.127215	0.127461	0.125205	0.125635	1.7162	0.494598	0.468175	0.473816	0.475889	0.48668	0.473655	0.469802	0.549547	0.471675	0.487521
Cat4_4	0.614548	0.637008	0.700202	0.648951	0.643355	0.641067	0.67123	0.685236	0.29195	0.295868	0.284434	0.297223	0.284989	0.285609	0.300323	0.299825	0.321558	0.315979	0.349499	0.330212	0.299206	0.357495	0.311992	0.292499	0.320853	0.315016	0.29065	0.291083	0.282093	0.342815	0.171725	0.15048	0.128392	0	0.13194	0.146758	0.122002	0.12076	1.69791	0.477583	0.467268	0.467097	0.464021	0.470972	0.467653	0.466522	0.539242	0.471066	0.499076
Cat4_5	0.628932	0.637302	0.72088	0.657429	0.645553	0.642055	0.688458	0.702223	0.309749	0.313068	0.295976	0.31404	0.293607	0.302601	0.319313	0.304072	0.326147	0.323732	0.366043	0.335048	0.305802	0.371021	0.306718	0.300248	0.310389	0.325514	0.275433	0.290337	0.286167	0.346194	0.193005	0.126837	0.127215	0.13194	0	0.131497	0.120638	0.13031	1.71	0.494723	0.466239	0.478382	0.471538	0.478836	0.467908	0.468205	0.551302	0.477216	0.498137
Cat4_6	0.603163	0.613537	0.697207	0.633433	0.625146	0.621717	0.657909	0.670867	0.276985	0.280042	0.280563	0.278141	0.281417	0.283767	0.298487	0.296817	0.308562	0.307215	0.336175	0.308675	0.288172	0.344343	0.300008	0.278345	0.308985	0.30837	0.259148	0.271503	0.271534	0.326845	0.169855	0.132702	0.127461	0.146758	0.131497	0	0.129204	0.136593	1.6668	0.477165	0.455236	0.462917	0.462579	0.475427	0.457572	0.459244	0.542753	0.459763	0.487781
Cat4_7	0.612466	0.621989	0.701312	0.655224	0.634877	0.633077	0.673836	0.682686	0.286256	0.289603	0.284052	0.282694	0.28466	0.272016	0.301601	0.295312	0.313312	0.31477	0.355581	0.330936	0.302898	0.343272	0.318256	0.293335	0.320006	0.31851	0.291236	0.293148	0.290385	0.33636	0.173013	0.118635	0.125205	0.122002	0.120638	0.129204	0	0.107866	1.63726	0.473356	0.454225	0.458824	0.458727	0.471069	0.456072	0.45477	0.531258	0.467201	0.49337
Cat4_8	0.63655	0.651862	0.725999	0.6735	0.6572	0.656555	0.701113	0.708153	0.292405	0.307727	0.289603	0.299849	0.302622	0.290262	0.316607	0.30612	0.316815	0.322609	0.354463	0.335349	0.301257	0.365378	0.326761	0.306637	0.319158	0.323907	0.294177	0.290167	0.28544	0.329124	0.188067	0.145414	0.125635	0.12076	0.13031	0.136593	0.107866	0	1.66601	0.481883	0.469503	0.478905	0.470348	0.488001	0.467048	0.470786	0.558379	0.482871	0.508819
Ccal	1.60181	1.56963	1.67357	1.59601	1.59944	1.59871	1.61532	1.65239	1.60594	1.6279	1.58697	1.65539	1.62368	1.56502	1.66732	1.59503	1.70977	1.73726	1.72794	1.70375	1.69251	1.71194	1.70683	1.63147	1.70524	1.72679	1.64265	1.61689	1.66032	1.70344	1.61533	1.64889	1.7162	1.69791	1.71	1.6668	1.63726	1.66601	0	1.56455	1.61606	1.52974	1.48865	1.58062	1.54517	1.60801	1.53528	1.58063	1.56852
CF1_1	0.545282	0.530071	0.598401	0.553363	0.53422	0.530233	0.586332	0.594909	0.441117	0.418765	0.420618	0.479563	0.463076	0.443087	0.419033	0.433548	0.486552	0.484546	0.49447	0.491044	0.468902	0.49644	0.513228	0.479402	0.494957	0.515341	0.475185	0.481939	0.489521	0.539778	0.452923	0.489192	0.494598	0.477583	0.494723	0.477165	0.473356	0.481883	1.56455	0	0.203491	0.198098	0.183632	0.183434	0.2485	0.219125	0.332831	0.305341	0.321347
CF1_2	0.482376	0.477988	0.549394	0.492243	0.476804	0.472041	0.520458	0.525431	0.42364	0.411338	0.387127	0.462952	0.436671	0.430018	0.39413	0.445554	0.457026	0.45385	0.470022	0.460302	0.435894	0.47546	0.47594	0.459097	0.473144	0.485173	0.433952	0.456941	0.453161	0.50282	0.446758	0.463101	0.468175	0.467268	0.466239	0.455236	0.454225	0.469503	1.61606	0.203491	0	0.179932	0.187133	0.188492	0.192258	0.169812	0.291165	0.239846	0.245642
CF1_3	0.512218	0.50194	0.582467	0.530333	0.501294	0.495649	0.560295	0.574404	0.428252	0.407948	0.393973	0.458	0.441628	0.442047	0.387314	0.430784	0.464287	0.453078	0.46123	0.470322	0.446878	0.479076	0.468485	0.454121	0.467699	0.489877	0.444262	0.45884	0.458111	0.506827	0.448286	0.469429	0.473816	0.467097	0.478382	0.462917	0.458824	0.478905	1.52974	0.198098	0.179932	0	0.185394	0.19043	0.17911	0.201422	0.295012	0.23736	0.283422
CF1_4	0.51082	0.499325	0.57334	0.513453	0.505815	0.500072	0.546729	0.561862	0.428559	0.412082	0.410285	0.465849	0.45579	0.439616	0.400698	0.433418	0.480797	0.46653	0.488745	0.474056	0.458421	0.488988	0.478978	0.468335	0.476226	0.497298	0.447922	0.463236	0.459103	0.502278	0.448371	0.455764	0.475889	0.464021	0.471538	0.462579	0.458727	0.470348	1.48865	0.183632	0.187133	0.185394	0	0.182979	0.186725	0.187334	0.300347	0.235638	0.27854
CF1_5	0.495025	0.490538	0.570185	0.513392	0.496658	0.494983	0.550071	0.542946	0.436518	0.419224	0.418438	0.47346	0.448222	0.44892	0.403445	0.450986	0.488078	0.468652	0.494736	0.48446	0.468494	0.48935	0.478326	0.460054	0.467863	0.499498	0.455514	0.468109	0.465002	0.528217	0.455043	0.48897	0.48668	0.470972	0.478836	0.475427	0.471069	0.488001	1.58062	0.183434	0.188492	0.19043	0.182979	0	0.210445	0.206309	0.318082	0.260584	0.294171
CF1_6	0.480409	0.498385	0.568597	0.508314	0.505021	0.502536	0.536671	0.539275	0.421831	0.405681	0.399204	0.461669	0.44872	0.428467	0.390663	0.45746	0.477158	0.466321	0.489973	0.470423	0.452726	0.478255	0.47928	0.455351	0.480127	0.478887	0.445292	0.457537	0.455118	0.508891	0.461666	0.469291	0.473655	0.467653	0.467908	0.457572	0.456072	0.467048	1.54517	0.2485	0.192258	0.17911	0.186725	0.210445	0	0.201649	0.309916	0.240976	0.279874
CF1_7	0.478507	0.476731	0.560315	0.495543	0.480457	0.477065	0.523881	0.527078	0.432767	0.42059	0.405712	0.461609	0.442059	0.442442	0.38933	0.437607	0.453198	0.454736	0.474269	0.463912	0.436761	0.474855	0.483271	0.46286	0.4693	0.49921	0.452801	0.465046	0.456466	0.527173	0.450897	0.463706	0.469802	0.466522	0.468205	0.459244	0.45477	0.470786	1.60801	0.219125	0.169812	0.201422	0.187334	0.206309	0.201649	0	0.341195	0.28955	0.289714
CF2_3	0.565408	0.559535	0.632938	0.59244	0.547218	0.546027	0.622777	0.622367	0.50977	0.504554	0.492395	0.538623	0.537983	0.517437	0.49703	0.511174	0.542794	0.55676	0.56439	0.553344	0.531487	0.55374	0.552848	0.53252	0.54875	0.56186	0.538953	0.544649	0.537753	0.599641	0.520918	0.547592	0.549547	0.539242	0.551302	0.542753	0.531258	0.558379	1.53528	0.332831	0.291165	0.295012	0.300347	0.318082	0.309916	0.341195	0	0.213427	0.208124
CF2_4	0.519007	0.509862	0.592374	0.52666	0.488574	0.48521	0.552114	0.564069	0.417775	0.432684	0.404583	0.455174	0.453798	0.43393	0.406018	0.450718	0.47601	0.46683	0.482606	0.47702	0.452897	0.494883	0.459496	0.460823	0.474411	0.485077	0.441553	0.457434	0.450979	0.509088	0.455686	0.482656	0.471675	0.471066	0.477216	0.459763	0.467201	0.482871	1.58063	0.305341	0.239846	0.23736	0.235638	0.260584	0.240976	0.28955	0.213427	0	0.194733
CF2_5	0.510169	0.500642	0.578872	0.524014	0.483312	0.481352	0.546993	0.55901	0.467372	0.459214	0.432562	0.489523	0.477361	0.470561	0.432833	0.479843	0.512251	0.504977	0.51822	0.509443	0.485739	0.534944	0.511727	0.501015	0.509158	0.515747	0.492985	0.504252	0.499003	0.544736	0.48524	0.49611	0.487521	0.499076	0.498137	0.487781	0.49337	0.508819	1.56852	0.321347	0.245642	0.283422	0.27854	0.294171	0.279874	0.289714	0.208124	0.194733	0
CF2_6	0.537046	0.540201	0.601165	0.561176	0.519196	0.513723	0.584824	0.586935	0.459593	0.457078	0.443805	0.502629	0.488792	0.467376	0.436805	0.481633	0.499608	0.503558	0.52545	0.502016	0.476592	0.519941	0.515752	0.49782	0.508498	0.519275	0.495131	0.510343	0.492982	0.552545	0.473468	0.503542	0.505023	0.494471	0.509095	0.490929	0.496842	0.515587	1.50135	0.318808	0.267875	0.280587	0.288192	0.293681	0.292584	0.31859	0.186667	0.215753	0.21716
CF2_7	0.572474	0.56876	0.650057	0.605218	0.564325	0.558332	0.625208	0.618553	0.51624	0.515595	0.496563	0.550228	0.552844	0.527429	0.499995	0.545122	0.557673	0.553759	0.562296	0.559105	0.538974	0.564231	0.553354	0.554418	0.562079	0.576302	0.539811	0.56125	0.546894	0.595755	0.539094	0.553103	0.546138	0.559173	0.559539	0.541101	0.54572	0.570476	1.59353	0.379822	0.316062	0.33377	0.347505	0.322193	0.327633	0.349597	0.212772	0.266514	0.241274
CF2_8	0.51468	0.51317	0.596337	0.53638	0.500947	0.497096	0.567202	0.56042	0.45048	0.454289	0.427435	0.485039	0.475538	0.460429	0.432468	0.477659	0.497881	0.499634	0.502443	0.497782	0.478682	0.506936	0.494901	0.493089	0.500078	0.522762	0.477439	0.497819	0.485221	0.532529	0.475177	0.493948	0.487479	0.500436	0.495283	0.48144	0.480147	0.504175	1.53281	0.310816	0.24047	0.259613	0.268856	0.259156	0.25751	0.267582	0.184821	0.188598	0.1782
CF3_1	0.553364	0.573019	0.615497	0.578474	0.584076	0.580043	0.605252	0.615975	0.528509	0.527427	0.511014	0.579866	0.550627	0.533311	0.485115	0.566967	0.574245	0.556076	0.570869	0.584684	0.549234	0.580781	0.572176	0.566829	0.570452	0.599809	0.549686	0.570782	0.554375	0.637732	0.548659	0.559393	0.57029	0.55746	0.562241	0.559732	0.553171	0.576379	1.60421	0.35642	0.298369	0.335558	0.335817	0.315054	0.329071	0.301444	0.344835	0.332265	0.335969
CF3_2	0.516174	0.516231	0.577544	0.528795	0.520985	0.51819	0.557741	0.57384	0.438267	0.437705	0.423186	0.488316	0.468775	0.455793	0.392297	0.485864	0.492185	0.476241	0.49563	0.49535	0.463324	0.504536	0.50487	0.483386	0.513917	0.52426	0.466136	0.484184	0.479364	0.555249	0.470383	0.489714	0.497881	0.494995	0.493866	0.485253	0.480679	0.512413	1.63056	0.260778	0.216241	0.239921	0.255805	0.230576	0.253748	0.233715	0.330783	0.262641	0.280665
CF3_3	0.506834	0.506149	0.568588	0.521699	0.509025	0.505924	0.55674	0.567948	0.427051	0.43998	0.420739	0.476481	0.469778	0.456398	0.395329	0.472905	0.49689	0.476499	0.50171	0.497715	0.469031	0.502057	0.49819	0.480925	0.483881	0.511088	0.46709	0.485852	0.473149	0.541107	0.470362	0.472207	0.480342	0.486993	0.478747	0.470125	0.468426	0.493987	1.61147	0.302405	0.244924	0.268409	0.281869	0.255342	0.260047	0.252741	0.313916	0.250637	0.271204
CF3_4	0.505767	0.510368	0.573938	0.521708	0.508983	0.505558	0.552139	0.569164	0.443615	0.448798	0.422532	0.499571	0.48145	0.471393	0.40823	0.486345	0.499581	0.477529	0.501479	0.500718	0.47173	0.513291	0.501847	0.476669	0.506505	0.513171	0.465036	0.492648	0.483357	0.547214	0.470203	0.48581	0.489174	0.491719	0.488942	0.48306	0.478913	0.510475	1.64028	0.295414	0.239573	0.251545	0.283129	0.25618	0.254117	0.250007	0.33326	0.265806	0.277592
CF3_5	0.514041	0.515227	0.593818	0.533848	0.511803	0.507475	0.561522	0.575802	0.439943	0.44514	0.433005	0.489288	0.476592	0.462042	0.408655	0.492363	0.488049	0.477218	0.505518	0.495605	0.470215	0.510219	0.51175	0.490261	0.504855	0.531455	0.474558	0.493553	0.491851	0.543244	0.48129	0.493551	0.508871	0.498662	0.49522	0.487326	0.487295	0.511253	1.58108	0.306601	0.256315	0.263817	0.293333	0.27259	0.261548	0.253385	0.332938	0.269268	0.28309
CF3_7	0.500953	0.506347	0.582295	0.521243	0.515799	0.512966	0.548168	0.56622	0.430166	0.432294	0.409684	0.47723	0.47334	0.452485	0.385271	0.471934	0.482394	0.478046	0.493523	0.490423	0.452507	0.504499	0.478022	0.462568	0.481872	0.487197	0.44921	0.46927	0.465481	0.5353	0.466257	0.478577	0.476083	0.481434	0.478598	0.468266	0.469186	0.490145	1.61839	0.270238	0.213961	0.231557	0.254528	0.223287	0.236562	0.221271	0.323171	0.244962	0.260865
CF3_8	0.528457	0.53466	0.589053	0.540354	0.542232	0.538975	0.577304	0.587585	0.467224	0.472075	0.446611	0.508248	0.49436	0.488293	0.427538	0.507869	0.510835	0.503111	0.52124	0.522216	0.48917	0.523142	0.524384	0.494278	0.52537	0.537816	0.491389	0.508209	0.503	0.566133	0.50041	0.521235	0.522739	0.527081	0.520779	0.515712	0.512849	0.53825	1.6182	0.322121	0.262138	0.282166	0.30852	0.275792	0.277255	0.270355	0.348838	0.281162	0.307655
CF4_1	0.556093	0.55276	0.592816	0.56384	0.554977	0.549897	0.599227	0.596313	0.490636	0.476958	0.462628	0.54131	0.534996	0.50176	0.471207	0.515431	0.542999	0.540019	0.562919	0.554596	0.517191	0.556412	0.557486	0.536024	0.554926	0.570898	0.5282	0.5429	0.530083	0.599693	0.508286	0.529837	0.545574	0.528243	0.539116	0.527592	0.508216	0.543524	1.60372	0.284016	0.256509	0.287487	0.291785	0.289628	0.291849	0.296379	0.307969	0.28476	0.300607
CF4_2	0.497601	0.509406	0.561242	0.512413	0.501493	0.499494	0.549847	0.544602	0.436697	0.44768	0.431954	0.496491	0.481969	0.461755	0.415303	0.485145	0.486883	0.492843	0.506783	0.492457	0.465502	0.502162	0.503094	0.487156	0.512925	0.520813	0.472818	0.497937	0.487855	0.539849	0.481239	0.492719	0.501949	0.507566	0.506639	0.48791	0.483562	0.510616	1.58938	0.277668	0.203782	0.26103	0.268728	0.255496	0.247887	0.242364	0.290023	0.237385	0.254038
CF4_3	0.53853	0.547204	0.578872	0.545034	0.546273	0.544048	0.58997	0.583151	0.450927	0.448542	0.444002	0.506101	0.49074	0.463318	0.430384	0.485056	0.497314	0.504215	0.527102	0.498544	0.478414	0.51474	0.523756	0.489862	0.517948	0.5287	0.487276	0.505567	0.492958	0.546991	0.480091	0.503803	0.522308	0.51388	0.516426	0.504286	0.504911	0.523977	1.58792	0.294934	0.240818	0.287313	0.281561	0.270944	0.271621	0.266884	0.320795	0.258369	0.277916
CF4_4	0.524872	0.521775	0.57575	0.541578	0.51798	0.514391	0.56921	0.572338	0.465359	0.450995	0.448852	0.498056	0.489204	0.494006	0.431305	0.498188	0.503267	0.50579	0.534486	0.510963	0.4799	0.518268	0.533604	0.511186	0.532649	0.545651	0.501987	0.526606	0.513372	0.583408	0.493967	0.513608	0.519346	0.521709	0.524912	0.516691	0.498039	0.528917	1.59877	0.319322	0.249948	0.302076	0.317701	0.293936	0.308535	0.261347	0.329609	0.274965	0.274093
CF4_5	0.48599	0.501946	0.539896	0.500397	0.491807	0.490892	0.531675	0.535261	0.434573	0.434981	0.414952	0.485325	0.468097	0.451438	0.412991	0.468448	0.476583	0.474256	0.500824	0.483165	0.451114	0.503877	0.499094	0.477503	0.488963	0.504443	0.462839	0.491786	0.484475	0.543297	0.476895	0.492494	0.492649	0.491565	0.489306	0.482092	0.474617	0.507294	1.57858	0.276103	0.207939	0.249922	0.262675	0.227829	0.244602	0.252953	0.287882	0.214274	0.244048
CF4_6	0.54692	0.54493	0.598805	0.565389	0.547558	0.544956	0.594734	0.591391	0.449105	0.438561	0.439824	0.508127	0.471223	0.454655	0.443495	0.482451	0.484583	0.4926	0.514593	0.502612	0.47004	0.502716	0.517118	0.497864	0.507692	0.532238	0.491016	0.507558	0.500561	0.548275	0.477835	0.496316	0.516483	0.502755	0.519132	0.500273	0.483995	0.510389	1.54605	0.275546	0.241003	0.272092	0.266881	0.258968	0.259528	0.266472	0.315442	0.262984	0.281483
CF4_7	0.510186	0.514854	0.570392	0.523654	0.505352	0.502916	0.558212	0.559381	0.47046	0.470352	0.448579	0.522039	0.511522	0.497777	0.450487	0.517042	0.514605	0.520937	0.533789	0.531921	0.492692	0.536484	0.539783	0.523465	0.541522	0.541838	0.504322	0.521023	0.519347	0.571852	0.49891	0.499529	0.520963	0.514334	0.526199	0.505744	0.494644	0.526955	1.56157	0.302221	0.218306	0.262507	0.286002	0.269777	0.257612	0.265976	0.2987	0.236018	0.265068
ChR1_1	0.526569	0.542899	0.602677	0.555688	0.531349	0.526662	0.575743	0.586064	0.441062	0.448286	0.423607	0.490186	0.490515	0.460296	0.415104	0.472314	0.509397	0.502033	0.505368	0.499905	0.474645	0.520799	0.508818	0.484155	0.498338	0.516929	0.49102	0.499124	0.48356	0.558406	0.485547	0.500879	0.491075	0.505891	0.498084	0.487745	0.497194	0.501008	1.59181	0.350384	0.292348	0.294169	0.312519	0.302797	0.284793	0.326273	0.31705	0.27361	0.294506
ChR1_2	0.505544	0.517756	0.585585	0.522285	0.506073	0.501924	0.54375	0.556206	0.421144	0.443449	0.421524	0.487954	0.476063	0.449027	0.407816	0.47328	0.482716	0.481332	0.501209	0.486452	0.452542	0.511137	0.482249	0.467877	0.474903	0.49432	0.460366	0.479391	0.458019	0.524879	0.468643	0.486617	0.480418	0.480512	0.476789	0.467825	0.475935	0.482086	1.59468	0.319245	0.282786	0.274731	0.293171	0.270609	0.264416	0.315774	0.307401	0.250839	0.287495
ChR1_4	0.523151	0.531604	0.59715	0.545373	0.528448	0.524578	0.565914	0.574072	0.452364	0.46164	0.43421	0.525479	0.486088	0.488129	0.434267	0.482611	0.519	0.506442	0.521357	0.518176	0.49423	0.534869	0.513137	0.491676	0.502665	0.524328	0.485737	0.506293	0.488363	0.561767	0.494797	0.515023	0.51102	0.52254	0.515673	0.507765	0.517556	0.516855	1.60361	0.334227	0.285163	0.290961	0.307532	0.285434	0.274442	0.336771	0.32815	0.269084	0.295524
ChR1_5	0.574979	0.586833	0.653071	0.589254	0.581116	0.579698	0.623924	0.643148	0.50662	0.533606	0.496002	0.565313	0.547398	0.534114	0.485241	0.561736	0.568324	0.554949	0.554348	0.56492	0.533641	0.575905	0.555473	0.546102	0.549934	0.571734	0.5271	0.557031	0.530747	0.607192	0.557313	0.558871	0.549853	0.565954	0.557484	0.557146	0.566503	0.563128	1.70144	0.397026	0.326755	0.358037	0.360912	0.337196	0.356128	0.388804	0.372687	0.303887	0.340469
ChR1_6	0.510158	0.515867	0.583947	0.536281	0.516509	0.510606	0.554131	0.565403	0.435237	0.441406	0.424397	0.494788	0.479049	0.466149	0.411879	0.476986	0.504568	0.497794	0.497857	0.496452	0.468642	0.522957	0.492544	0.475479	0.475628	0.492668	0.471747	0.487004	0.474455	0.543812	0.480276	0.488402	0.490774	0.493902	0.492904	0.482923	0.49137	0.494134	1.63059	0.336333	0.289333	0.288647	0.30505	0.290168	0.273546	0.33823	0.328998	0.272718	0.295991
ChR1_7	0.506987	0.502515	0.582117	0.523406	0.499671	0.498404	0.539878	0.557189	0.441507	0.463218	0.432007	0.500861	0.491524	0.474213	0.417358	0.488332	0.501977	0.493908	0.512004	0.494211	0.470671	0.511694	0.497119	0.488571	0.496859	0.513374	0.478371	0.496905	0.471367	0.544786	0.477358	0.492048	0.48436	0.498778	0.487908	0.470727	0.485998	0.489114	1.57082	0.339148	0.296334	0.298143	0.288357	0.292339	0.283884	0.329089	0.295195	0.256198	0.305199
ChR1_8	0.505274	0.508753	0.574243	0.527795	0.508964	0.50586	0.54892	0.552553	0.429988	0.428451	0.413686	0.479646	0.468661	0.450204	0.404626	0.475617	0.488628	0.481178	0.490129	0.491781	0.457404	0.501998	0.486963	0.479807	0.488699	0.511031	0.468716	0.486462	0.463221	0.536834	0.47941	0.491321	0.489145	0.490028	0.48686	0.473792	0.487011	0.488413	1.56071	0.323419	0.282525	0.276701	0.279447	0.273154	0.259341	0.321825	0.299838	0.24721	0.278978
ChR2_1	0.556238	0.557795	0.615933	0.57669	0.549113	0.545261	0.598295	0.603724	0.517497	0.503038	0.487706	0.540835	0.530516	0.530775	0.475072	0.527883	0.568023	0.565239	0.559419	0.559193	0.54447	0.568184	0.563617	0.541376	0.553403	0.570736	0.535032	0.554634	0.539132	0.598891	0.540434	0.54631	0.542741	0.545474	0.554144	0.535519	0.532384	0.553702	1.56982	0.391578	0.312759	0.331738	0.359913	0.349706	0.339045	0.351549	0.349461	0.323834	0.299783
ChR2_3	0.499815	0.501401	0.570291	0.51465	0.484584	0.482308	0.546835	0.560194	0.43627	0.445886	0.411817	0.4935	0.467899	0.463735	0.408953	0.459939	0.491566	0.480036	0.501842	0.479701	0.46303	0.507249	0.495277	0.485328	0.48937	0.517791	0.460747	0.481893	0.471925	0.546791	0.48223	0.481231	0.488704	0.478556	0.480246	0.467191	0.47733	0.484195	1.58346	0.333196	0.271386	0.285728	0.313744	0.309524	0.282682	0.299485	0.313594	0.256636	0.279199
ChR2_4	0.51249	0.500059	0.56341	0.531981	0.500165	0.496034	0.563086	0.572094	0.434793	0.430756	0.408268	0.477204	0.46246	0.450303	0.401907	0.45919	0.490695	0.48064	0.481832	0.482598	0.462733	0.494292	0.473872	0.46857	0.474975	0.495825	0.451157	0.461713	0.457175	0.517169	0.461173	0.47385	0.489695	0.482719	0.48518	0.465086	0.471297	0.474811	1.58812	0.312566	0.251902	0.271642	0.278804	0.287456	0.272035	0.29197	0.301381	0.25826	0.26734
ChR2_7	0.497023	0.496727	0.555768	0.514893	0.500868	0.499585	0.544078	0.552548	0.42249	0.423309	0.408553	0.485293	0.461073	0.447764	0.409313	0.45076	0.47268	0.475002	0.497561	0.468597	0.449897	0.493149	0.490145	0.463949	0.481776	0.493081	0.458785	0.470674	0.464168	0.52891	0.471067	0.471392	0.481587	0.47693	0.483073	0.467613	0.468586	0.481546	1.54773	0.316899	0.241674	0.261275	0.280695	0.280071	0.2591	0.282569	0.279571	0.251223	0.260413
ChR2_8	0.505367	0.497937	0.560837	0.520564	0.489551	0.48597	0.545688	0.555013	0.435943	0.44362	0.421556	0.490931	0.464045	0.44969	0.406386	0.459753	0.491408	0.489502	0.493561	0.494332	0.469497	0.491694	0.495698	0.479902	0.487721	0.511434	0.462951	0.493866	0.477482	0.529555	0.465211	0.48166	0.481721	0.487194	0.490069	0.467982	0.46829	0.479503	1.57183	0.309325	0.264867	0.275713	0.289853	0.299669	0.296043	0.275137	0.321885	0.268051	0.280248
ChR3_2	0.522548	0.528374	0.58391	0.533296	0.508266	0.505882	0.56308	0.564202	0.468767	0.467333	0.433657	0.517446	0.494652	0.481121	0.43398	0.498577	0.514052	0.500793	0.516816	0.512241	0.481643	0.527981	0.510465	0.505826	0.512111	0.535222	0.486302	0.502442	0.495828	0.556344	0.490762	0.514433	0.509246	0.517791	0.526749	0.500794	0.507777	0.523263	1.55751	0.328526	0.272386	0.269166	0.301176	0.311653	0.297028	0.310701	0.316624	0.25381	0.299146
ChR3_3	0.525809	0.525881	0.591356	0.537997	0.51865	0.515606	0.569445	0.575313	0.452842	0.462763	0.437151	0.51758	0.482942	0.484676	0.422181	0.491594	0.496639	0.483755	0.499984	0.501008	0.467149	0.515234	0.501934	0.488921	0.495629	0.523516	0.483414	0.4919	0.475637	0.542119	0.488002	0.506299	0.50519	0.5088	0.507703	0.49156	0.499997	0.505834	1.58193	0.339776	0.293603	0.291226	0.313389	0.310732	0.28798	0.318755	0.339043	0.274479	0.314581
ChR3_4	0.52782	0.533226	0.598004	0.547385	0.520954	0.51786	0.57421	0.574936	0.450887	0.457088	0.432124	0.515995	0.476933	0.470798	0.420058	0.489769	0.496002	0.485139	0.497297	0.503868	0.470869	0.515435	0.493513	0.487728	0.498655	0.513167	0.478422	0.485206	0.470961	0.539177	0.485838	0.509286	0.505697	0.508694	0.51378	0.494451	0.507002	0.515315	1.53578	0.349893	0.289228	0.280948	0.325421	0.311317	0.28732	0.319401	0.329689	0.26511	0.298474
ChR3_6	0.524033	0.528269	0.594143	0.540794	0.525564	0.521395	0.576939	0.577278	0.450473	0.458355	0.442783	0.514001	0.487105	0.475111	0.421487	0.495452	0.49629	0.493517	0.505575	0.499989	0.468136	0.513126	0.496785	0.496172	0.497033	0.517053	0.483756	0.494625	0.476631	0.54908	0.488028	0.509075	0.505881	0.510552	0.51357	0.497037	0.504094	0.507893	1.58519	0.351971	0.298248	0.294992	0.306602	0.318393	0.283276	0.319772	0.309002	0.258204	0.299251
ChR3_7	0.514117	0.513808	0.58846	0.535513	0.506161	0.503113	0.565123	0.56397	0.453573	0.462538	0.446741	0.523962	0.48922	0.480088	0.422708	0.493445	0.495917	0.485063	0.497818	0.496329	0.470788	0.503116	0.496689	0.498974	0.4967	0.522758	0.487019	0.491344	0.480698	0.543015	0.490598	0.512213	0.512011	0.513749	0.521627	0.5025	0.501528	0.517174	1.60794	0.3472	0.284641	0.292159	0.307728	0.312619	0.293111	0.319596	0.334587	0.26954	0.303105
ChR3_8	0.521077	0.520008	0.588921	0.531373	0.50589	0.503587	0.554713	0.561616	0.461108	0.465612	0.440763	0.51386	0.487689	0.47626	0.42262	0.503864	0.514381	0.500107	0.506604	0.511789	0.48514	0.524686	0.499387	0.494661	0.503223	0.51941	0.478753	0.491675	0.480392	0.543095	0.493238	0.509993	0.508804	0.513948	0.517973	0.506577	0.504935	0.514977	1.57883	0.329186	0.271082	0.268236	0.29966	0.305942	0.283721	0.29809	0.327758	0.246176	0.284959
ChR4_2	0.536789	0.5279	0.586528	0.538623	0.522607	0.519803	0.574356	0.580846	0.454444	0.449356	0.42965	0.491004	0.485301	0.464446	0.420064	0.475852	0.50911	0.48932	0.50511	0.498237	0.477786	0.514612	0.504659	0.491897	0.498764	0.520719	0.479978	0.495363	0.48121	0.549588	0.486684	0.502339	0.504602	0.504908	0.509278	0.485731	0.50488	0.510105	1.53152	0.327798	0.272954	0.277899	0.278926	0.296944	0.281572	0.303836	0.308376	0.248993	0.288427
ChR4_3	0.537519	0.532923	0.590403	0.547898	0.528107	0.524219	0.575674	0.590469	0.469726	0.473537	0.45387	0.507815	0.491229	0.480723	0.428387	0.487024	0.530015	0.509775	0.534022	0.515621	0.495138	0.538702	0.506026	0.500632	0.505391	0.529161	0.490076	0.500962	0.493359	0.568635	0.50721	0.50306	0.51542	0.524242	0.524691	0.500335	0.50217	0.521286	1.54092	0.338953	0.279442	0.285797	0.309275	0.304566	0.287184	0.314966	0.300693	0.276134	0.292905
ChR4_4	0.544872	0.539289	0.597876	0.544228	0.53537	0.530913	0.579379	0.586479	0.45353	0.447617	0.431417	0.494533	0.472281	0.461033	0.415898	0.47475	0.508954	0.487315	0.509998	0.504013	0.483497	0.520729	0.50014	0.479924	0.490717	0.517458	0.477703	0.486152	0.479557	0.546916	0.488334	0.497032	0.505599	0.516797	0.510013	0.493982	0.499543	0.516854	1.54719	0.338577	0.276075	0.26736	0.289785	0.293218	0.275736	0.309373	0.294783	0.258198	0.295906
ChR4_7	0.506603	0.518017	0.564981	0.522544	0.513794	0.511425	0.552976	0.555473	0.443434	0.459523	0.443098	0.513983	0.486481	0.46232	0.41689	0.477068	0.503833	0.485141	0.509027	0.496404	0.473247	0.509365	0.493637	0.479225	0.491173	0.49843	0.47335	0.476057	0.466542	0.549208	0.483961	0.499727	0.50271	0.505746	0.511522	0.487328	0.500566	0.516892	1.58421	0.354791	0.281379	0.310683	0.310188	0.314208	0.291218	0.315896	0.336219	0.273563	0.309315
ChR4_8	0.548055	0.52745	0.599618	0.545155	0.52592	0.523837	0.576586	0.583847	0.459022	0.45015	0.435825	0.503791	0.483266	0.475557	0.424844	0.480816	0.514741	0.500101	0.517885	0.509067	0.487893	0.517565	0.501569	0.489525	0.497419	0.522194	0.483527	0.492336	0.474483	0.553006	0.498843	0.514345	0.512358	0.519806	0.524493	0.49726	0.510192	0.517885	1.57956	0.326051	0.277814	0.272627	0.28382	0.301897	0.274469	0.310279	0.296883	0.246119	0.280229
ChV1_1	0.531911	0.516726	0.605371	0.546911	0.507579	0.505401	0.576242	0.568997	0.464036	0.442214	0.427856	0.496318	0.467203	0.468789	0.421165	0.468996	0.495283	0.487322	0.49167	0.500714	0.477285	0.501978	0.524956	0.49757	0.501095	0.517217	0.490424	0.506076	0.503313	0.556272	0.480706	0.500606	0.501294	0.49071	0.511975	0.489658	0.504117	0.501166	1.58132	0.323147	0.299459	0.305116	0.31216	0.311123	0.326046	0.325181	0.306228	0.250475	0.26251
ChV1_2	0.512669	0.511527	0.577527	0.538015	0.504869	0.502409	0.559762	0.554497	0.436799	0.417732	0.407196	0.478698	0.453371	0.443347	0.40856	0.44851	0.46072	0.468222	0.478841	0.464115	0.456689	0.485102	0.500272	0.470813	0.484067	0.499304	0.461305	0.475315	0.470815	0.545032	0.441097	0.477765	0.484558	0.468148	0.485047	0.457414	0.474086	0.471356	1.52432	0.28712	0.272228	0.266607	0.27638	0.275449	0.278631	0.302962	0.275381	0.229662	0.262648
ChV1_3	0.519351	0.508649	0.599018	0.528557	0.508601	0.505101	0.559077	0.567008	0.430558	0.432692	0.401898	0.46987	0.436471	0.443679	0.39909	0.462473	0.464277	0.455737	0.475472	0.464526	0.443816	0.465571	0.485989	0.467738	0.494142	0.49354	0.466986	0.482	0.467903	0.52643	0.449881	0.463223	0.466614	0.454477	0.467725	0.455043	0.457118	0.468282	1.52507	0.313432	0.25491	0.277884	0.294009	0.269234	0.286357	0.290379	0.260595	0.216257	0.229735
ChV1_4	0.50217	0.491589	0.560485	0.515576	0.478647	0.476348	0.550009	0.541771	0.435265	0.43293	0.410221	0.488802	0.452133	0.445284	0.398385	0.456984	0.474191	0.471179	0.476741	0.470155	0.457927	0.495208	0.483658	0.483197	0.48021	0.487783	0.469084	0.478583	0.461015	0.541688	0.464595	0.465863	0.469226	0.465243	0.475849	0.462086	0.464722	0.476369	1.54695	0.332167	0.271049	0.278024	0.28324	0.289283	0.286968	0.283679	0.247619	0.236181	0.209198
ChV1_5	0.538906	0.53059	0.606411	0.559278	0.528659	0.527734	0.585988	0.577751	0.490323	0.47956	0.456301	0.52075	0.496816	0.494695	0.436709	0.477827	0.527995	0.513369	0.513094	0.515063	0.505992	0.537468	0.521413	0.509715	0.520092	0.523047	0.502665	0.521548	0.51252	0.572966	0.498837	0.499141	0.503193	0.499542	0.511171	0.496728	0.501075	0.494703	1.61364	0.338429	0.30455	0.315237	0.307188	0.333543	0.310783	0.322357	0.305768	0.269532	0.259605
ChV1_6	0.493134	0.481346	0.554145	0.513189	0.479138	0.477252	0.542559	0.538054	0.422094	0.439046	0.416478	0.465581	0.443838	0.44026	0.387948	0.444854	0.449813	0.443499	0.452252	0.46016	0.428262	0.46737	0.465191	0.45124	0.451382	0.473814	0.441866	0.459744	0.446951	0.509823	0.442899	0.459124	0.452885	0.451773	0.450967	0.448642	0.451804	0.464544	1.60795	0.304578	0.241458	0.249653	0.2681	0.263005	0.256524	0.271082	0.258828	0.209177	0.225602
ChV1_7	0.524303	0.520911	0.592206	0.54005	0.506343	0.502929	0.559044	0.569077	0.453687	0.449318	0.423682	0.488581	0.465381	0.46747	0.402534	0.482008	0.492964	0.493372	0.501385	0.500225	0.476009	0.518716	0.502759	0.489323	0.496145	0.502885	0.477836	0.482546	0.481492	0.54522	0.472145	0.477137	0.479507	0.484009	0.489813	0.47098	0.4774	0.481514	1.49833	0.30997	0.261504	0.271161	0.290287	0.279696	0.272664	0.281877	0.260003	0.215193	0.230798
ChV1_8	0.498003	0.481247	0.569629	0.50828	0.476347	0.474802	0.541321	0.534244	0.414513	0.422692	0.395778	0.462092	0.432856	0.428	0.381757	0.447425	0.451132	0.46187	0.463872	0.452591	0.441234	0.470621	0.459264	0.442625	0.468677	0.477428	0.43729	0.449139	0.436071	0.517719	0.441738	0.453209	0.45897	0.45457	0.45805	0.445402	0.455207	0.455626	1.55282	0.294505	0.256735	0.256087	0.262908	0.269663	0.249649	0.286756	0.246582	0.192519	0.209178
ChV2_1	0.514376	0.496522	0.589682	0.532102	0.494039	0.488471	0.557947	0.561341	0.428036	0.410437	0.404013	0.451665	0.437671	0.420754	0.406093	0.426893	0.467449	0.472804	0.473967	0.465377	0.448699	0.477273	0.467555	0.457988	0.461919	0.473356	0.444399	0.456603	0.457896	0.502979	0.427925	0.443929	0.453024	0.442595	0.446444	0.4428	0.433111	0.442422	1.52047	0.278648	0.274263	0.262535	0.26635	0.259252	0.283688	0.294983	0.253118	0.237884	0.262244
ChV2_2	0.497737	0.48518	0.5591	0.520929	0.474162	0.472547	0.53981	0.545457	0.431579	0.428511	0.420901	0.459639	0.451635	0.428923	0.404353	0.437076	0.472477	0.468856	0.484462	0.471579	0.448381	0.494622	0.485774	0.473683	0.478838	0.482309	0.464776	0.481278	0.466983	0.525651	0.443165	0.45529	0.461044	0.450225	0.466652	0.454255	0.451773	0.457936	1.52999	0.27765	0.261333	0.264588	0.259976	0.25964	0.281986	0.290085	0.244163	0.23909	0.221976
ChV2_3	0.50685	0.492354	0.570141	0.522656	0.484535	0.482904	0.556377	0.556797	0.427339	0.433212	0.406731	0.468947	0.458399	0.43432	0.411435	0.444868	0.48129	0.481503	0.490876	0.48041	0.456168	0.502898	0.487941	0.466411	0.486319	0.496788	0.459734	0.466823	0.460966	0.527792	0.450277	0.465818	0.464385	0.457663	0.467572	0.459983	0.459884	0.461292	1.55893	0.251081	0.252147	0.243094	0.247932	0.246498	0.264204	0.271425	0.241477	0.212536	0.230591
ChV2_4	0.497978	0.481648	0.564643	0.499953	0.472299	0.470085	0.525371	0.540177	0.430259	0.451107	0.413568	0.483738	0.451102	0.456619	0.414973	0.467284	0.491651	0.488354	0.501893	0.494872	0.462095	0.50989	0.481776	0.474617	0.477213	0.50096	0.456418	0.469999	0.462147	0.527942	0.46195	0.469698	0.464312	0.472133	0.470133	0.460155	0.467594	0.47475	1.57191	0.308721	0.25527	0.266902	0.270994	0.271523	0.261375	0.285427	0.256063	0.196552	0.232614
ChV2_5	0.547774	0.531278	0.618858	0.559165	0.512836	0.513656	0.580942	0.582306	0.450228	0.442127	0.41423	0.466725	0.460568	0.455912	0.414193	0.460216	0.482251	0.470038	0.482065	0.486327	0.463734	0.498949	0.499534	0.490258	0.484008	0.49687	0.491856	0.488504	0.479031	0.542431	0.478087	0.480743	0.479142	0.484754	0.493696	0.479096	0.487827	0.490266	1.62007	0.336703	0.309961	0.315321	0.32544	0.319516	0.314396	0.330483	0.301204	0.234604	0.269202
ChV2_6	0.527481	0.516209	0.60025	0.545813	0.516307	0.517145	0.559954	0.574489	0.447961	0.426427	0.408528	0.470075	0.468063	0.443181	0.411573	0.460724	0.483672	0.4797	0.492956	0.48208	0.469906	0.496147	0.488824	0.473969	0.48646	0.493823	0.481205	0.487899	0.469524	0.533645	0.465549	0.484075	0.480475	0.474117	0.47922	0.469918	0.454877	0.470837	1.54081	0.318905	0.282114	0.281913	0.289493	0.294096	0.275156	0.320138	0.273625	0.219879	0.250197
ChV2_7	0.508825	0.50101	0.593121	0.530552	0.485403	0.482112	0.558784	0.560593	0.455117	0.455508	0.434062	0.477901	0.470264	0.453915	0.420493	0.469573	0.497773	0.482837	0.498898	0.485576	0.467205	0.511824	0.49272	0.485564	0.493762	0.508059	0.478925	0.485338	0.461886	0.536916	0.470125	0.482975	0.482264	0.483037	0.482707	0.485368	0.476771	0.481223	1.54152	0.325851	0.259212	0.268858	0.280241	0.27652	0.260191	0.29527	0.238191	0.192756	0.209934
ChV2_8	0.517234	0.495896	0.58686	0.529652	0.490074	0.486932	0.54847	0.563035	0.427704	0.424657	0.406914	0.466502	0.446687	0.435305	0.401572	0.437684	0.469653	0.468087	0.490912	0.47219	0.454838	0.498353	0.47759	0.465526	0.478079	0.49776	0.462266	0.472112	0.455843	0.519876	0.462104	0.483686	0.488022	0.483471	0.486415	0.47641	0.475369	0.485129	1.52148	0.279693	0.250263	0.254084	0.248596	0.268304	0.265644	0.27869	0.24591	0.20796	0.23525
ChV3_1	0.542214	0.535083	0.61185	0.559601	0.526184	0.524585	0.580466	0.584846	0.507624	0.489681	0.46299	0.519624	0.507686	0.517021	0.453066	0.507305	0.529327	0.518985	0.522013	0.540121	0.512155	0.533608	0.540963	0.526211	0.528034	0.536558	0.515506	0.541016	0.524866	0.594409	0.510846	0.529448	0.529101	0.521051	0.533529	0.515902	0.527173	0.534555	1.63829	0.367626	0.309264	0.330003	0.339008	0.330547	0.338683	0.332429	0.333733	0.291666	0.269658
ChV3_2	0.520841	0.51892	0.577539	0.534768	0.517789	0.51493	0.563733	0.569121	0.460184	0.447272	0.423616	0.491581	0.471225	0.462072	0.418904	0.490767	0.492603	0.498145	0.498604	0.489337	0.474764	0.510973	0.495173	0.486623	0.505038	0.505201	0.484015	0.479889	0.468148	0.554409	0.481515	0.495271	0.501016	0.485228	0.492401	0.479961	0.497087	0.499875	1.54293	0.318905	0.278659	0.293768	0.30005	0.302031	0.271399	0.309373	0.279165	0.23095	0.248523
ChV3_3	0.51888	0.49233	0.565704	0.525376	0.488362	0.485702	0.539026	0.565051	0.428584	0.434441	0.404614	0.467008	0.438557	0.4407	0.399837	0.452515	0.470697	0.487382	0.487977	0.482895	0.465885	0.501646	0.475284	0.45715	0.462436	0.476289	0.45339	0.461544	0.447019	0.519121	0.439994	0.446506	0.458943	0.453197	0.455347	0.446713	0.443572	0.46632	1.51379	0.300887	0.260175	0.264551	0.265246	0.260705	0.27643	0.276769	0.266528	0.227216	0.239271
ChV3_4	0.52865	0.517389	0.59	0.533196	0.527185	0.523542	0.571001	0.574138	0.442651	0.428718	0.428614	0.47854	0.464768	0.449225	0.416185	0.450564	0.479487	0.499045	0.494158	0.483344	0.463242	0.49406	0.500316	0.466189	0.488767	0.502734	0.473037	0.481495	0.471477	0.548868	0.451093	0.479784	0.489344	0.475724	0.483933	0.475322	0.48201	0.488587	1.48814	0.298962	0.284644	0.277562	0.279556	0.286434	0.304411	0.310433	0.316836	0.262665	0.297566
ChV3_6	0.540464	0.526778	0.600234	0.547364	0.520413	0.516842	0.581469	0.588903	0.457783	0.461244	0.434712	0.485098	0.470208	0.47224	0.424929	0.481091	0.488657	0.500283	0.491422	0.501946	0.475562	0.503945	0.503638	0.484512	0.498478	0.508211	0.473275	0.483466	0.481395	0.55361	0.47471	0.498453	0.496169	0.488437	0.483849	0.482487	0.497491	0.49506	1.51008	0.316198	0.267124	0.263627	0.288052	0.27564	0.290284	0.283296	0.284398	0.248015	0.264459
ChV3_7	0.515369	0.497193	0.571262	0.536062	0.496182	0.491198	0.552431	0.559341	0.441938	0.433968	0.419511	0.483988	0.456817	0.458486	0.41743	0.450527	0.479302	0.490414	0.507507	0.491358	0.463523	0.507924	0.495658	0.472194	0.485161	0.50766	0.484078	0.487899	0.47599	0.548626	0.469183	0.482968	0.496822	0.475381	0.486055	0.47921	0.479556	0.486178	1.48877	0.285598	0.264098	0.269071	0.272261	0.265851	0.288052	0.29201	0.265992	0.244032	0.253713
ChV3_8	0.503873	0.476706	0.553417	0.5096	0.484066	0.480659	0.527903	0.542636	0.42124	0.411942	0.401158	0.455192	0.426816	0.429299	0.390425	0.434271	0.454293	0.463969	0.470564	0.466026	0.444942	0.474143	0.457689	0.435572	0.447596	0.473045	0.432892	0.437056	0.434959	0.503434	0.427223	0.449512	0.447549	0.457687	0.455703	0.443703	0.445127	0.465062	1.51679	0.287911	0.25259	0.258658	0.257686	0.262758	0.267769	0.275278	0.272901	0.227083	0.241852
ChV4_1	0.521242	0.512424	0.57874	0.52774	0.49764	0.495282	0.553045	0.565442	0.459016	0.473338	0.449585	0.498891	0.478117	0.476614	0.425743	0.482706	0.500511	0.507147	0.512783	0.511257	0.484782	0.517555	0.509181	0.504916	0.518839	0.515847	0.483888	0.502161	0.497989	0.549613	0.482712	0.497244	0.496354	0.497368	0.505244	0.478859	0.496981	0.498719	1.54771	0.308637	0.257554	0.272063	0.283727	0.26767	0.263765	0.281287	0.310168	0.256528	0.26783
ChV4_2	0.500749	0.505771	0.571699	0.527296	0.489925	0.488293	0.544171	0.555391	0.426573	0.427007	0.400799	0.475789	0.443714	0.43664	0.394674	0.43451	0.484948	0.464886	0.483921	0.480612	0.450272	0.484734	0.46889	0.455877	0.471267	0.485029	0.45003	0.456481	0.451009	0.510211	0.457051	0.484684	0.485569	0.485142	0.490222	0.461588	0.475496	0.485161	1.58478	0.295997	0.253805	0.25286	0.263711	0.283757	0.252667	0.278473	0.291679	0.224829	0.248367
ChV4_3	0.544719	0.557158	0.614601	0.557025	0.557264	0.554737	0.59576	0.598853	0.48454	0.476919	0.465526	0.535102	0.502224	0.496908	0.442651	0.508922	0.535414	0.528796	0.544315	0.531502	0.510653	0.546369	0.54579	0.535793	0.536723	0.547996	0.508711	0.540435	0.522097	0.578928	0.501833	0.529085	0.534125	0.539876	0.539225	0.524623	0.529492	0.542149	1.59355	0.359609	0.280493	0.284305	0.311163	0.313125	0.291189	0.304699	0.314498	0.263083	0.303483
ChV4_4	0.502113	0.495641	0.577034	0.519843	0.483916	0.481918	0.550558	0.553614	0.432121	0.433188	0.412356	0.466524	0.458073	0.453838	0.393445	0.455975	0.478867	0.475959	0.483942	0.474192	0.458907	0.493793	0.486224	0.470983	0.472572	0.496206	0.458692	0.469922	0.464394	0.526532	0.449598	0.476187	0.468804	0.471422	0.475822	0.46203	0.472859	0.481519	1.52975	0.313677	0.253672	0.2643	0.268563	0.281243	0.258905	0.28146	0.286302	0.23673	0.253259
ChV4_5	0.507901	0.509865	0.567717	0.52529	0.50553	0.502337	0.549469	0.565074	0.457359	0.458695	0.445713	0.494491	0.483706	0.478169	0.426706	0.47656	0.514607	0.504171	0.504418	0.515424	0.493425	0.529965	0.519369	0.502816	0.509572	0.53188	0.491126	0.506693	0.493941	0.562018	0.500892	0.509905	0.513848	0.51696	0.527767	0.504008	0.506641	0.52127	1.5624	0.313151	0.270304	0.273272	0.277621	0.276688	0.274912	0.27806	0.337749	0.259978	0.269306
ChV4_6	0.511624	0.508625	0.564994	0.520802	0.497405	0.493624	0.541657	0.556447	0.457811	0.458497	0.437821	0.489447	0.471978	0.457775	0.428678	0.485344	0.498301	0.485399	0.49922	0.49364	0.48811	0.508337	0.50471	0.487339	0.499549	0.519262	0.476768	0.501275	0.48976	0.550368	0.49466	0.505856	0.505971	0.505997	0.501914	0.486683	0.500306	0.515387	1.5507	0.302755	0.236526	0.256602	0.269072	0.279284	0.261151	0.260195	0.307014	0.257627	0.27344
ChV4_7	0.529096	0.531846	0.588481	0.538751	0.525204	0.522295	0.572868	0.57759	0.456904	0.457907	0.42446	0.481618	0.481737	0.469255	0.428816	0.471814	0.50323	0.495919	0.506947	0.502841	0.484784	0.51394	0.508264	0.489353	0.497761	0.513321	0.477578	0.489878	0.483612	0.544999	0.48753	0.503648	0.497735	0.494587	0.507069	0.483322	0.490667	0.51248	1.52457	0.307687	0.264851	0.264421	0.263476	0.297266	0.263834	0.2823	0.303709	0.243094	0.270695
ChV4_8	0.52147	0.519533	0.587911	0.541749	0.514518	0.510921	0.571503	0.573142	0.467154	0.466701	0.447397	0.502784	0.476434	0.47488	0.427407	0.484629	0.499738	0.510806	0.51017	0.506389	0.477773	0.515574	0.526096	0.509513	0.525117	0.528109	0.486741	0.506544	0.488178	0.561484	0.490478	0.508318	0.510488	0.518583	0.517819	0.498506	0.509357	0.521822	1.51865	0.327211	0.274238	0.276919	0.284764	0.29758	0.266685	0.27333	0.321968	0.268692	0.279566
ChW1_1	0.498943	0.504646	0.56257	0.516315	0.514727	0.510554	0.528519	0.530484	0.476004	0.480159	0.439599	0.508299	0.48739	0.50845	0.427625	0.474851	0.518515	0.502145	0.532321	0.523337	0.490973	0.533244	0.515556	0.508067	0.515734	0.523385	0.481093	0.499917	0.501325	0.556391	0.501901	0.533049	0.515432	0.512264	0.52614	0.508027	0.518167	0.528357	1.74656	0.380518	0.32874	0.359624	0.365616	0.361788	0.342629	0.354094	0.430888	0.373899	0.368444
ChW1_2	0.458136	0.46333	0.531442	0.473971	0.459193	0.455388	0.491034	0.488256	0.44921	0.466746	0.425689	0.502231	0.474642	0.483974	0.420496	0.474296	0.50726	0.49883	0.533645	0.508463	0.488687	0.533035	0.498846	0.488563	0.501688	0.514738	0.471305	0.481492	0.478048	0.551527	0.486072	0.514387	0.507905	0.500866	0.509431	0.49978	0.500221	0.521801	1.71003	0.351497	0.30598	0.330306	0.337117	0.317434	0.313094	0.321783	0.403046	0.345835	0.346899
ChW1_3	0.497126	0.510463	0.559623	0.512768	0.514283	0.509199	0.525859	0.534739	0.460986	0.469888	0.429848	0.503263	0.483529	0.488022	0.42161	0.474002	0.504785	0.494921	0.528056	0.507454	0.48638	0.535766	0.492982	0.494661	0.502728	0.52042	0.466365	0.487888	0.48714	0.56049	0.492658	0.524122	0.510259	0.503877	0.521	0.492233	0.508479	0.528071	1.74867	0.378464	0.344485	0.362282	0.373803	0.363993	0.348921	0.353442	0.447292	0.376104	0.380611
ChW1_4	0.460129	0.463163	0.540988	0.47664	0.462413	0.459308	0.500442	0.498709	0.442315	0.470975	0.426044	0.495815	0.473354	0.478185	0.414087	0.467533	0.514589	0.495528	0.522425	0.51372	0.485009	0.525555	0.483449	0.482773	0.493292	0.506871	0.46442	0.481683	0.473857	0.546243	0.494477	0.51822	0.513159	0.503691	0.509479	0.499485	0.500335	0.513441	1.71298	0.343007	0.295395	0.319648	0.332425	0.314428	0.304518	0.316685	0.400966	0.335893	0.342445
ChW1_5	0.482082	0.479257	0.539058	0.483404	0.481117	0.477479	0.507842	0.507583	0.455322	0.480733	0.43216	0.504779	0.47675	0.494908	0.424512	0.464612	0.504125	0.500555	0.515943	0.519004	0.482802	0.532027	0.502407	0.494562	0.501102	0.521723	0.473625	0.495559	0.483115	0.556146	0.496165	0.519818	0.515302	0.503361	0.515455	0.497033	0.505777	0.515916	1.75589	0.374732	0.321758	0.356275	0.358906	0.346829	0.334412	0.34861	0.421797	0.360463	0.3642
ChW1_6	0.446324	0.44479	0.502633	0.458686	0.448088	0.444458	0.485048	0.499583	0.385277	0.397542	0.361631	0.43527	0.415861	0.407482	0.352731	0.413711	0.442856	0.425701	0.451653	0.440078	0.409644	0.449979	0.435241	0.429562	0.431576	0.449301	0.409812	0.423184	0.421482	0.487452	0.425018	0.435254	0.443495	0.44189	0.442956	0.424739	0.430628	0.446597	1.62271	0.285276	0.237367	0.257106	0.270065	0.265013	0.245268	0.25794	0.301208	0.252005	0.273509
ChW1_7	0.485827	0.492884	0.54796	0.50325	0.494707	0.490423	0.515132	0.513066	0.456158	0.479074	0.438467	0.502084	0.493887	0.49871	0.433302	0.487307	0.520633	0.51564	0.548691	0.532597	0.505501	0.548465	0.506991	0.493623	0.5073	0.520351	0.479949	0.492165	0.488724	0.561939	0.497285	0.529466	0.526813	0.516644	0.526255	0.512777	0.514274	0.534423	1.73163	0.373827	0.32751	0.35048	0.354949	0.356045	0.331478	0.348198	0.41233	0.358581	0.362028
ChW1_8	0.466585	0.464931	0.535629	0.482165	0.468888	0.465691	0.503615	0.50227	0.423915	0.448269	0.408467	0.478195	0.454079	0.458577	0.403425	0.44057	0.484485	0.472945	0.496253	0.482443	0.466446	0.510303	0.474424	0.462147	0.472194	0.492835	0.450028	0.461882	0.456777	0.525093	0.471444	0.49389	0.485583	0.479882	0.486031	0.473664	0.476689	0.497175	1.70362	0.352067	0.301809	0.320215	0.337698	0.326828	0.308603	0.31729	0.398054	0.334785	0.344175
ChW2_1	0.497194	0.505937	0.563464	0.521487	0.501583	0.499598	0.539232	0.533269	0.47672	0.48653	0.448859	0.516479	0.503432	0.508232	0.440977	0.486355	0.522321	0.507653	0.533802	0.523033	0.503911	0.543626	0.516367	0.501412	0.510874	0.524532	0.492117	0.502663	0.511531	0.565491	0.508589	0.539752	0.523933	0.519421	0.535194	0.518363	0.531364	0.537758	1.74688	0.385226	0.337501	0.358676	0.375368	0.362439	0.346258	0.357766	0.421858	0.37455	0.377229
ChW2_2	0.486105	0.500559	0.548968	0.50286	0.498286	0.494637	0.516911	0.520155	0.465225	0.468016	0.433882	0.515043	0.486588	0.501168	0.429687	0.481052	0.511986	0.497725	0.531348	0.511419	0.48413	0.533242	0.503157	0.497388	0.512971	0.530856	0.475392	0.496477	0.488249	0.567648	0.501953	0.533446	0.521252	0.513869	0.521043	0.509997	0.521531	0.527462	1.72944	0.371838	0.332145	0.354425	0.363576	0.347433	0.338967	0.346476	0.417119	0.368883	0.369471
ChW2_4	0.491844	0.489048	0.549948	0.504213	0.495376	0.490351	0.524568	0.519356	0.456283	0.471717	0.437817	0.515291	0.492072	0.495848	0.427679	0.482011	0.53157	0.51866	0.545314	0.532911	0.508551	0.560535	0.515969	0.498003	0.51288	0.531839	0.479059	0.499148	0.500167	0.567095	0.501859	0.533706	0.524659	0.514833	0.527606	0.511657	0.518664	0.536869	1.72386	0.373057	0.32484	0.346076	0.359018	0.345053	0.334498	0.342902	0.423946	0.357464	0.363994
ChW2_5	0.490192	0.493263	0.550114	0.50148	0.494218	0.489151	0.515295	0.520352	0.457323	0.489246	0.444743	0.511055	0.491916	0.503419	0.445405	0.487364	0.524419	0.51325	0.540049	0.529631	0.505246	0.545389	0.503921	0.490506	0.493459	0.51807	0.481127	0.498196	0.482061	0.562239	0.51437	0.538324	0.529811	0.527414	0.534943	0.519253	0.530455	0.543579	1.74079	0.371104	0.329497	0.355768	0.355864	0.358179	0.33849	0.353565	0.404433	0.360276	0.360233
ChW2_6	0.479192	0.478621	0.543502	0.493312	0.482521	0.477935	0.515859	0.507156	0.449235	0.469729	0.428263	0.515775	0.481742	0.484845	0.422165	0.465303	0.501789	0.499089	0.526057	0.513142	0.485836	0.534355	0.501427	0.497735	0.498255	0.523527	0.473363	0.492375	0.483153	0.5595	0.49524	0.5169	0.51016	0.507262	0.515475	0.500291	0.510086	0.522572	1.69404	0.352681	0.305128	0.327188	0.335304	0.32285	0.314391	0.325416	0.399031	0.335254	0.335234
ChW2_7	0.479981	0.488565	0.552431	0.498263	0.489198	0.48484	0.514867	0.516749	0.439088	0.463706	0.419765	0.492518	0.466429	0.483347	0.416917	0.460606	0.501155	0.490309	0.518552	0.504376	0.481855	0.525322	0.492317	0.48101	0.489848	0.507555	0.460515	0.474753	0.474023	0.543574	0.484389	0.517635	0.510407	0.505119	0.50637	0.4936	0.504432	0.518015	1.71805	0.358673	0.310579	0.335314	0.339193	0.335787	0.316308	0.342945	0.397564	0.343716	0.352321
ChW2_8	0.468056	0.475434	0.533073	0.476329	0.47618	0.472645	0.501836	0.498719	0.449044	0.472011	0.42964	0.507476	0.478523	0.493763	0.42742	0.477487	0.514932	0.506855	0.539254	0.524876	0.490845	0.541268	0.504456	0.498002	0.502026	0.521444	0.476234	0.494623	0.485702	0.571167	0.498397	0.528826	0.51769	0.508913	0.521328	0.508179	0.514834	0.531284	1.72801	0.356808	0.316816	0.3371	0.347537	0.332193	0.32373	0.326508	0.423035	0.355634	0.355529
ChW3_1	0.598528	0.609848	0.667781	0.595809	0.605817	0.600851	0.641506	0.633125	0.532338	0.570443	0.531866	0.578239	0.592597	0.572074	0.519928	0.551574	0.605003	0.57985	0.576869	0.615862	0.589833	0.616997	0.574307	0.589804	0.568475	0.60538	0.559104	0.591178	0.575826	0.618325	0.59287	0.608718	0.598333	0.578527	0.593406	0.576397	0.582505	0.613165	1.80157	0.446541	0.41876	0.430063	0.446339	0.422216	0.441429	0.433911	0.512609	0.436785	0.455395
ChW3_2	0.495696	0.49174	0.56341	0.501436	0.501262	0.495076	0.52765	0.533913	0.449744	0.476243	0.437272	0.499686	0.495722	0.471718	0.430333	0.481721	0.52296	0.504853	0.522096	0.528863	0.504831	0.551415	0.4969	0.494263	0.495136	0.525725	0.468789	0.5002	0.475533	0.549811	0.497479	0.515898	0.512559	0.496508	0.506446	0.499916	0.497981	0.522611	1.66961	0.374647	0.336794	0.358988	0.349072	0.34233	0.366513	0.352542	0.418369	0.35775	0.370228
ChW3_3	0.494435	0.47953	0.549566	0.490244	0.495522	0.488354	0.51203	0.524147	0.446056	0.47554	0.442698	0.506856	0.499206	0.475504	0.434723	0.472045	0.516033	0.48606	0.51814	0.520409	0.4961	0.539898	0.496205	0.49808	0.495465	0.524488	0.468494	0.496752	0.483038	0.546122	0.497422	0.515516	0.516373	0.499617	0.506099	0.492661	0.495947	0.532784	1.67878	0.365496	0.335597	0.358333	0.351448	0.356791	0.36518	0.348864	0.418145	0.355313	0.369841
ChW3_4	0.495621	0.497585	0.562211	0.498032	0.496612	0.490475	0.531548	0.533148	0.445696	0.472428	0.438979	0.498548	0.50277	0.463219	0.437673	0.471354	0.518104	0.49489	0.517105	0.526731	0.50272	0.542242	0.485199	0.492169	0.491994	0.519057	0.462404	0.49675	0.477587	0.54012	0.498871	0.509241	0.510471	0.493755	0.503338	0.493002	0.495595	0.52435	1.64049	0.370815	0.345605	0.35488	0.34558	0.348184	0.362909	0.358754	0.423027	0.353678	0.375584
ChW3_5	0.542322	0.545514	0.608144	0.526578	0.547006	0.542258	0.584616	0.585694	0.520649	0.533251	0.499451	0.562663	0.569443	0.538109	0.495864	0.544595	0.590172	0.567834	0.581963	0.601081	0.563972	0.600122	0.557459	0.55665	0.55033	0.597495	0.541507	0.576976	0.556672	0.605491	0.558634	0.568252	0.567363	0.557389	0.562248	0.558741	0.553501	0.584621	1.78329	0.431655	0.383831	0.424232	0.407543	0.404594	0.422324	0.395897	0.49683	0.435036	0.437914
ChW3_6	0.455755	0.467506	0.537193	0.471654	0.468327	0.463711	0.495385	0.493331	0.438994	0.456513	0.425167	0.488643	0.470298	0.458922	0.414932	0.459921	0.495322	0.477648	0.502046	0.50343	0.480872	0.526054	0.464893	0.465906	0.466751	0.498603	0.436904	0.469578	0.450647	0.511808	0.478629	0.499923	0.502529	0.485428	0.486403	0.477444	0.488614	0.514706	1.63917	0.342644	0.30148	0.323229	0.31782	0.310345	0.330837	0.324511	0.394193	0.321868	0.352015
ChW3_7	0.49888	0.495318	0.564344	0.488141	0.498957	0.492508	0.536707	0.528632	0.468652	0.487351	0.466217	0.520472	0.518622	0.490012	0.460365	0.493528	0.534769	0.512135	0.529723	0.541795	0.519138	0.560944	0.501414	0.503983	0.51012	0.539263	0.483894	0.513379	0.492001	0.559366	0.517617	0.528454	0.530676	0.522951	0.514766	0.521173	0.516296	0.544368	1.67254	0.370749	0.336413	0.354249	0.340786	0.336534	0.364264	0.343312	0.419121	0.36297	0.385579
ChW3_8	0.47124	0.469948	0.541376	0.472652	0.477033	0.471398	0.51144	0.506583	0.462466	0.476315	0.460705	0.5027	0.497922	0.483492	0.452453	0.486674	0.529665	0.515352	0.532875	0.536741	0.513359	0.560339	0.49697	0.503091	0.503277	0.536958	0.480431	0.513163	0.494394	0.560421	0.50721	0.519145	0.518916	0.510488	0.512769	0.50277	0.501481	0.545768	1.65032	0.363403	0.320218	0.341512	0.336116	0.336614	0.340773	0.337751	0.405015	0.351418	0.364998
ChW4_1	0.470296	0.468984	0.546379	0.473495	0.483231	0.479586	0.506429	0.500516	0.457413	0.473723	0.443687	0.504363	0.484458	0.494199	0.421926	0.481652	0.50587	0.496762	0.521176	0.519707	0.489059	0.534589	0.491583	0.48861	0.496859	0.516507	0.469545	0.491071	0.483139	0.558376	0.491155	0.506048	0.508298	0.492566	0.4987	0.49356	0.494703	0.522258	1.66423	0.359001	0.312802	0.342781	0.346181	0.336688	0.345518	0.330031	0.400816	0.348499	0.363714
ChW4_2	0.482119	0.484816	0.550132	0.495217	0.49029	0.483841	0.519496	0.513219	0.464464	0.476594	0.451072	0.527752	0.496799	0.505501	0.446302	0.510313	0.531704	0.530435	0.554098	0.542391	0.510471	0.565695	0.513337	0.512218	0.522417	0.536169	0.49417	0.516613	0.501949	0.58246	0.508231	0.526869	0.531899	0.516749	0.530289	0.516737	0.519484	0.539621	1.71437	0.371474	0.323325	0.35039	0.355323	0.342793	0.340055	0.338833	0.410128	0.355806	0.367958
ChW4_3	0.476846	0.483199	0.547408	0.488813	0.491159	0.485392	0.514353	0.511969	0.458391	0.473605	0.456641	0.510922	0.499797	0.500007	0.428704	0.491671	0.506172	0.508456	0.532356	0.518143	0.487586	0.549505	0.500518	0.491276	0.505844	0.523803	0.477052	0.496527	0.480037	0.564615	0.494833	0.519242	0.516899	0.508821	0.519503	0.507393	0.517532	0.532318	1.69116	0.369007	0.322368	0.337758	0.349813	0.343649	0.335785	0.326256	0.39495	0.343182	0.359661
ChW4_4	0.479077	0.480305	0.556427	0.484452	0.477878	0.476356	0.518783	0.513563	0.457661	0.471895	0.444248	0.49775	0.486145	0.488145	0.428077	0.487908	0.495816	0.494592	0.524656	0.517172	0.488623	0.531228	0.496027	0.494139	0.50672	0.525379	0.476641	0.498269	0.480286	0.567525	0.490388	0.513367	0.513824	0.507507	0.513976	0.497658	0.503612	0.522902	1.67224	0.355406	0.31514	0.341603	0.351722	0.340641	0.341899	0.327655	0.413095	0.359736	0.361003
ChW4_5	0.476531	0.475227	0.538664	0.488477	0.478694	0.47375	0.513805	0.508947	0.469307	0.491982	0.455531	0.518676	0.501352	0.498758	0.434019	0.505966	0.530976	0.528968	0.544525	0.542323	0.513254	0.559317	0.502801	0.503347	0.509526	0.536013	0.493817	0.508531	0.497092	0.572262	0.505646	0.523276	0.520227	0.511449	0.521075	0.512474	0.51806	0.535645	1.69449	0.369299	0.332486	0.350361	0.364437	0.346375	0.363217	0.34301	0.422368	0.361805	0.373422
ChW4_6	0.472281	0.468473	0.534776	0.484562	0.473621	0.468035	0.508671	0.506266	0.469098	0.488588	0.453978	0.519875	0.501119	0.499587	0.430877	0.505373	0.530055	0.52803	0.544195	0.539586	0.512671	0.558998	0.503629	0.502771	0.51177	0.536098	0.492566	0.507966	0.497575	0.574272	0.50576	0.520225	0.521756	0.513678	0.520501	0.50805	0.516096	0.536474	1.68811	0.365892	0.326525	0.346093	0.360671	0.341197	0.359732	0.339941	0.416955	0.358712	0.371478
ChW4_7	0.476897	0.477765	0.545628	0.482277	0.480609	0.475965	0.516138	0.503521	0.462169	0.479882	0.448777	0.519493	0.487815	0.49088	0.418109	0.490978	0.519278	0.519656	0.547126	0.530479	0.505006	0.546561	0.511395	0.51348	0.509052	0.531641	0.489791	0.510452	0.490648	0.582159	0.49521	0.522444	0.522882	0.513397	0.523745	0.508453	0.511942	0.534473	1.67932	0.385135	0.318679	0.363575	0.368389	0.360547	0.367219	0.351031	0.421626	0.365625	0.364434
ChW4_8	0.476533	0.479225	0.552601	0.479735	0.479681	0.475065	0.515169	0.506089	0.458549	0.470975	0.444249	0.516854	0.489682	0.496603	0.41482	0.485485	0.512167	0.514861	0.537681	0.530212	0.495346	0.550999	0.507284	0.507176	0.513037	0.521266	0.482698	0.502557	0.484984	0.571203	0.490336	0.516185	0.510059	0.50163	0.51542	0.49846	0.502378	0.524302	1.66099	0.367239	0.321892	0.346206	0.357167	0.349147	0.346441	0.334374	0.425538	0.363681	0.362452
Cpum	1.74635	1.68213	1.80062	1.71755	1.70502	1.70289	1.7507	1.78768	1.69637	1.68185	1.66023	1.71945	1.69764	1.65777	1.77276	1.70481	1.79485	1.82115	1.81964	1.79525	1.80233	1.78994	1.81077	1.72697	1.79388	1.79037	1.73366	1.70997	1.77041	1.78566	1.68567	1.71339	1.74823	1.75449	1.76908	1.71841	1.73693	1.72233	0.462902	1.66773	1.70493	1.64379	1.58242	1.6821	1.61736	1.7062	1.65907	1.67919	1.67611
Cspin	0.567216	0.558563	0.620765	0.573327	0.569014	0.565434	0.600282	0.612925	0.469337	0.486415	0.460331	0.500392	0.50099	0.486276	0.432731	0.519407	0.538966	0.501953	0.524836	0.514984	0.50302	0.548079	0.522949	0.499846	0.50731	0.549535	0.490329	0.530569	0.496344	0.561577	0.489502	0.501234	0.501291	0.498902	0.517185	0.495704	0.503	0.528068	1.70581	0.54059	0.505928	0.519038	0.520323	0.52327	0.522918	0.500255	0.600235	0.5339	0.522474
EnL1_1	1.66286	1.58772	1.66284	1.61965	1.60208	1.60034	1.67705	1.67722	1.58832	1.59833	1.59985	1.68236	1.63828	1.56683	1.71021	1.56662	1.74898	1.80392	1.79131	1.76032	1.75935	1.71951	1.74744	1.66684	1.76116	1.76391	1.69105	1.66241	1.73569	1.77658	1.58864	1.64757	1.70094	1.65202	1.70087	1.64763	1.60275	1.63527	0.5876	1.48605	1.56887	1.46413	1.44751	1.55136	1.49148	1.60413	1.37118	1.54287	1.54428
EnL1_4	1.64348	1.58387	1.64512	1.60113	1.586	1.58453	1.67107	1.66325	1.57801	1.58667	1.59115	1.65879	1.62786	1.5545	1.68525	1.55198	1.73574	1.78915	1.78078	1.74594	1.73685	1.71162	1.71895	1.64665	1.73695	1.76142	1.66174	1.63585	1.71047	1.74949	1.58162	1.63054	1.68538	1.63564	1.67859	1.62926	1.59684	1.61325	0.560616	1.46554	1.56768	1.45237	1.42745	1.53508	1.47733	1.58453	1.38791	1.52018	1.51803
EnL1_5	1.63584	1.5769	1.64146	1.5976	1.57977	1.57827	1.66759	1.65751	1.56653	1.57208	1.58709	1.65107	1.62086	1.54491	1.67986	1.53939	1.7281	1.77702	1.77278	1.73724	1.7306	1.69822	1.71603	1.6408	1.73436	1.75437	1.65711	1.6298	1.70511	1.73996	1.56702	1.62551	1.67746	1.62424	1.67064	1.61891	1.58734	1.60486	0.566568	1.46177	1.56117	1.44585	1.41991	1.52244	1.46833	1.58443	1.37588	1.51515	1.50631
EnL1_6	1.64429	1.58142	1.64811	1.60304	1.58681	1.58742	1.66967	1.66626	1.57778	1.58748	1.59091	1.65731	1.63084	1.55431	1.6872	1.55179	1.73655	1.79243	1.78159	1.74792	1.73766	1.70765	1.71976	1.64746	1.74015	1.76223	1.66144	1.63666	1.71128	1.75283	1.57932	1.63135	1.68618	1.63858	1.6794	1.62901	1.59562	1.61613	0.56527	1.46725	1.57151	1.45318	1.43002	1.53686	1.47814	1.58843	1.38872	1.52099	1.51884
EnL1_7	1.63824	1.5774	1.64193	1.59468	1.58262	1.58322	1.66351	1.6579	1.57358	1.57912	1.59096	1.65123	1.62247	1.55195	1.68459	1.54945	1.72819	1.78406	1.77323	1.73956	1.7293	1.70167	1.71372	1.64785	1.73659	1.75638	1.66193	1.63899	1.70984	1.74447	1.57303	1.62405	1.68004	1.63235	1.67324	1.62276	1.58928	1.6057	0.567363	1.46519	1.56214	1.4475	1.42695	1.53046	1.47164	1.58213	1.38722	1.51836	1.51431
EnL1_8	1.63894	1.57946	1.64289	1.6	1.58169	1.58333	1.66662	1.66101	1.57371	1.58236	1.58891	1.65427	1.62563	1.55127	1.68301	1.54875	1.7312	1.78815	1.77461	1.74253	1.73343	1.70819	1.71671	1.64659	1.73472	1.75919	1.66061	1.63574	1.71054	1.74726	1.57731	1.62725	1.68425	1.6334	1.67635	1.62702	1.59359	1.61102	0.561457	1.4642	1.56746	1.44835	1.42434	1.53382	1.47324	1.5823	1.38482	1.5189	1.51675
EnL2_1	1.62976	1.57298	1.65822	1.5967	1.57754	1.58126	1.66773	1.65333	1.59146	1.6205	1.58264	1.6577	1.62888	1.56028	1.6773	1.54078	1.73582	1.78938	1.78382	1.75316	1.73819	1.71058	1.71208	1.64878	1.73831	1.73936	1.66392	1.63149	1.69001	1.72973	1.57835	1.64107	1.69655	1.64842	1.69867	1.63768	1.60482	1.62451	0.557615	1.48415	1.58476	1.45641	1.44653	1.55658	1.48915	1.60517	1.40992	1.52943	1.53416
EnL2_2	1.6306	1.57509	1.65807	1.59876	1.58179	1.58344	1.67309	1.6554	1.59256	1.6226	1.5817	1.65738	1.63097	1.56454	1.6827	1.54702	1.74008	1.79611	1.78018	1.75623	1.73888	1.71364	1.71633	1.64976	1.74137	1.74117	1.66266	1.62939	1.69201	1.73399	1.58364	1.64747	1.70081	1.65593	1.70519	1.64194	1.61216	1.62981	0.56187	1.49116	1.58799	1.46157	1.45348	1.55784	1.49058	1.60837	1.41242	1.53177	1.53355
EnL2_3	1.62407	1.56228	1.64725	1.58145	1.56724	1.5689	1.66002	1.64461	1.58725	1.61083	1.57125	1.64972	1.62671	1.55127	1.67162	1.53781	1.72775	1.78077	1.78118	1.74842	1.73225	1.70341	1.70173	1.63574	1.7264	1.72354	1.65291	1.61883	1.68326	1.71863	1.57731	1.63574	1.69094	1.64411	1.69529	1.63234	1.60072	1.61619	0.557998	1.47776	1.57353	1.44656	1.43848	1.5496	1.47696	1.59679	1.40206	1.52081	1.52349
EnL2_4	1.63304	1.57451	1.65889	1.58739	1.58183	1.58347	1.66729	1.65391	1.58854	1.61554	1.5828	1.65638	1.6261	1.56016	1.68055	1.54254	1.73692	1.78489	1.77561	1.75091	1.73595	1.70477	1.71316	1.64936	1.74094	1.73855	1.66016	1.63074	1.69773	1.73025	1.58265	1.64906	1.69738	1.65547	1.7041	1.64025	1.61317	1.62575	0.567984	1.48699	1.57861	1.45816	1.44825	1.54938	1.48757	1.60859	1.40698	1.52993	1.53183
EnL2_5	1.63341	1.56961	1.65712	1.58679	1.57616	1.57989	1.66774	1.66102	1.59122	1.61822	1.58234	1.666	1.63534	1.56487	1.68093	1.54623	1.75017	1.7988	1.78892	1.76803	1.75068	1.72198	1.7264	1.65758	1.74847	1.74743	1.66506	1.63771	1.70501	1.73921	1.59165	1.65501	1.70804	1.66476	1.71022	1.64946	1.62004	1.63161	0.560175	1.48967	1.57514	1.45269	1.45274	1.55206	1.47892	1.60703	1.40878	1.5297	1.53059
EnL2_6	1.62887	1.57202	1.65398	1.58918	1.57757	1.57922	1.6679	1.65238	1.58942	1.61846	1.58373	1.65795	1.62792	1.55825	1.6764	1.53874	1.7361	1.78611	1.77914	1.74993	1.73734	1.70376	1.71235	1.64893	1.73507	1.74224	1.65857	1.63157	1.69477	1.73142	1.5815	1.64548	1.69564	1.65289	1.70116	1.63779	1.60896	1.62457	0.559033	1.49039	1.58375	1.45708	1.44719	1.55554	1.48616	1.6084	1.40963	1.52836	1.53115
EnL2_7	1.62634	1.56655	1.65162	1.58578	1.57547	1.57712	1.66662	1.64896	1.58936	1.61297	1.5816	1.65541	1.62779	1.55427	1.67958	1.54277	1.73582	1.78938	1.77855	1.7496	1.737	1.7046	1.70977	1.64006	1.73115	1.73691	1.65291	1.62725	1.69001	1.73471	1.57731	1.63894	1.69094	1.64842	1.69529	1.63234	1.60379	1.6193	0.557998	1.48323	1.58271	1.45641	1.44563	1.55159	1.48256	1.60097	1.39945	1.51986	1.5206
EnL2_8	1.63348	1.57569	1.66088	1.59499	1.5824	1.58612	1.67148	1.656	1.59527	1.6189	1.59273	1.66714	1.63049	1.56313	1.68102	1.54465	1.74532	1.79424	1.77947	1.75446	1.74186	1.71185	1.72157	1.65255	1.73958	1.75409	1.66326	1.6406	1.70394	1.74708	1.5884	1.65023	1.70141	1.65545	1.70579	1.64362	1.61482	1.62728	0.561326	1.48901	1.58757	1.46398	1.45139	1.55745	1.48836	1.60583	1.40605	1.52662	1.52931
EnL3_1	1.62711	1.5728	1.64485	1.60084	1.58265	1.58327	1.65433	1.66406	1.56236	1.57095	1.57326	1.64597	1.6126	1.52775	1.66565	1.53003	1.71147	1.76079	1.74927	1.71662	1.7119	1.66678	1.7002	1.61004	1.70837	1.729	1.62787	1.61456	1.68183	1.72536	1.56393	1.6094	1.66206	1.61121	1.65433	1.61012	1.57256	1.59669	0.560658	1.4521	1.56346	1.43194	1.41603	1.52519	1.46245	1.5874	1.37681	1.51341	1.50269
EnL3_2	1.62873	1.58521	1.64755	1.60796	1.58739	1.58799	1.66358	1.66788	1.56807	1.57668	1.57694	1.65098	1.61104	1.53423	1.65944	1.53165	1.71534	1.76241	1.75088	1.71481	1.71583	1.66954	1.69954	1.62008	1.71463	1.73791	1.6359	1.62035	1.68792	1.73068	1.5686	1.61516	1.66693	1.61803	1.66026	1.61904	1.58014	1.60951	0.561124	1.45726	1.56008	1.43794	1.42112	1.52584	1.46681	1.58695	1.38862	1.51692	1.51187
EnL3_3	1.63208	1.58218	1.64991	1.60041	1.58781	1.58843	1.66156	1.67018	1.56552	1.57409	1.57844	1.65095	1.61137	1.53014	1.6595	1.53141	1.7142	1.76205	1.75269	1.71362	1.71567	1.66489	1.69611	1.61727	1.71213	1.73865	1.63617	1.62075	1.68683	1.72768	1.56405	1.61147	1.66497	1.61326	1.65726	1.61423	1.57386	1.60189	0.56406	1.45316	1.56271	1.43567	1.41806	1.52567	1.46511	1.5854	1.38404	1.51593	1.51086
EnL3_4	1.62975	1.57242	1.64223	1.59812	1.57939	1.58208	1.65711	1.66459	1.57248	1.57699	1.58239	1.65653	1.61651	1.53767	1.66497	1.53802	1.7175	1.76443	1.75785	1.71809	1.72025	1.67395	1.70169	1.62028	1.71208	1.73746	1.63924	1.62476	1.6901	1.73016	1.57098	1.61646	1.66918	1.62036	1.66251	1.62032	1.58455	1.60576	0.558289	1.45637	1.55754	1.43709	1.41946	1.5264	1.463	1.5842	1.38793	1.51567	1.50966
EnL3_5	1.62321	1.57183	1.63851	1.60007	1.57721	1.5799	1.64909	1.65999	1.56302	1.56752	1.57089	1.64203	1.60194	1.52889	1.65157	1.52337	1.71092	1.75359	1.7499	1.71045	1.71043	1.66177	1.69061	1.60887	1.70691	1.72913	1.62791	1.61123	1.67895	1.71576	1.56354	1.6029	1.65898	1.60682	1.64688	1.60887	1.56793	1.60035	0.571592	1.45317	1.5599	1.43467	1.41778	1.52044	1.46205	1.58919	1.38255	1.5114	1.50351
EnL3_6	1.62629	1.57335	1.6421	1.60128	1.58128	1.58397	1.65374	1.66449	1.56515	1.57272	1.57501	1.65306	1.60897	1.53355	1.66043	1.52609	1.7118	1.75728	1.74902	1.71576	1.71212	1.66932	1.70049	1.61697	1.71088	1.73747	1.63484	1.61939	1.69114	1.72773	1.56672	1.61319	1.66473	1.61396	1.65486	1.61703	1.57244	1.5995	0.565489	1.45076	1.55932	1.42979	1.4226	1.52424	1.4618	1.583	1.38164	1.51919	1.50658
EnL3_7	1.64576	1.58296	1.66349	1.6236	1.59244	1.59621	1.67075	1.67657	1.56931	1.58021	1.57308	1.65953	1.61241	1.54288	1.68252	1.53127	1.71791	1.76231	1.74114	1.72361	1.72423	1.67148	1.71424	1.64135	1.73178	1.7435	1.66017	1.6409	1.70194	1.74848	1.58252	1.62013	1.68059	1.62321	1.67138	1.6375	1.57938	1.61502	0.578794	1.46103	1.56139	1.44228	1.43876	1.53205	1.47481	1.59258	1.36127	1.52325	1.5095
EnL3_8	1.62601	1.57409	1.64286	1.59879	1.58091	1.58359	1.65885	1.66528	1.56988	1.57233	1.57978	1.65279	1.61285	1.53215	1.66014	1.53444	1.71941	1.76662	1.75524	1.7189	1.71996	1.67479	1.70136	1.61662	1.71761	1.74216	1.63771	1.62425	1.68973	1.73249	1.56939	1.61386	1.67092	1.6188	1.65991	1.6219	1.58095	1.60519	0.564852	1.45288	1.55395	1.43449	1.41254	1.51899	1.4604	1.58671	1.38024	1.51495	1.508
EnL4_1	1.63697	1.58408	1.64643	1.60249	1.58399	1.58252	1.66912	1.6591	1.57186	1.58363	1.58705	1.65118	1.62266	1.55145	1.67877	1.54994	1.72579	1.78118	1.76988	1.73819	1.73025	1.70379	1.7159	1.64796	1.7351	1.75588	1.662	1.63706	1.70742	1.74266	1.57237	1.62644	1.679	1.63152	1.67113	1.62198	1.59277	1.61124	0.561412	1.46789	1.56463	1.44842	1.42616	1.5291	1.47057	1.58457	1.38657	1.51904	1.51116
EnL4_2	1.6424	1.5849	1.64834	1.60331	1.58585	1.58437	1.67105	1.66212	1.57682	1.58653	1.59417	1.6577	1.62888	1.55427	1.68301	1.55075	1.73351	1.78445	1.77986	1.7437	1.73819	1.7046	1.71904	1.65097	1.73951	1.7617	1.66614	1.64002	1.71284	1.74726	1.57421	1.6262	1.67871	1.63128	1.67195	1.6249	1.59257	1.61515	0.557998	1.4687	1.56948	1.45282	1.43138	1.5348	1.47882	1.59055	1.39082	1.52176	1.51675
EnL4_5	1.63745	1.58353	1.64588	1.60191	1.58458	1.58311	1.66965	1.65962	1.57452	1.5811	1.58868	1.6528	1.62429	1.55109	1.67812	1.54657	1.72513	1.78036	1.77412	1.73865	1.7307	1.69947	1.71521	1.64959	1.73553	1.7575	1.66252	1.63762	1.70905	1.74555	1.57296	1.62596	1.67953	1.63315	1.67057	1.6236	1.59339	1.61286	0.558045	1.46771	1.56626	1.44916	1.42867	1.5317	1.47312	1.5862	1.39077	1.52258	1.51469
EnL4_7	1.6399	1.58103	1.64678	1.60202	1.58747	1.58588	1.67212	1.65629	1.56873	1.5743	1.58528	1.64563	1.62157	1.55164	1.68854	1.5451	1.72274	1.77593	1.76322	1.73562	1.72668	1.6895	1.7179	1.64725	1.73912	1.74843	1.66953	1.63577	1.71268	1.74694	1.56497	1.62055	1.67178	1.62253	1.6694	1.61716	1.58304	1.60807	0.584874	1.46931	1.5599	1.4496	1.4351	1.52669	1.48134	1.58984	1.37096	1.51906	1.50729
EnR1_1	1.68863	1.62674	1.69266	1.64822	1.62009	1.62387	1.70568	1.71751	1.60758	1.61209	1.59955	1.68421	1.64792	1.56708	1.71552	1.58116	1.74846	1.79341	1.78336	1.75669	1.75265	1.72154	1.73418	1.65691	1.75291	1.77228	1.67113	1.64779	1.73016	1.75411	1.61011	1.65103	1.68365	1.65746	1.69592	1.65753	1.61925	1.61819	0.59711	1.51973	1.59815	1.49217	1.46819	1.56533	1.51822	1.63425	1.42905	1.55828	1.54844
EnR1_2	1.69762	1.64325	1.69993	1.66148	1.63352	1.63511	1.71532	1.72495	1.6187	1.62212	1.60838	1.6965	1.65604	1.56829	1.71947	1.5845	1.75237	1.80012	1.79324	1.76674	1.75916	1.72807	1.74053	1.6639	1.76193	1.78562	1.68048	1.66011	1.74125	1.77139	1.61904	1.65567	1.69635	1.66769	1.70193	1.66445	1.62369	1.62895	0.603143	1.52659	1.61212	1.497	1.46921	1.57268	1.52526	1.6444	1.43818	1.57356	1.56676
EnR1_4	1.69521	1.63103	1.70385	1.65364	1.62667	1.63045	1.71225	1.72409	1.61416	1.61651	1.60934	1.68842	1.6545	1.5798	1.73048	1.58254	1.75268	1.79999	1.78728	1.76207	1.7568	1.72567	1.74076	1.66907	1.76687	1.77886	1.68562	1.66092	1.74388	1.76326	1.6221	1.66527	1.69471	1.66734	1.70591	1.66411	1.63215	1.62897	0.598473	1.53207	1.60893	1.50063	1.47847	1.57804	1.52578	1.6507	1.44014	1.56886	1.55702
EnR1_5	1.68231	1.62932	1.69291	1.64607	1.62084	1.62137	1.70589	1.71176	1.60734	1.60651	1.59518	1.68186	1.64518	1.5603	1.70603	1.56997	1.73222	1.78056	1.77825	1.75062	1.74278	1.7128	1.72472	1.65308	1.74533	1.77027	1.66052	1.6421	1.72314	1.74575	1.61202	1.64746	1.68305	1.66031	1.68735	1.65165	1.61927	1.6224	0.599725	1.52248	1.60026	1.49223	1.46566	1.56564	1.50921	1.62959	1.43488	1.56372	1.54696
EnR1_7	1.68333	1.6292	1.69621	1.64593	1.62186	1.62239	1.7069	1.71277	1.61479	1.60752	1.60892	1.68054	1.6506	1.5704	1.71174	1.57712	1.73785	1.78648	1.78321	1.75638	1.74858	1.71742	1.73043	1.6552	1.75118	1.76624	1.66374	1.64312	1.73117	1.75435	1.6141	1.65279	1.68851	1.66461	1.69733	1.65592	1.62029	1.62654	0.599941	1.5235	1.60545	1.49885	1.46851	1.5707	1.51795	1.63708	1.4359	1.56872	1.546
EnR1_8	1.68936	1.62701	1.694	1.64714	1.62091	1.62468	1.70812	1.71863	1.61278	1.60874	1.60801	1.68761	1.65514	1.56958	1.72004	1.58452	1.74604	1.7951	1.78706	1.75997	1.7522	1.72468	1.73399	1.65531	1.75239	1.7725	1.66606	1.6454	1.73004	1.75811	1.61318	1.65617	1.68861	1.66036	1.69854	1.65714	1.62254	1.61943	0.600756	1.52281	1.60876	1.49726	1.46424	1.56989	1.51529	1.64155	1.43891	1.56794	1.55512
EnR2_5	1.64334	1.58015	1.64377	1.61103	1.58001	1.58599	1.66142	1.6639	1.57398	1.56327	1.57669	1.65199	1.61476	1.55046	1.65356	1.55129	1.70546	1.75321	1.7423	1.70896	1.70735	1.65924	1.70935	1.64197	1.72498	1.75572	1.65424	1.63888	1.71127	1.76716	1.58418	1.62089	1.6724	1.63085	1.67231	1.6503	1.59274	1.60888	0.620637	1.50309	1.58783	1.45769	1.44954	1.55918	1.49327	1.61194	1.41335	1.55863	1.5477
EnR2_6	1.64628	1.58003	1.64571	1.61204	1.5859	1.58753	1.66522	1.6652	1.57469	1.57187	1.5774	1.65559	1.61852	1.54768	1.66255	1.56045	1.7107	1.76226	1.75447	1.71956	1.72457	1.66627	1.71478	1.64175	1.7235	1.75944	1.65142	1.63717	1.70968	1.78813	1.58886	1.63822	1.68069	1.64023	1.67831	1.65454	1.60049	1.60985	0.598771	1.49182	1.57526	1.45275	1.43831	1.55708	1.47837	1.60425	1.40954	1.55408	1.53826
EnR2_7	1.64662	1.58692	1.65153	1.61687	1.5925	1.59306	1.67224	1.66548	1.58229	1.58151	1.58288	1.65939	1.62422	1.55088	1.67085	1.56889	1.71445	1.77123	1.75885	1.72105	1.72851	1.6736	1.71984	1.64754	1.72746	1.76625	1.65949	1.64502	1.71469	1.78729	1.59762	1.6439	1.69114	1.64922	1.68875	1.66147	1.60902	1.61951	0.592279	1.4985	1.58271	1.45921	1.44019	1.56645	1.48513	1.61412	1.41226	1.55926	1.54741
EnR2_8	1.5327	1.48446	1.54881	1.50966	1.48525	1.48296	1.56561	1.5527	1.46853	1.47995	1.47816	1.55397	1.51735	1.45839	1.54913	1.45865	1.60115	1.64843	1.65798	1.61214	1.61683	1.56877	1.60237	1.54294	1.62333	1.65226	1.55119	1.5271	1.6032	1.66662	1.48303	1.52816	1.57134	1.53497	1.56485	1.54413	1.49419	1.5159	0.608217	1.40671	1.46158	1.35497	1.34008	1.43223	1.3775	1.49225	1.32146	1.4434	1.4355
EnR3_1	1.67893	1.62121	1.69421	1.64172	1.61399	1.61558	1.69559	1.70754	1.59812	1.59936	1.58785	1.66479	1.63198	1.56133	1.69727	1.56724	1.72905	1.76639	1.76498	1.73485	1.73195	1.69961	1.71952	1.65217	1.74571	1.7514	1.66086	1.64278	1.71786	1.73706	1.5963	1.62963	1.6599	1.63821	1.67096	1.63828	1.59696	1.60955	0.599966	1.51617	1.59483	1.48837	1.4623	1.55749	1.51597	1.62928	1.41651	1.55127	1.53439
EnR3_2	1.68734	1.62839	1.69197	1.64627	1.62105	1.62158	1.70266	1.71312	1.61183	1.61526	1.60918	1.68911	1.65422	1.57162	1.71565	1.58146	1.75103	1.7906	1.78901	1.75795	1.75621	1.72508	1.73433	1.65769	1.75279	1.77554	1.6707	1.64768	1.73271	1.75863	1.61651	1.6574	1.68881	1.6649	1.69651	1.65948	1.62888	1.62364	0.58999	1.51795	1.60568	1.49244	1.46953	1.56989	1.51811	1.63953	1.44229	1.56791	1.55509
EnR3_4	1.69157	1.63356	1.69715	1.6515	1.62816	1.62867	1.7113	1.72305	1.61244	1.61587	1.60872	1.68972	1.65594	1.57732	1.72337	1.5831	1.75399	1.80115	1.78829	1.76334	1.75803	1.72812	1.74204	1.66382	1.76071	1.7787	1.67353	1.65261	1.73804	1.76179	1.62143	1.66455	1.69613	1.6677	1.70616	1.66228	1.63054	1.62739	0.588622	1.52806	1.60839	1.49865	1.47197	1.57354	1.52066	1.64558	1.43839	1.56653	1.55669
EnR3_5	1.66606	1.60769	1.67592	1.63037	1.60859	1.60908	1.68432	1.69263	1.60037	1.59723	1.58894	1.67238	1.63439	1.55702	1.69775	1.56085	1.7438	1.77959	1.77407	1.75109	1.74479	1.71994	1.72724	1.64787	1.74887	1.76121	1.65882	1.63848	1.71118	1.7379	1.5996	1.64064	1.67923	1.65611	1.68369	1.6495	1.61592	1.62122	0.611798	1.50799	1.58311	1.48312	1.45054	1.54806	1.50079	1.62498	1.41948	1.55101	1.5331
EnR3_6	1.68736	1.63324	1.70025	1.65112	1.62589	1.62858	1.70865	1.71681	1.61453	1.61583	1.61296	1.69161	1.65574	1.57545	1.71578	1.57911	1.74653	1.79298	1.78856	1.7628	1.75503	1.7275	1.74154	1.66254	1.76007	1.78039	1.67443	1.65361	1.73992	1.76093	1.61707	1.66007	1.69701	1.66755	1.70361	1.66542	1.62641	1.62537	0.588922	1.52279	1.60844	1.49915	1.47163	1.57372	1.52102	1.64004	1.44263	1.57677	1.55994
EnR3_7	1.69016	1.63335	1.6981	1.65477	1.62795	1.63064	1.7111	1.71934	1.61439	1.61781	1.61173	1.69188	1.66019	1.57814	1.72198	1.58497	1.75378	1.79845	1.79207	1.76794	1.75904	1.73403	1.74661	1.66362	1.7605	1.78104	1.67445	1.65349	1.7402	1.76415	1.62015	1.66544	1.6993	1.67191	1.70823	1.66757	1.63245	1.62928	0.593168	1.52404	1.60819	1.5022	1.47545	1.57537	1.52337	1.64211	1.44179	1.57634	1.55948
EnR3_8	1.68094	1.62588	1.69286	1.64714	1.61984	1.62252	1.7024	1.71052	1.60743	1.60874	1.60694	1.68409	1.64961	1.56958	1.71178	1.57424	1.74371	1.7877	1.78048	1.75641	1.7498	1.72468	1.73635	1.65531	1.7536	1.7725	1.66717	1.64648	1.73239	1.7543	1.61104	1.65617	1.69084	1.66145	1.69854	1.65932	1.6215	1.62047	0.588856	1.51714	1.60249	1.49353	1.46515	1.56686	1.51626	1.63613	1.43621	1.56994	1.55314
EnR4_2	1.70678	1.65454	1.71839	1.68102	1.64208	1.64129	1.72188	1.73718	1.61986	1.66267	1.61349	1.72855	1.6821	1.60583	1.73102	1.58385	1.78107	1.83867	1.81703	1.80757	1.78234	1.75281	1.77646	1.68981	1.76868	1.79331	1.69285	1.66739	1.75028	1.79459	1.66652	1.68242	1.74025	1.73182	1.7255	1.7053	1.64564	1.66931	0.580587	1.51781	1.61887	1.4925	1.47072	1.59068	1.52234	1.64712	1.42948	1.58768	1.57243
EnR4_3	1.70256	1.64253	1.72019	1.66182	1.63762	1.63811	1.71573	1.73473	1.6272	1.66621	1.63101	1.73686	1.69541	1.61324	1.7341	1.58982	1.78992	1.85135	1.83488	1.81381	1.79899	1.76295	1.78711	1.69628	1.77431	1.79954	1.69359	1.66862	1.75588	1.78798	1.66418	1.68862	1.74548	1.73586	1.72546	1.70691	1.65893	1.66974	0.54776	1.51395	1.61846	1.49686	1.46556	1.58627	1.52382	1.65512	1.45289	1.58913	1.5762
EnR4_4	1.69296	1.63107	1.70741	1.65605	1.62333	1.62601	1.70423	1.72301	1.62059	1.65832	1.6222	1.72719	1.68392	1.60675	1.72104	1.58133	1.77914	1.83861	1.82017	1.80149	1.78539	1.74812	1.76876	1.6826	1.76092	1.78948	1.67884	1.65539	1.74641	1.77786	1.65967	1.67964	1.73497	1.72303	1.71511	1.69436	1.65127	1.66094	0.547793	1.51169	1.61515	1.48899	1.45965	1.58195	1.51377	1.64845	1.45615	1.58279	1.5709
EnR4_5	1.69486	1.63794	1.71103	1.65856	1.63482	1.63862	1.71707	1.73161	1.61552	1.65574	1.61932	1.71803	1.6827	1.60256	1.72385	1.58118	1.77727	1.84275	1.81961	1.8012	1.78258	1.74654	1.77199	1.68011	1.76292	1.7909	1.67629	1.65695	1.74685	1.78072	1.65598	1.68378	1.74111	1.72436	1.72209	1.69996	1.64614	1.65587	0.5597	1.50861	1.61743	1.49527	1.45627	1.58069	1.51583	1.64903	1.44638	1.58141	1.56744
EnR4_6	1.68508	1.63063	1.7046	1.64974	1.62408	1.62677	1.70148	1.72015	1.61159	1.64896	1.61754	1.71558	1.67661	1.60332	1.72288	1.57593	1.77132	1.83525	1.81107	1.79461	1.77602	1.74249	1.7657	1.67878	1.75663	1.78358	1.67618	1.64962	1.74108	1.77189	1.65253	1.67591	1.7298	1.71556	1.71351	1.68939	1.64237	1.65089	0.548493	1.5107	1.60958	1.49364	1.45693	1.57763	1.50981	1.64261	1.447	1.57651	1.56464
EnR4_7	1.69194	1.64048	1.71697	1.66095	1.63557	1.63716	1.71485	1.72912	1.61861	1.66078	1.62568	1.72248	1.68298	1.61226	1.72723	1.58569	1.77209	1.83751	1.81625	1.79795	1.78309	1.74582	1.77143	1.69194	1.7673	1.79228	1.68584	1.65997	1.75142	1.77937	1.65988	1.6832	1.73988	1.7291	1.71763	1.70142	1.6558	1.66442	0.547236	1.52714	1.62282	1.50141	1.47087	1.5894	1.52177	1.65752	1.45821	1.59427	1.57314
EnR4_8	1.67823	1.61957	1.69686	1.64199	1.61461	1.61729	1.69268	1.71116	1.60433	1.64259	1.61241	1.70991	1.66785	1.59516	1.71255	1.56589	1.76093	1.82411	1.80212	1.78638	1.76779	1.72934	1.75515	1.6712	1.74729	1.77636	1.67088	1.64448	1.73551	1.76332	1.64058	1.66735	1.72201	1.71127	1.70354	1.68293	1.6341	1.64578	0.550344	1.50051	1.60455	1.48073	1.45067	1.56865	1.50513	1.63199	1.43982	1.56964	1.55679
PanZ1_1	0.603646	0.589525	0.678424	0.626928	0.585997	0.58148	0.662492	0.674549	0.350233	0.363222	0.330856	0.410292	0.378139	0.369013	0.301422	0.384922	0.423959	0.406509	0.404159	0.415503	0.392914	0.411782	0.415992	0.398748	0.410063	0.423045	0.379973	0.407291	0.385842	0.447311	0.387283	0.411757	0.399408	0.401698	0.409487	0.399569	0.400515	0.417972	1.66934	0.439444	0.420292	0.410614	0.442735	0.428948	0.41438	0.424445	0.527207	0.434658	0.476877
PanZ1_2	0.595185	0.586312	0.681003	0.613068	0.585034	0.579738	0.662093	0.664851	0.343208	0.355262	0.324487	0.404329	0.37014	0.360168	0.29741	0.376897	0.417788	0.398818	0.398502	0.417377	0.390748	0.406151	0.416692	0.392875	0.418706	0.421645	0.375658	0.403589	0.387614	0.451516	0.385458	0.402794	0.399365	0.395227	0.404552	0.398641	0.396808	0.416442	1.6688	0.43927	0.417233	0.413521	0.442315	0.428476	0.406865	0.419794	0.527877	0.445757	0.477578
PanZ1_3	0.597811	0.588511	0.684515	0.626009	0.585617	0.580318	0.659885	0.671147	0.336514	0.347914	0.329115	0.397083	0.364238	0.353162	0.291077	0.374943	0.417989	0.398101	0.400019	0.4182	0.389412	0.405705	0.413123	0.396803	0.409402	0.415981	0.381037	0.397316	0.382943	0.447943	0.376323	0.406397	0.399872	0.401899	0.404754	0.401316	0.390622	0.411378	1.69364	0.42484	0.398548	0.391257	0.430163	0.411424	0.394114	0.407604	0.514458	0.419426	0.466708
PanZ1_4	0.595978	0.597534	0.677449	0.630609	0.590317	0.584907	0.668142	0.675957	0.35279	0.36715	0.332174	0.400602	0.37445	0.371013	0.303405	0.381922	0.420628	0.400649	0.392856	0.420627	0.387364	0.398507	0.417879	0.402078	0.417437	0.420909	0.391632	0.404597	0.384491	0.452596	0.389739	0.411923	0.403662	0.405513	0.415508	0.40495	0.408526	0.416236	1.66684	0.442905	0.412752	0.405529	0.445222	0.426002	0.406868	0.420814	0.539722	0.449859	0.479835
PanZ1_5	0.596807	0.584266	0.67407	0.617225	0.580228	0.575694	0.652036	0.664459	0.346411	0.353647	0.32991	0.401911	0.367628	0.366729	0.300232	0.375013	0.418687	0.399991	0.398082	0.41738	0.386089	0.397587	0.414855	0.399113	0.406735	0.424488	0.381383	0.403264	0.379002	0.439938	0.381415	0.405566	0.397158	0.398582	0.404827	0.403594	0.395515	0.416132	1.6694	0.429157	0.402444	0.399118	0.431426	0.417687	0.399647	0.410966	0.523111	0.42756	0.470839
PanZ1_6	0.609719	0.592319	0.680853	0.62895	0.591388	0.586841	0.66009	0.674932	0.352033	0.361077	0.335898	0.414424	0.379028	0.370513	0.29665	0.386739	0.423305	0.411091	0.399444	0.420103	0.395956	0.409096	0.419699	0.404926	0.414093	0.428816	0.387266	0.406635	0.392822	0.456037	0.39098	0.415751	0.410093	0.410002	0.416245	0.410045	0.406911	0.42445	1.66708	0.44096	0.40574	0.406186	0.435816	0.42758	0.407315	0.414192	0.518042	0.431397	0.469382
PanZ1_7	0.593371	0.591312	0.675863	0.63101	0.589404	0.584449	0.669968	0.671972	0.351974	0.365017	0.329493	0.400804	0.369842	0.36895	0.297376	0.380616	0.418109	0.400972	0.392323	0.409962	0.380952	0.395244	0.411376	0.390103	0.41049	0.41258	0.383289	0.395896	0.379104	0.440312	0.385167	0.406831	0.40121	0.398623	0.409194	0.40082	0.401712	0.410572	1.67751	0.434828	0.407141	0.403495	0.443348	0.420486	0.407533	0.410278	0.536335	0.447747	0.482726
PanZ1_8	0.602685	0.595335	0.678334	0.630594	0.591324	0.586735	0.668752	0.675652	0.342604	0.35952	0.329493	0.407958	0.369536	0.359262	0.303384	0.374445	0.419961	0.392719	0.39527	0.416462	0.385231	0.397167	0.417979	0.408206	0.419057	0.422349	0.388818	0.411371	0.391598	0.450912	0.37862	0.400339	0.390234	0.392169	0.408575	0.393415	0.394375	0.405949	1.68455	0.438025	0.410609	0.401933	0.442038	0.431746	0.409445	0.414406	0.533063	0.439338	0.479
PanZ2_1	0.588404	0.58873	0.650947	0.608963	0.586748	0.582811	0.62906	0.643427	0.342257	0.340024	0.306382	0.391235	0.359605	0.356795	0.291268	0.371443	0.393706	0.392317	0.381873	0.396386	0.379967	0.391387	0.408089	0.384373	0.40639	0.403996	0.367187	0.381045	0.370275	0.435488	0.362286	0.388307	0.391297	0.392531	0.398139	0.383224	0.384695	0.39545	1.65471	0.409057	0.405219	0.402711	0.413884	0.416281	0.397752	0.406551	0.520548	0.428067	0.45737
PanZ2_2	0.586146	0.593441	0.662698	0.619202	0.583415	0.579498	0.659957	0.667007	0.323172	0.331605	0.307059	0.384486	0.351374	0.34074	0.276677	0.359085	0.38431	0.377597	0.377043	0.386887	0.367687	0.378541	0.389848	0.376648	0.39023	0.391387	0.359001	0.371294	0.35696	0.429071	0.354295	0.378498	0.376613	0.378634	0.388591	0.377122	0.373448	0.389349	1.64984	0.398411	0.382785	0.382905	0.410104	0.402491	0.382196	0.39161	0.515222	0.422016	0.456483
PanZ2_3	0.577871	0.574661	0.643602	0.601696	0.574007	0.567997	0.636504	0.645496	0.335627	0.340132	0.31049	0.390804	0.357959	0.35078	0.278023	0.360396	0.400677	0.391516	0.384563	0.4011	0.373042	0.386253	0.400901	0.386797	0.392457	0.400003	0.366245	0.396584	0.364586	0.435519	0.363251	0.393326	0.38264	0.38211	0.388673	0.387327	0.379503	0.397712	1.66272	0.401343	0.388845	0.38714	0.414557	0.401982	0.385327	0.398802	0.515324	0.421065	0.460095
PanZ2_4	0.634696	0.629299	0.691195	0.651732	0.629431	0.627173	0.67695	0.692931	0.364284	0.376452	0.33815	0.410188	0.388013	0.365225	0.322423	0.380941	0.420552	0.406421	0.398702	0.416585	0.396986	0.401779	0.43213	0.414052	0.426378	0.420611	0.405033	0.423661	0.40309	0.443039	0.395626	0.428648	0.412687	0.420103	0.430541	0.421239	0.414195	0.432485	1.64469	0.43757	0.428143	0.422458	0.449809	0.433318	0.432217	0.443108	0.53341	0.445765	0.475906
PanZ2_5	0.59874	0.603631	0.667576	0.619997	0.598608	0.594141	0.663445	0.664768	0.349463	0.354592	0.32053	0.395498	0.370082	0.351285	0.295817	0.385025	0.418576	0.408909	0.402786	0.41554	0.396272	0.411214	0.42404	0.40188	0.416609	0.418966	0.384171	0.404495	0.387786	0.44536	0.383169	0.401095	0.409737	0.408984	0.419372	0.407496	0.401386	0.426815	1.59853	0.427842	0.395657	0.402766	0.409841	0.424743	0.396911	0.406044	0.520361	0.428942	0.45792
PanZ2_6	0.585135	0.583387	0.655567	0.60372	0.581523	0.577544	0.635217	0.654888	0.336923	0.3325	0.302898	0.38863	0.349345	0.342842	0.28587	0.367177	0.392098	0.385492	0.379008	0.388625	0.370025	0.40031	0.391178	0.382346	0.384971	0.400737	0.359699	0.379177	0.36833	0.432325	0.36939	0.381798	0.389146	0.38826	0.396696	0.378901	0.379379	0.403417	1.62355	0.406818	0.389235	0.38898	0.408908	0.410331	0.385931	0.389903	0.513454	0.4195	0.451634
PanZ2_7	0.607032	0.611082	0.684284	0.633779	0.611364	0.607274	0.674651	0.679331	0.343939	0.349673	0.32056	0.396531	0.367188	0.348089	0.298468	0.365942	0.400321	0.401176	0.404607	0.40087	0.375441	0.396989	0.40977	0.389517	0.403259	0.404037	0.375047	0.391734	0.368893	0.432683	0.380981	0.4063	0.397019	0.403968	0.407668	0.397421	0.394734	0.413749	1.55536	0.409467	0.402096	0.401843	0.420127	0.412768	0.393651	0.402442	0.512388	0.427149	0.453993
PanZ2_8	0.618748	0.607967	0.677466	0.641239	0.606591	0.603243	0.662703	0.683067	0.361857	0.365411	0.331499	0.410281	0.387477	0.371002	0.311123	0.381373	0.422264	0.410371	0.396753	0.417017	0.401272	0.402211	0.423664	0.406322	0.410994	0.416996	0.392274	0.402121	0.39553	0.45697	0.388889	0.42189	0.411836	0.417281	0.423804	0.407707	0.412379	0.426079	1.66165	0.434695	0.423598	0.416647	0.447174	0.440477	0.422237	0.43477	0.543656	0.456986	0.476686
PanZ3_1	0.597719	0.586573	0.6723	0.60962	0.594598	0.59063	0.660856	0.668292	0.329249	0.324423	0.305105	0.382969	0.352585	0.333275	0.285188	0.359969	0.384321	0.39267	0.386344	0.392405	0.377836	0.393557	0.405825	0.379695	0.396123	0.399295	0.364194	0.37772	0.370972	0.430369	0.366684	0.38587	0.393205	0.394427	0.398477	0.382647	0.397445	0.408912	1.63362	0.40177	0.387086	0.385012	0.401868	0.396262	0.37923	0.397197	0.512405	0.422145	0.451766
PanZ3_2	0.586357	0.581798	0.662493	0.597799	0.590272	0.587482	0.647527	0.648303	0.327008	0.315897	0.305791	0.365016	0.348517	0.344585	0.276031	0.358676	0.394629	0.38334	0.37956	0.396697	0.3781	0.405507	0.387242	0.376859	0.392975	0.39387	0.36074	0.371811	0.366295	0.430657	0.360413	0.38893	0.38265	0.379153	0.389112	0.375789	0.377936	0.396383	1.65705	0.410329	0.384881	0.382177	0.409991	0.402702	0.39165	0.395962	0.505281	0.410647	0.439943
PanZ3_3	0.585052	0.58497	0.660376	0.606431	0.581872	0.578726	0.637325	0.657653	0.321454	0.331404	0.292384	0.360249	0.340792	0.33209	0.260178	0.350282	0.396416	0.380807	0.367505	0.394786	0.370917	0.390486	0.381588	0.364703	0.378459	0.38389	0.341217	0.359522	0.353428	0.430192	0.344869	0.370337	0.365465	0.369232	0.380708	0.361901	0.366259	0.385174	1.65804	0.396718	0.385815	0.387492	0.401646	0.398565	0.38337	0.391197	0.509626	0.416787	0.451799
PanZ3_4	0.613918	0.606638	0.678164	0.628933	0.611685	0.607554	0.661087	0.67868	0.333336	0.337841	0.308595	0.371922	0.348183	0.341783	0.28407	0.35869	0.405502	0.38799	0.390502	0.396421	0.373463	0.391291	0.393911	0.377533	0.399484	0.404257	0.36904	0.382299	0.37303	0.441903	0.378466	0.39776	0.393192	0.39228	0.397568	0.389522	0.385933	0.407104	1.61851	0.404405	0.397038	0.385379	0.40468	0.397402	0.391162	0.400279	0.500543	0.413048	0.461159
PanZ3_5	0.607467	0.602011	0.686287	0.628164	0.609324	0.604515	0.673459	0.679719	0.326662	0.335069	0.318639	0.387469	0.351394	0.353873	0.277383	0.368577	0.40299	0.400976	0.388822	0.403802	0.381805	0.41015	0.403734	0.376828	0.395611	0.411947	0.367277	0.388474	0.377109	0.439905	0.377516	0.397277	0.395321	0.397435	0.399633	0.398115	0.38998	0.411593	1.65616	0.406642	0.401101	0.395528	0.414414	0.409728	0.394858	0.410032	0.521387	0.443206	0.457205
PanZ3_6	0.607466	0.58239	0.681295	0.611917	0.597703	0.594514	0.648537	0.667283	0.336507	0.326237	0.317282	0.37954	0.35591	0.343793	0.294813	0.367015	0.397415	0.396623	0.391709	0.404737	0.383339	0.393018	0.416186	0.382407	0.402013	0.409856	0.373664	0.379819	0.382906	0.449336	0.361917	0.393234	0.392515	0.404989	0.401501	0.391263	0.398291	0.410055	1.64896	0.390426	0.38322	0.38398	0.399789	0.395482	0.39049	0.384419	0.503952	0.419711	0.456491
PanZ3_7	0.592257	0.587309	0.672505	0.618562	0.580738	0.57613	0.6462	0.660735	0.313505	0.337445	0.297729	0.373367	0.348937	0.337581	0.261814	0.347115	0.392262	0.388307	0.384946	0.396682	0.367063	0.395833	0.393719	0.368507	0.386838	0.379726	0.350898	0.374358	0.360388	0.427712	0.356676	0.391073	0.369102	0.374609	0.387595	0.374617	0.370792	0.392054	1.67245	0.397269	0.377317	0.386782	0.401324	0.392283	0.371279	0.382841	0.51291	0.405972	0.439364
PanZ3_8	0.598492	0.59303	0.662698	0.606676	0.587319	0.587272	0.65097	0.662038	0.333479	0.341035	0.307059	0.381233	0.352296	0.340136	0.291057	0.374685	0.404942	0.389622	0.387965	0.408065	0.374787	0.401006	0.389535	0.378522	0.396261	0.393334	0.371607	0.383311	0.361512	0.421195	0.370861	0.388097	0.389227	0.397029	0.399493	0.39019	0.389119	0.402417	1.67934	0.416824	0.388768	0.38604	0.417256	0.394495	0.381879	0.404729	0.513766	0.418141	0.45311
PanZ4_1	0.598014	0.591515	0.676879	0.626221	0.584653	0.580875	0.665315	0.670538	0.347731	0.35769	0.327435	0.402056	0.371365	0.365002	0.292292	0.388676	0.419639	0.400963	0.394891	0.419243	0.387061	0.405827	0.418268	0.396291	0.413308	0.412213	0.375962	0.390071	0.385784	0.446031	0.385771	0.410853	0.402428	0.405724	0.418812	0.404837	0.410326	0.422048	1.68046	0.437349	0.407116	0.405663	0.440028	0.426866	0.411007	0.414692	0.518895	0.436406	0.467508
PanZ4_2	0.577895	0.577049	0.653787	0.603487	0.578281	0.574076	0.640421	0.641914	0.338101	0.332646	0.309752	0.391065	0.354736	0.345699	0.27648	0.371989	0.391665	0.378235	0.379664	0.391764	0.362819	0.389979	0.38626	0.37559	0.386208	0.402841	0.358756	0.382009	0.360105	0.425953	0.368138	0.391694	0.388551	0.39184	0.399324	0.391884	0.38936	0.404422	1.68494	0.405394	0.380728	0.374711	0.396547	0.382246	0.370966	0.384712	0.498859	0.407224	0.444605
PanZ4_3	0.561436	0.550302	0.640898	0.577989	0.544294	0.540249	0.615721	0.633876	0.335265	0.350215	0.317703	0.389431	0.363096	0.354399	0.295894	0.378464	0.408042	0.393643	0.395054	0.403343	0.379114	0.402379	0.403426	0.392687	0.401063	0.406467	0.37313	0.388889	0.372486	0.43609	0.371488	0.400932	0.394485	0.397653	0.395101	0.391748	0.391888	0.408697	1.629	0.396831	0.369659	0.358131	0.387367	0.384034	0.358345	0.378025	0.466973	0.375526	0.424282
PanZ4_4	0.616347	0.601413	0.700329	0.645157	0.595589	0.592458	0.680251	0.691979	0.360479	0.372729	0.336689	0.414371	0.383162	0.379032	0.308369	0.387549	0.432531	0.411527	0.400423	0.426602	0.392321	0.406929	0.430332	0.406488	0.422553	0.420206	0.391312	0.419053	0.395909	0.44767	0.393527	0.413481	0.404277	0.407381	0.4133	0.405251	0.403239	0.420932	1.66048	0.437051	0.416564	0.410575	0.447161	0.426941	0.415536	0.424339	0.532263	0.448507	0.480791
PanZ4_5	0.595591	0.584708	0.676073	0.618406	0.579658	0.575153	0.656473	0.667697	0.3379	0.354759	0.321621	0.402224	0.361711	0.364801	0.290919	0.376707	0.414212	0.399543	0.398353	0.412541	0.381056	0.399215	0.413999	0.392069	0.410604	0.414324	0.374852	0.392628	0.377994	0.437732	0.373767	0.39706	0.395505	0.394421	0.403746	0.399071	0.390524	0.404211	1.69026	0.42858	0.399726	0.398304	0.428186	0.421245	0.401301	0.406597	0.515945	0.426018	0.466702
PanZ4_6	0.59859	0.578618	0.678624	0.613204	0.580883	0.575653	0.657497	0.670684	0.338733	0.345626	0.320486	0.394982	0.361577	0.350907	0.288031	0.376496	0.411271	0.392676	0.390944	0.404646	0.37787	0.391448	0.406524	0.393991	0.407437	0.405477	0.375626	0.395198	0.37758	0.438009	0.377857	0.391686	0.395353	0.393925	0.398048	0.394855	0.387682	0.410764	1.68467	0.422868	0.407873	0.401767	0.432558	0.415117	0.400953	0.406575	0.526689	0.434857	0.474729
PanZ4_8	0.614481	0.596316	0.68914	0.631019	0.596162	0.59148	0.674693	0.686334	0.361818	0.372525	0.33859	0.400686	0.377033	0.368047	0.315749	0.391435	0.436435	0.406955	0.406885	0.429881	0.400858	0.415581	0.429484	0.415514	0.429139	0.427599	0.395161	0.417582	0.400371	0.459974	0.388882	0.419906	0.404072	0.405923	0.421269	0.414179	0.403964	0.433071	1.73109	0.433307	0.418924	0.412276	0.446625	0.436518	0.417597	0.429655	0.534253	0.451254	0.489844
Punt1_1	0.626654	0.636168	0.70692	0.648772	0.650728	0.646487	0.679788	0.700653	0.253916	0.224224	0.276139	0.280118	0.256124	0.245333	0.307753	0.259693	0.29976	0.308091	0.33632	0.297092	0.297305	0.339999	0.287668	0.267601	0.280547	0.294201	0.258634	0.26848	0.256003	0.309321	0.178968	0.278801	0.279167	0.27101	0.294373	0.279278	0.279021	0.282742	1.63568	0.47905	0.481158	0.484753	0.464391	0.489944	0.493191	0.485512	0.558206	0.486023	0.509861
Punt1_2	0.644554	0.643607	0.728583	0.666196	0.657349	0.652807	0.697337	0.714755	0.270746	0.247599	0.286457	0.295612	0.261592	0.259317	0.329568	0.26863	0.309522	0.326807	0.348913	0.319435	0.306242	0.347052	0.277201	0.256173	0.26491	0.291478	0.25391	0.264549	0.269217	0.307195	0.198675	0.298125	0.285013	0.291704	0.312021	0.297495	0.292126	0.299084	1.66823	0.483698	0.48021	0.488798	0.490338	0.497521	0.508187	0.492801	0.573489	0.503882	0.530051
Punt1_3	0.638941	0.63964	0.721535	0.661216	0.6591	0.656044	0.692322	0.713869	0.252137	0.231667	0.268684	0.272432	0.24975	0.234837	0.308938	0.25356	0.285224	0.311281	0.328462	0.30055	0.292926	0.328144	0.274866	0.256873	0.279011	0.295676	0.257204	0.254971	0.257022	0.295332	0.179812	0.278697	0.258664	0.267399	0.295343	0.279709	0.270552	0.277766	1.64622	0.47103	0.472969	0.467852	0.467691	0.478234	0.487852	0.478933	0.55488	0.486961	0.515291
Punt1_4	0.654107	0.663073	0.734727	0.683157	0.67555	0.673565	0.71466	0.732863	0.272945	0.246782	0.293235	0.289375	0.279727	0.261317	0.327517	0.276598	0.302829	0.329422	0.343031	0.324201	0.313793	0.352815	0.295185	0.280193	0.292387	0.301151	0.272563	0.276564	0.276024	0.311899	0.211567	0.299793	0.283164	0.287297	0.312325	0.294764	0.294465	0.29319	1.69274	0.507234	0.494892	0.49326	0.498686	0.50473	0.506894	0.507979	0.583343	0.509076	0.538587
Punt1_5	0.636011	0.635883	0.712066	0.653498	0.649428	0.645243	0.685404	0.706237	0.259659	0.228406	0.268175	0.282941	0.255327	0.239853	0.315756	0.258323	0.298941	0.313256	0.337601	0.304768	0.301343	0.344417	0.281273	0.255959	0.271658	0.295004	0.255767	0.258389	0.253495	0.303679	0.181993	0.296102	0.281127	0.287704	0.304822	0.290258	0.2916	0.291226	1.65726	0.474916	0.471821	0.479433	0.470567	0.481097	0.484849	0.480101	0.556504	0.48478	0.512521
Punt1_6	0.625919	0.632889	0.706108	0.652208	0.651305	0.647893	0.678716	0.700724	0.246368	0.211515	0.257026	0.267836	0.234659	0.222426	0.29684	0.246491	0.278495	0.305932	0.326204	0.297766	0.286219	0.330449	0.268587	0.252009	0.272913	0.287011	0.24114	0.238059	0.246101	0.290855	0.171488	0.275961	0.257876	0.262541	0.281891	0.272316	0.264651	0.269147	1.65958	0.466553	0.469079	0.465995	0.469505	0.476332	0.480753	0.4723	0.555687	0.480027	0.509109
Punt1_7	0.615899	0.625771	0.692649	0.643381	0.638924	0.634744	0.6708	0.686081	0.244739	0.213141	0.260703	0.264394	0.241562	0.229627	0.298281	0.250814	0.276243	0.297978	0.330687	0.292036	0.276616	0.320275	0.266932	0.245188	0.263884	0.280444	0.252269	0.245236	0.243004	0.286332	0.180982	0.272676	0.270081	0.266804	0.293741	0.272314	0.267772	0.267971	1.63961	0.467542	0.474241	0.461377	0.464569	0.472419	0.474129	0.468717	0.545332	0.467063	0.499005
Punt1_8	0.640743	0.646953	0.718248	0.670869	0.656674	0.654027	0.696137	0.716564	0.264386	0.244913	0.289662	0.282628	0.260721	0.257196	0.334608	0.264859	0.291207	0.321565	0.342432	0.31655	0.303999	0.345077	0.272713	0.267255	0.269681	0.289221	0.26482	0.256555	0.255669	0.296739	0.210014	0.298626	0.292241	0.294342	0.314976	0.291656	0.298738	0.291432	1.63814	0.484283	0.485448	0.478854	0.481515	0.48946	0.494438	0.488802	0.574211	0.494039	0.526279
Punt2_1	0.623141	0.62174	0.7057	0.644104	0.635976	0.631352	0.678208	0.698053	0.248245	0.228335	0.255964	0.266906	0.246284	0.234387	0.302065	0.253447	0.289649	0.303078	0.330432	0.298122	0.286383	0.325782	0.259658	0.234131	0.253874	0.280409	0.247691	0.243796	0.241033	0.280042	0.179034	0.273079	0.257933	0.25735	0.285657	0.262854	0.258863	0.26799	1.62532	0.455923	0.465941	0.452738	0.458627	0.467855	0.472703	0.465498	0.528962	0.464771	0.490713
Punt2_2	0.640415	0.646157	0.727586	0.668989	0.659108	0.654883	0.700109	0.716552	0.25595	0.247134	0.278001	0.28836	0.268326	0.258863	0.327583	0.272175	0.296131	0.313048	0.349324	0.313466	0.29806	0.342054	0.26545	0.250825	0.256919	0.29241	0.258409	0.255465	0.251644	0.289507	0.197485	0.289632	0.275679	0.278852	0.302717	0.278624	0.287676	0.279764	1.64877	0.483876	0.485214	0.472061	0.480943	0.491193	0.493641	0.488834	0.55827	0.488764	0.519993
Punt2_3	0.634612	0.632349	0.71815	0.656089	0.652201	0.647911	0.680463	0.70872	0.257843	0.22273	0.26446	0.264298	0.258875	0.238211	0.303694	0.260811	0.303365	0.31387	0.340161	0.312252	0.298575	0.339981	0.283831	0.251451	0.268386	0.297395	0.263487	0.25058	0.246479	0.291032	0.169133	0.28375	0.264183	0.268504	0.288315	0.274048	0.277607	0.267741	1.63582	0.469538	0.469216	0.462056	0.469343	0.463343	0.473526	0.472839	0.546747	0.478152	0.49843
Punt2_4	0.628926	0.647192	0.71387	0.659591	0.658037	0.654049	0.682162	0.700928	0.259543	0.225586	0.261404	0.261955	0.260751	0.240587	0.305275	0.26131	0.291899	0.30068	0.329492	0.301049	0.293329	0.326268	0.269311	0.248999	0.258583	0.281231	0.254227	0.245594	0.244718	0.29077	0.174917	0.282841	0.264939	0.263348	0.289918	0.274757	0.272457	0.274544	1.64835	0.472938	0.477609	0.465158	0.463405	0.475804	0.479071	0.474802	0.54796	0.480024	0.508794
Punt2_5	0.622401	0.628216	0.700031	0.652724	0.646003	0.642441	0.678093	0.697008	0.244116	0.212243	0.259818	0.262573	0.243142	0.232135	0.301673	0.252349	0.28765	0.308589	0.332358	0.298329	0.286388	0.325701	0.268132	0.233996	0.261023	0.273768	0.233225	0.239549	0.240037	0.288498	0.173374	0.27864	0.264713	0.260147	0.29478	0.264951	0.271757	0.27135	1.63222	0.460214	0.461072	0.462618	0.459193	0.471662	0.471151	0.471005	0.541359	0.473771	0.498078
Punt2_6	0.540095	0.533129	0.589055	0.544647	0.525134	0.523425	0.571993	0.583754	0.451478	0.45052	0.434524	0.498988	0.48572	0.476608	0.410783	0.48572	0.511636	0.501499	0.521591	0.509074	0.479969	0.525668	0.497727	0.483273	0.496359	0.505669	0.470495	0.481707	0.485798	0.544766	0.488502	0.489963	0.50331	0.496616	0.50866	0.477621	0.495298	0.506366	1.58387	0.343617	0.291376	0.304117	0.312357	0.325553	0.295072	0.324302	0.344691	0.268829	0.303322
Punt2_7	0.631464	0.632169	0.718248	0.657504	0.640758	0.637793	0.689067	0.703809	0.262993	0.236236	0.269608	0.275723	0.254684	0.248776	0.312881	0.269013	0.306856	0.314202	0.345869	0.31009	0.291898	0.337773	0.267802	0.239663	0.26146	0.288934	0.25235	0.252278	0.247118	0.295558	0.198759	0.290565	0.273401	0.270125	0.298733	0.280581	0.279496	0.275881	1.65062	0.473248	0.474586	0.466761	0.47268	0.483976	0.48095	0.479567	0.541384	0.477465	0.505181
Punt2_8	0.635538	0.639216	0.719317	0.658493	0.651156	0.646802	0.683627	0.71233	0.25947	0.233699	0.265284	0.255577	0.255659	0.239434	0.30695	0.249833	0.303531	0.306848	0.331267	0.31317	0.296389	0.333815	0.273128	0.24375	0.261561	0.29104	0.251697	0.246342	0.239814	0.297867	0.16946	0.279427	0.258899	0.260543	0.287333	0.268589	0.262281	0.261381	1.64164	0.467756	0.475069	0.463675	0.46771	0.472575	0.479977	0.475356	0.546669	0.476481	0.495959
Punt3_1	0.633391	0.653017	0.713186	0.658438	0.664479	0.659797	0.685749	0.712425	0.263157	0.239621	0.289046	0.282184	0.27362	0.261337	0.319308	0.27528	0.318665	0.33288	0.359298	0.32841	0.313603	0.353505	0.28449	0.251641	0.273504	0.29139	0.254141	0.265058	0.25589	0.311703	0.195124	0.300711	0.297428	0.278348	0.310832	0.287969	0.296735	0.295807	1.64944	0.48963	0.482612	0.483172	0.471955	0.490625	0.495845	0.484867	0.568568	0.497635	0.523307
Punt3_2	0.623474	0.634208	0.704919	0.647626	0.646434	0.642234	0.674652	0.697433	0.253531	0.219663	0.271506	0.273336	0.249214	0.241776	0.306976	0.256303	0.30516	0.314974	0.337212	0.308634	0.295757	0.340302	0.262369	0.24235	0.258178	0.287685	0.243251	0.249638	0.248204	0.298654	0.190535	0.288315	0.275561	0.272016	0.290127	0.271792	0.27731	0.283746	1.64202	0.470553	0.46847	0.464714	0.466548	0.477765	0.479482	0.478126	0.55	0.481771	0.5068
Punt3_3	0.625073	0.644347	0.707075	0.658338	0.656512	0.651798	0.680649	0.702043	0.2587	0.225516	0.272884	0.263133	0.25809	0.243697	0.304209	0.263615	0.308948	0.316971	0.337727	0.305793	0.297432	0.333407	0.279704	0.250448	0.272296	0.280607	0.250511	0.249888	0.246592	0.302184	0.185717	0.282136	0.269132	0.262598	0.298336	0.271359	0.273591	0.277037	1.62347	0.476799	0.479945	0.468996	0.465845	0.48669	0.485425	0.484658	0.560566	0.488538	0.516798
Punt3_4	0.643468	0.646701	0.720081	0.664488	0.657409	0.653156	0.690185	0.717987	0.25758	0.228201	0.278652	0.267462	0.250808	0.238316	0.308758	0.259525	0.314468	0.326122	0.343847	0.314091	0.302349	0.343524	0.275641	0.248782	0.274797	0.290335	0.248607	0.256053	0.249832	0.31287	0.184266	0.286036	0.268551	0.268732	0.297482	0.272293	0.272428	0.281264	1.6566	0.485097	0.486542	0.478638	0.481928	0.495332	0.497887	0.495363	0.564744	0.497517	0.520867
Punt3_6	0.629862	0.647666	0.714581	0.671331	0.666376	0.662935	0.693389	0.710051	0.272499	0.249634	0.284685	0.287689	0.264531	0.258933	0.319044	0.273844	0.31391	0.331558	0.347443	0.320134	0.306696	0.352385	0.289673	0.25868	0.285283	0.296321	0.257432	0.254536	0.272562	0.32712	0.201799	0.307568	0.295765	0.285156	0.314913	0.299224	0.29808	0.300167	1.65719	0.48134	0.47457	0.480493	0.477992	0.484134	0.499514	0.488888	0.563628	0.500301	0.525212
Punt3_7	0.652579	0.662157	0.735147	0.681278	0.672769	0.668496	0.711381	0.730476	0.26649	0.250061	0.296208	0.294486	0.276125	0.268813	0.337497	0.28662	0.323079	0.339178	0.358825	0.322392	0.314556	0.355406	0.289222	0.264491	0.286735	0.304255	0.273188	0.276298	0.267912	0.316138	0.21271	0.303474	0.29561	0.287726	0.322751	0.289138	0.28842	0.302457	1.64092	0.498926	0.50791	0.483089	0.490009	0.511266	0.506904	0.505788	0.57798	0.509324	0.539706
Punt3_8	0.62389	0.63295	0.710445	0.661696	0.648061	0.644255	0.684489	0.702896	0.25298	0.231665	0.272346	0.270769	0.249486	0.242581	0.312469	0.255756	0.291737	0.309071	0.33042	0.300573	0.286826	0.327037	0.26806	0.247975	0.265538	0.2834	0.245118	0.242229	0.253538	0.297767	0.18642	0.290524	0.272858	0.27747	0.300074	0.280275	0.277581	0.279126	1.64768	0.469891	0.470146	0.467712	0.473961	0.481162	0.487735	0.480505	0.552219	0.482781	0.512382
Punt4_1	0.638679	0.650113	0.729056	0.673475	0.653453	0.65034	0.699406	0.714609	0.287312	0.295293	0.281668	0.315263	0.294636	0.289821	0.324141	0.30946	0.3195	0.312696	0.357763	0.319312	0.303679	0.364216	0.309195	0.285879	0.308788	0.320413	0.295448	0.290865	0.274154	0.343243	0.213059	0.198402	0.198632	0.19735	0.222095	0.211229	0.196435	0.213871	1.67232	0.489123	0.479499	0.471133	0.463605	0.481485	0.47574	0.47223	0.527141	0.464323	0.500073
Punt4_2	0.607252	0.626695	0.699113	0.648204	0.629984	0.627443	0.671616	0.67328	0.28537	0.29505	0.286644	0.313546	0.299604	0.282898	0.30731	0.310903	0.331318	0.313411	0.349834	0.332039	0.316128	0.366532	0.310158	0.305397	0.323349	0.328925	0.287708	0.282496	0.278073	0.351222	0.216262	0.184552	0.19845	0.198394	0.203277	0.198305	0.182489	0.215394	1.69662	0.501713	0.464819	0.476523	0.468657	0.491008	0.462604	0.467739	0.562182	0.478477	0.499492
Punt4_3	0.630058	0.64321	0.706412	0.659109	0.652786	0.650883	0.694193	0.705976	0.296891	0.279289	0.28645	0.316425	0.282407	0.279349	0.329082	0.296284	0.329635	0.32438	0.355253	0.338962	0.327213	0.370857	0.316044	0.308722	0.318707	0.349144	0.298424	0.297673	0.296335	0.366473	0.224627	0.207054	0.204351	0.196696	0.214498	0.204414	0.189099	0.204475	1.67091	0.503241	0.48566	0.496258	0.489773	0.507872	0.494717	0.493025	0.55677	0.487989	0.517597
Punt4_4	0.634558	0.642123	0.72061	0.668115	0.656349	0.653595	0.699092	0.704029	0.302115	0.297204	0.284342	0.330446	0.3038	0.288998	0.322387	0.310273	0.337969	0.323428	0.365185	0.330971	0.322114	0.371388	0.318006	0.308058	0.332879	0.336061	0.303253	0.300737	0.298832	0.363134	0.220214	0.189999	0.197629	0.204154	0.211586	0.203324	0.191089	0.222335	1.6855	0.501006	0.473406	0.48322	0.477071	0.491782	0.474867	0.476817	0.5727	0.487163	0.506367
Punt4_5	0.632581	0.639645	0.720913	0.669689	0.645213	0.64299	0.699729	0.698609	0.286677	0.27068	0.283361	0.307207	0.297752	0.276548	0.321284	0.292006	0.319524	0.32183	0.357837	0.322724	0.318903	0.360291	0.330272	0.300681	0.326772	0.337962	0.310029	0.294298	0.288454	0.337195	0.214677	0.196838	0.194075	0.198327	0.229785	0.210076	0.187626	0.212516	1.63407	0.465994	0.460949	0.453512	0.456679	0.469937	0.459395	0.46996	0.530965	0.465196	0.4869
Punt4_6	0.622144	0.629195	0.702196	0.658736	0.643487	0.641645	0.688037	0.689017	0.277917	0.275832	0.28005	0.30981	0.278966	0.266969	0.316346	0.291585	0.313607	0.313933	0.352499	0.316258	0.301486	0.352707	0.316257	0.287079	0.324769	0.324908	0.291538	0.281363	0.27637	0.345563	0.196431	0.191997	0.197073	0.196318	0.217712	0.198562	0.191066	0.206672	1.6678	0.478279	0.466239	0.462709	0.463668	0.477454	0.465154	0.46752	0.545666	0.469404	0.496032
Punt4_7	0.604757	0.621777	0.703242	0.641639	0.633044	0.629224	0.670321	0.67703	0.268384	0.269765	0.259498	0.296187	0.271217	0.256046	0.303855	0.276314	0.309851	0.307266	0.343982	0.316732	0.299666	0.351565	0.304604	0.291259	0.305914	0.319921	0.279286	0.278231	0.278252	0.345664	0.195631	0.19483	0.193544	0.185623	0.209169	0.194721	0.188067	0.189397	1.67477	0.463816	0.450745	0.456681	0.447816	0.456649	0.449835	0.454979	0.518635	0.449031	0.476266
Punt4_8	0.668961	0.677323	0.752273	0.706542	0.691564	0.690695	0.734495	0.737726	0.307212	0.317516	0.305668	0.344561	0.315023	0.307563	0.342749	0.322952	0.3547	0.344309	0.379357	0.353553	0.340795	0.37267	0.349556	0.322702	0.341106	0.346116	0.330293	0.317863	0.301498	0.367237	0.24402	0.229283	0.214905	0.225048	0.240952	0.235219	0.21422	0.219511	1.68099	0.517238	0.516293	0.500235	0.499927	0.51751	0.500517	0.506562	0.565853	0.512408	0.522262
Root_1	0.272468	0.29006	0.280166	0.275847	0.299962	0.295508	0.273704	0.271471	0.569876	0.581868	0.568274	0.638548	0.600138	0.580719	0.567799	0.598536	0.630266	0.626414	0.650883	0.634982	0.606045	0.664004	0.613643	0.62967	0.632074	0.658046	0.614483	0.615142	0.609996	0.684488	0.613945	0.626994	0.632689	0.627883	0.629828	0.624947	0.629062	0.630748	1.67668	0.54089	0.472926	0.515388	0.517329	0.509295	0.490643	0.483157	0.585227	0.524684	0.524636
Root_2	0.257246	0.293595	0.292946	0.267191	0.302818	0.302003	0.275291	0.272299	0.582002	0.606597	0.594064	0.647434	0.616923	0.606936	0.575378	0.633553	0.656513	0.646903	0.654473	0.64546	0.624654	0.673881	0.639575	0.6441	0.650763	0.676811	0.625301	0.639042	0.631089	0.697093	0.61568	0.62461	0.644032	0.640374	0.647982	0.635206	0.635426	0.657015	1.63967	0.554698	0.47617	0.511679	0.507968	0.502891	0.485536	0.486587	0.560461	0.514617	0.509631
Root_3	0.261531	0.26929	0.262896	0.262183	0.280098	0.28042	0.25963	0.262222	0.588523	0.597894	0.590826	0.650654	0.619418	0.600445	0.59176	0.604245	0.647581	0.653067	0.67095	0.648553	0.627091	0.667688	0.631131	0.639908	0.647002	0.677859	0.624739	0.635816	0.632642	0.699317	0.620023	0.633596	0.658693	0.651934	0.656188	0.636527	0.649143	0.668317	1.61451	0.544144	0.486815	0.5236	0.52087	0.510858	0.503797	0.482961	0.575179	0.520763	0.515605
Root_5	0.254417	0.273371	0.267817	0.255726	0.286541	0.288042	0.247131	0.259183	0.574258	0.574402	0.581346	0.634506	0.597493	0.590603	0.569312	0.616604	0.636373	0.636698	0.649157	0.635988	0.605353	0.672348	0.629992	0.626299	0.644066	0.658796	0.615075	0.631414	0.620137	0.695246	0.617578	0.616718	0.638569	0.637087	0.642621	0.628826	0.644278	0.664137	1.63693	0.540831	0.476355	0.517051	0.513906	0.504377	0.499131	0.485304	0.573792	0.524538	0.514965
Root_7	0.27957	0.299911	0.289977	0.280755	0.314091	0.312514	0.268352	0.274138	0.570642	0.583099	0.578512	0.627226	0.595843	0.589763	0.564955	0.608391	0.621168	0.632193	0.637704	0.625066	0.596946	0.651314	0.625473	0.625036	0.641118	0.647556	0.611401	0.62772	0.607656	0.677031	0.603586	0.611079	0.628402	0.621184	0.632403	0.620671	0.627581	0.643467	1.62829	0.546728	0.477327	0.523602	0.521599	0.510149	0.500883	0.488446	0.572558	0.513134	0.510493
Root_8	0.265938	0.311272	0.290026	0.272355	0.31825	0.317255	0.264896	0.267236	0.573315	0.588228	0.576421	0.626044	0.599818	0.584097	0.559337	0.619038	0.642736	0.628496	0.651156	0.628615	0.603624	0.661961	0.614482	0.618874	0.633655	0.649837	0.617832	0.624427	0.604769	0.66784	0.599069	0.606598	0.619886	0.613464	0.626682	0.609729	0.625097	0.644265	1.63242	0.543467	0.465983	0.510791	0.50141	0.490895	0.482729	0.496753	0.570067	0.514983	0.502864
Root_9	0.271025	0.280117	0.273224	0.267608	0.290985	0.292168	0.263751	0.272765	0.598185	0.605982	0.602949	0.659809	0.631096	0.610466	0.603392	0.618144	0.663195	0.664833	0.685313	0.658917	0.639891	0.679708	0.645621	0.653898	0.661152	0.689959	0.639204	0.648214	0.645869	0.704671	0.628016	0.642606	0.665453	0.658715	0.666735	0.643557	0.656206	0.678162	1.63086	0.547718	0.491072	0.531579	0.525895	0.516136	0.506481	0.489026	0.580961	0.527131	0.519781
Root_10	0.251387	0.285694	0.26987	0.253046	0.28896	0.287818	0.247982	0.253471	0.590974	0.612856	0.597696	0.658401	0.626173	0.616598	0.590277	0.64108	0.645112	0.657732	0.672217	0.651646	0.622526	0.679801	0.649833	0.650769	0.661221	0.687309	0.638082	0.657415	0.640251	0.709578	0.630473	0.64081	0.656727	0.649944	0.653828	0.651115	0.659604	0.674144	1.64057	0.563018	0.498211	0.54166	0.530008	0.541552	0.502728	0.500103	0.590481	0.54025	0.529932
TvP1_1	0.456667	0.449932	0.522447	0.467156	0.453569	0.450724	0.493905	0.499307	0.434597	0.453896	0.426097	0.497721	0.465983	0.466973	0.401198	0.479335	0.478994	0.484244	0.503691	0.485931	0.463764	0.500069	0.486032	0.476787	0.48363	0.505807	0.465948	0.480975	0.473376	0.546595	0.481119	0.491077	0.48813	0.498576	0.494172	0.482083	0.4846	0.510793	1.62297	0.34441	0.289268	0.303006	0.317121	0.318815	0.314546	0.308035	0.37155	0.3211	0.335038
TvP1_2	0.468616	0.45856	0.526361	0.459815	0.456175	0.45197	0.492263	0.51901	0.423711	0.439027	0.419054	0.48587	0.447901	0.454442	0.409198	0.464402	0.468541	0.467415	0.487351	0.472525	0.458561	0.500301	0.461781	0.459371	0.471905	0.492572	0.455263	0.472936	0.455926	0.527976	0.469177	0.478446	0.470909	0.476801	0.479177	0.469875	0.460051	0.494827	1.5923	0.320332	0.267213	0.27527	0.290999	0.308161	0.297642	0.2802	0.35104	0.297852	0.322985
TvP1_3	0.470632	0.478511	0.564977	0.477481	0.482855	0.480563	0.522541	0.522386	0.447787	0.457141	0.424573	0.497016	0.479079	0.470223	0.412918	0.485455	0.499005	0.49095	0.514327	0.502726	0.482926	0.510087	0.496676	0.491306	0.507566	0.527784	0.486586	0.49995	0.489465	0.564296	0.491583	0.490842	0.503939	0.503268	0.495335	0.496195	0.483353	0.508069	1.6063	0.329154	0.274117	0.310095	0.305855	0.304886	0.29967	0.282371	0.372102	0.309951	0.333522
TvP1_4	0.45374	0.451367	0.523143	0.459127	0.456767	0.453226	0.497824	0.509677	0.430625	0.447425	0.417839	0.496556	0.466745	0.463586	0.41092	0.472337	0.480472	0.489861	0.496055	0.496743	0.466608	0.500754	0.486443	0.471636	0.49002	0.513504	0.460555	0.475543	0.476567	0.545624	0.481851	0.479699	0.47824	0.488459	0.487302	0.473171	0.476113	0.496815	1.60357	0.332476	0.277616	0.302532	0.313909	0.310257	0.313105	0.306054	0.344399	0.295786	0.323646
TvP1_5	0.451853	0.457436	0.528176	0.462672	0.462633	0.458019	0.499528	0.497497	0.438766	0.454275	0.433978	0.504598	0.477902	0.469776	0.414541	0.490307	0.483495	0.486701	0.500832	0.494611	0.471726	0.509894	0.484299	0.482037	0.487137	0.51156	0.470819	0.496671	0.480322	0.558448	0.489284	0.494578	0.488856	0.502791	0.496277	0.487323	0.486023	0.515719	1.61323	0.349328	0.29323	0.299971	0.315447	0.333658	0.314648	0.312913	0.355974	0.295567	0.321008
TvP1_6	0.462982	0.46939	0.535143	0.477257	0.471553	0.468558	0.506895	0.513608	0.412979	0.443442	0.400297	0.477238	0.448572	0.451671	0.396086	0.466025	0.47811	0.475867	0.478824	0.475143	0.454699	0.493559	0.456205	0.450065	0.468592	0.481008	0.446944	0.458838	0.456417	0.516942	0.468483	0.476085	0.465993	0.478277	0.467818	0.463324	0.467627	0.494672	1.64097	0.31182	0.275633	0.280907	0.302435	0.301452	0.293286	0.290759	0.353279	0.285483	0.307399
TvP1_7	0.498374	0.499965	0.57703	0.510087	0.506301	0.501128	0.549359	0.555133	0.443619	0.471735	0.433892	0.504839	0.490812	0.482037	0.425992	0.497153	0.50366	0.518788	0.530931	0.517646	0.481957	0.526712	0.497595	0.486279	0.504975	0.523213	0.47591	0.499853	0.480946	0.561174	0.506794	0.513455	0.509434	0.520281	0.517595	0.496796	0.50659	0.527199	1.65338	0.358169	0.328337	0.32864	0.340494	0.340689	0.345512	0.342436	0.389788	0.334954	0.369804
TvP1_8	0.479184	0.47671	0.555126	0.484554	0.477343	0.471933	0.521217	0.525395	0.443908	0.471674	0.430616	0.511898	0.489174	0.480918	0.412952	0.486688	0.503051	0.512886	0.532732	0.510998	0.481058	0.523927	0.50039	0.487965	0.500545	0.530792	0.483992	0.496986	0.492823	0.559769	0.497834	0.515713	0.505192	0.51946	0.514157	0.497092	0.499529	0.535313	1.66845	0.333054	0.29234	0.305478	0.322238	0.309073	0.320568	0.309892	0.369375	0.313837	0.33986
TvP2_1	0.526563	0.534041	0.596978	0.543733	0.539674	0.535918	0.565396	0.576228	0.498525	0.525627	0.489579	0.552995	0.537147	0.529926	0.461484	0.537902	0.560842	0.554949	0.570196	0.561322	0.547341	0.585319	0.534923	0.543114	0.53067	0.560457	0.531981	0.543309	0.529484	0.590707	0.5467	0.566866	0.557907	0.559616	0.564528	0.561267	0.553761	0.573115	1.67958	0.368668	0.335204	0.33968	0.374613	0.344647	0.360873	0.361127	0.401271	0.349985	0.355674
TvP2_2	0.47002	0.481971	0.533626	0.487606	0.475904	0.473651	0.512607	0.513485	0.443823	0.469527	0.417052	0.49236	0.477119	0.472826	0.420089	0.484541	0.501943	0.494593	0.513281	0.506742	0.490443	0.520654	0.488055	0.482308	0.488469	0.50487	0.478012	0.488206	0.472308	0.536124	0.49894	0.504693	0.502344	0.507675	0.504951	0.498819	0.502277	0.516707	1.64036	0.339862	0.298325	0.304793	0.309969	0.324784	0.317219	0.319035	0.356172	0.310519	0.319088
TvP2_3	0.496521	0.496242	0.556785	0.509392	0.500313	0.496917	0.536101	0.537418	0.465036	0.477222	0.441313	0.510263	0.477806	0.478104	0.422587	0.501104	0.49832	0.50858	0.532273	0.508847	0.49254	0.539119	0.494714	0.490707	0.495451	0.522039	0.483301	0.491417	0.487618	0.561906	0.507293	0.508153	0.504118	0.519965	0.504602	0.512154	0.508229	0.528995	1.63285	0.33242	0.293075	0.296904	0.315336	0.306455	0.301213	0.327044	0.345141	0.297476	0.322362
TvP2_4	0.546987	0.564851	0.614949	0.56563	0.558685	0.555371	0.587264	0.579944	0.540906	0.558957	0.509	0.585586	0.556893	0.562411	0.487221	0.568107	0.580805	0.582787	0.604389	0.590923	0.567605	0.59415	0.578786	0.572991	0.570919	0.604113	0.570034	0.585472	0.574731	0.620907	0.581599	0.617027	0.599458	0.611809	0.621042	0.593751	0.603891	0.618618	1.72739	0.404709	0.363615	0.378971	0.395086	0.388131	0.386669	0.398898	0.4396	0.397906	0.384744
TvP2_5	0.484822	0.5067	0.547327	0.503286	0.49818	0.494046	0.534736	0.528773	0.440016	0.457916	0.425138	0.494965	0.469986	0.465801	0.406332	0.481895	0.484759	0.486895	0.510513	0.496174	0.477438	0.519488	0.484813	0.472461	0.490074	0.515201	0.469296	0.483961	0.469193	0.551082	0.490062	0.489516	0.488016	0.496937	0.487793	0.487484	0.486222	0.508785	1.63286	0.325808	0.279904	0.299835	0.300506	0.296356	0.308155	0.309751	0.349618	0.292605	0.307802
TvP2_6	0.4747	0.47484	0.532462	0.488876	0.477743	0.475543	0.513256	0.518701	0.451765	0.471442	0.429463	0.507308	0.483896	0.470346	0.412391	0.488809	0.510194	0.499361	0.516162	0.504502	0.48992	0.513346	0.498705	0.491555	0.506876	0.51395	0.480032	0.493325	0.485053	0.554687	0.490903	0.503403	0.491885	0.500374	0.49509	0.487853	0.489415	0.513959	1.62895	0.327732	0.286299	0.299274	0.32568	0.327965	0.318016	0.323449	0.350859	0.319761	0.321765
TvP2_7	0.466948	0.471089	0.515397	0.469801	0.475504	0.471922	0.500116	0.507204	0.445124	0.466788	0.420644	0.5017	0.48061	0.468134	0.415476	0.487266	0.491576	0.496106	0.524424	0.502279	0.474276	0.512874	0.498912	0.488623	0.496149	0.507639	0.476787	0.490416	0.472944	0.555015	0.492194	0.505704	0.495506	0.500579	0.504968	0.502991	0.501297	0.520484	1.61457	0.333053	0.296042	0.302176	0.319507	0.325046	0.32373	0.318174	0.368077	0.329469	0.329804
TvP2_8	0.480181	0.49528	0.537478	0.491526	0.495274	0.492191	0.527131	0.525543	0.441362	0.447933	0.418262	0.489555	0.466598	0.453766	0.40339	0.476782	0.487769	0.480363	0.510857	0.48826	0.470908	0.507773	0.483155	0.470087	0.490617	0.499865	0.467584	0.470551	0.468473	0.530616	0.480687	0.487504	0.482517	0.488312	0.496534	0.484786	0.488665	0.50226	1.61113	0.339158	0.295229	0.298775	0.316389	0.308853	0.30693	0.312949	0.360619	0.292332	0.331881
TvP3_1	0.553503	0.55307	0.623262	0.568853	0.551827	0.547294	0.578698	0.594652	0.514985	0.567099	0.522872	0.595679	0.568753	0.565822	0.512055	0.569525	0.586015	0.581363	0.596131	0.580577	0.566631	0.594426	0.586285	0.584273	0.57876	0.594932	0.571535	0.584823	0.574809	0.636304	0.59805	0.605607	0.602372	0.602104	0.612012	0.585257	0.590029	0.614154	1.75298	0.403627	0.356283	0.381078	0.389152	0.374039	0.373786	0.383521	0.419702	0.381119	0.376997
TvP3_2	0.448461	0.456129	0.514155	0.453151	0.463229	0.460758	0.484405	0.489215	0.439939	0.461492	0.434566	0.495668	0.480124	0.464603	0.427275	0.492046	0.492157	0.488446	0.518092	0.500434	0.475876	0.524856	0.4946	0.489533	0.499871	0.522818	0.478732	0.491331	0.485472	0.555106	0.507409	0.510113	0.508873	0.514113	0.516007	0.504601	0.496691	0.525622	1.64772	0.333429	0.297013	0.3043	0.31988	0.301967	0.314583	0.316782	0.373744	0.318724	0.344229
TvP3_3	0.464118	0.474084	0.5317	0.477502	0.476549	0.472946	0.508545	0.515042	0.441319	0.470933	0.437931	0.509524	0.477109	0.486119	0.42358	0.480951	0.495589	0.50057	0.520415	0.503634	0.482476	0.52559	0.500655	0.492809	0.493693	0.51467	0.480534	0.50254	0.49073	0.568213	0.507655	0.518033	0.513196	0.521034	0.520749	0.499836	0.503352	0.531845	1.6845	0.329184	0.281081	0.305274	0.323033	0.293978	0.302092	0.311361	0.364716	0.311004	0.338458
TvP3_4	0.481978	0.488379	0.549661	0.484405	0.490246	0.486908	0.518412	0.531536	0.454233	0.480663	0.45179	0.522494	0.489671	0.484648	0.430133	0.499254	0.510975	0.51588	0.537252	0.51612	0.497013	0.542108	0.513642	0.507579	0.518525	0.544813	0.500343	0.513366	0.507074	0.580124	0.520338	0.527589	0.525837	0.526691	0.529927	0.511378	0.515518	0.541822	1.67449	0.345648	0.292365	0.315635	0.327078	0.303117	0.31554	0.313584	0.375971	0.307688	0.33085
TvP3_5	0.482277	0.489386	0.548451	0.488022	0.489728	0.485733	0.528189	0.531583	0.426976	0.453341	0.423713	0.490122	0.467008	0.466031	0.409762	0.477696	0.484513	0.492263	0.511444	0.487174	0.47016	0.516899	0.486684	0.479518	0.488666	0.518601	0.475019	0.48248	0.465858	0.546638	0.496586	0.498282	0.502653	0.505669	0.502433	0.491406	0.494677	0.515069	1.66132	0.335681	0.287011	0.308589	0.316539	0.297884	0.301289	0.310837	0.360912	0.30169	0.332118
TvP3_6	0.474444	0.478964	0.545	0.477642	0.479281	0.476033	0.52048	0.527788	0.44002	0.470198	0.441039	0.513307	0.484035	0.487107	0.414536	0.492465	0.496308	0.502967	0.514738	0.500165	0.48178	0.519345	0.502687	0.491346	0.508779	0.528785	0.482592	0.497623	0.485548	0.554747	0.504231	0.520753	0.512081	0.520903	0.513272	0.50292	0.502283	0.534558	1.66801	0.339155	0.289416	0.299251	0.314118	0.305868	0.309398	0.304049	0.368813	0.317689	0.334161
TvP3_7	0.474817	0.484427	0.548992	0.476224	0.48546	0.481514	0.515337	0.512945	0.469098	0.502376	0.472497	0.535153	0.513219	0.504517	0.451902	0.522933	0.529356	0.527677	0.548834	0.533909	0.517618	0.554041	0.530806	0.519751	0.543805	0.549562	0.515322	0.536923	0.523823	0.587759	0.535883	0.537623	0.544078	0.541759	0.539603	0.521766	0.525552	0.556916	1.6703	0.367705	0.324174	0.331546	0.342199	0.325453	0.318762	0.335761	0.387594	0.336976	0.340585
TvP3_8	0.500155	0.505825	0.571579	0.505156	0.507972	0.503913	0.529022	0.552586	0.474309	0.48959	0.471155	0.528023	0.509864	0.500588	0.45342	0.519134	0.512805	0.517127	0.539012	0.510862	0.496264	0.528515	0.526749	0.519261	0.539896	0.550985	0.505418	0.524371	0.507285	0.577468	0.527536	0.534621	0.535758	0.537987	0.532737	0.51886	0.519912	0.545587	1.63325	0.354687	0.306521	0.318705	0.328148	0.3225	0.324319	0.324769	0.383972	0.337537	0.358445
TvP4_1	0.495432	0.484358	0.555692	0.491099	0.481681	0.483308	0.524108	0.537379	0.452381	0.484476	0.450964	0.527096	0.509275	0.494416	0.448476	0.511082	0.51818	0.516516	0.530465	0.524169	0.50045	0.538429	0.513948	0.512184	0.527215	0.548728	0.497098	0.514367	0.504182	0.581997	0.522941	0.526842	0.522586	0.524868	0.534198	0.515942	0.525013	0.542894	1.65186	0.345801	0.307791	0.320151	0.332329	0.336438	0.338889	0.331265	0.372162	0.327351	0.343641
TvP4_2	0.505595	0.49086	0.57387	0.502943	0.488136	0.486878	0.525026	0.553795	0.458762	0.488809	0.443764	0.528948	0.501876	0.489446	0.440228	0.509511	0.524109	0.520105	0.525968	0.527814	0.507945	0.543422	0.517647	0.506204	0.52167	0.527826	0.491748	0.505139	0.498478	0.569296	0.514123	0.510468	0.517635	0.5135	0.520315	0.503158	0.508331	0.52683	1.65927	0.343328	0.295163	0.320241	0.332927	0.336154	0.338404	0.338855	0.384639	0.335244	0.348612
TvP4_3	0.482822	0.48	0.553106	0.485249	0.477672	0.476508	0.518187	0.525147	0.45611	0.479749	0.441735	0.518854	0.505821	0.491451	0.437666	0.508335	0.518073	0.516019	0.518558	0.522951	0.505952	0.53765	0.513066	0.498151	0.51398	0.537364	0.493115	0.511033	0.496013	0.565871	0.507715	0.513502	0.51678	0.519675	0.52365	0.509394	0.511098	0.540146	1.6287	0.363365	0.306799	0.324716	0.320487	0.336809	0.340445	0.327167	0.369855	0.318112	0.33558
TvP4_4	0.535512	0.534829	0.596132	0.540488	0.523357	0.519989	0.552974	0.576127	0.50428	0.53589	0.48713	0.554368	0.538133	0.532537	0.484256	0.555588	0.568981	0.562853	0.570804	0.565175	0.54639	0.58862	0.557878	0.550765	0.553878	0.582824	0.536957	0.547159	0.544396	0.613061	0.553234	0.555353	0.550765	0.562373	0.574982	0.552683	0.563182	0.581547	1.6767	0.398881	0.352291	0.344636	0.369026	0.3554	0.370466	0.380114	0.414304	0.354769	0.371278
TvP4_5	0.512319	0.489394	0.550681	0.496525	0.49285	0.489118	0.521396	0.542715	0.463585	0.483555	0.449003	0.53682	0.500803	0.491021	0.438728	0.519258	0.516206	0.526259	0.532277	0.533239	0.506252	0.543622	0.518389	0.516302	0.521578	0.542513	0.503955	0.521284	0.511038	0.578714	0.519459	0.517704	0.519892	0.518581	0.524683	0.511464	0.506089	0.536926	1.65176	0.361749	0.315032	0.334639	0.331957	0.344866	0.350197	0.325793	0.394954	0.347576	0.346312
TvP4_6	0.487031	0.492327	0.551755	0.489822	0.484623	0.480989	0.518429	0.532575	0.43232	0.458192	0.414435	0.496185	0.469167	0.466101	0.405771	0.483756	0.499085	0.48892	0.497302	0.501603	0.475667	0.510619	0.477861	0.475831	0.487408	0.507598	0.459468	0.477436	0.472636	0.546762	0.473886	0.48463	0.488677	0.48264	0.488104	0.471658	0.470673	0.498224	1.6662	0.338231	0.285088	0.312204	0.315546	0.311363	0.32448	0.318929	0.368184	0.309533	0.323744
TvP4_7	0.509331	0.504825	0.569938	0.511631	0.499931	0.497212	0.536525	0.553828	0.467598	0.497717	0.456353	0.536506	0.507906	0.509086	0.450702	0.534329	0.543019	0.533329	0.534713	0.542517	0.519373	0.56302	0.532749	0.52164	0.536893	0.548282	0.50595	0.521162	0.515176	0.585809	0.510608	0.527615	0.524379	0.51953	0.534261	0.514178	0.518616	0.541892	1.60748	0.372572	0.314702	0.335556	0.345363	0.347072	0.35964	0.349482	0.410652	0.350037	0.354334
TvP4_8	0.504972	0.492746	0.557374	0.494301	0.495665	0.490551	0.528848	0.546114	0.459262	0.485715	0.443533	0.525742	0.498625	0.496363	0.439142	0.512206	0.512203	0.509709	0.516413	0.522929	0.498209	0.53178	0.513384	0.506603	0.518567	0.5439	0.493824	0.515243	0.506151	0.564694	0.504739	0.513132	0.509431	0.509394	0.513412	0.50481	0.500346	0.526892	1.62731	0.352037	0.310825	0.328459	0.328689	0.329189	0.344816	0.32883	0.371432	0.32565	0.339331
TvT1_1	0.517334	0.508171	0.564913	0.523059	0.497571	0.496291	0.538562	0.563498	0.459633	0.464487	0.456074	0.496987	0.468919	0.46298	0.440153	0.476279	0.504587	0.489598	0.515404	0.49301	0.475311	0.516752	0.514475	0.506279	0.512249	0.525482	0.49471	0.50668	0.485658	0.540602	0.487278	0.488784	0.488296	0.494832	0.495714	0.477048	0.491338	0.493078	1.5698	0.31374	0.260768	0.276171	0.273827	0.289597	0.272773	0.274266	0.333098	0.262766	0.272783
TvT1_2	0.535381	0.531754	0.599519	0.545505	0.521861	0.520028	0.569732	0.581582	0.460808	0.488028	0.454996	0.517151	0.50195	0.484553	0.456839	0.499011	0.509197	0.508793	0.532677	0.519414	0.502061	0.52857	0.529865	0.515004	0.526758	0.536622	0.491458	0.519068	0.491381	0.559304	0.510375	0.517205	0.520388	0.524032	0.526432	0.501501	0.51453	0.523148	1.46232	0.345373	0.278665	0.289233	0.313358	0.306007	0.282341	0.31896	0.310435	0.2801	0.290532
TvT1_3	0.516935	0.492221	0.577502	0.521089	0.501329	0.499603	0.547148	0.56356	0.43395	0.442614	0.413747	0.486578	0.44601	0.44015	0.420472	0.444624	0.489331	0.481297	0.512525	0.479486	0.472601	0.506796	0.489239	0.472899	0.482663	0.496503	0.468907	0.477354	0.459668	0.522712	0.46954	0.480513	0.48067	0.481339	0.485003	0.471506	0.47886	0.487927	1.5093	0.293128	0.260953	0.275689	0.280115	0.265851	0.27597	0.276765	0.288703	0.256903	0.246939
TvT1_5	0.530567	0.525937	0.577255	0.525842	0.513181	0.50895	0.565928	0.569342	0.457034	0.464664	0.420641	0.507608	0.474676	0.46631	0.453736	0.472581	0.510338	0.507206	0.517442	0.516241	0.486967	0.530466	0.513103	0.510629	0.516958	0.532817	0.495889	0.502569	0.498753	0.549982	0.487703	0.512802	0.509373	0.504462	0.503214	0.489032	0.499172	0.51597	1.50537	0.323133	0.290787	0.287439	0.276538	0.308317	0.295459	0.315924	0.301932	0.26915	0.263108
TvT1_6	0.515463	0.500696	0.581437	0.522725	0.491785	0.48912	0.557643	0.57119	0.440442	0.432739	0.404336	0.468646	0.45076	0.44305	0.414973	0.4614	0.489946	0.482515	0.494044	0.481149	0.470978	0.499965	0.488367	0.480867	0.478256	0.502781	0.464585	0.475456	0.463163	0.521851	0.458137	0.476173	0.484323	0.472474	0.482725	0.468639	0.469956	0.48702	1.51307	0.302375	0.25527	0.259916	0.255516	0.268127	0.265343	0.278834	0.302098	0.239552	0.245468
TvT1_7	0.520142	0.49863	0.579165	0.544725	0.499789	0.495211	0.551724	0.563835	0.44722	0.456248	0.434765	0.497147	0.460681	0.474599	0.430267	0.48574	0.507866	0.501987	0.521595	0.506451	0.483814	0.522284	0.518079	0.503019	0.494975	0.527266	0.486097	0.499478	0.481255	0.543865	0.47864	0.489619	0.500631	0.499977	0.506086	0.478525	0.495298	0.505826	1.48811	0.313105	0.26813	0.271384	0.277381	0.27129	0.284841	0.281867	0.283942	0.249604	0.261472
TvT1_8	0.56472	0.552085	0.621556	0.569606	0.544681	0.540506	0.60191	0.623016	0.47964	0.492093	0.464869	0.519415	0.486759	0.486194	0.47201	0.50195	0.52801	0.52808	0.548955	0.5264	0.514121	0.53886	0.545346	0.528591	0.540397	0.553508	0.508191	0.521663	0.511661	0.572866	0.506546	0.509012	0.514751	0.518212	0.506713	0.495989	0.507906	0.516778	1.40093	0.348154	0.283243	0.304937	0.306056	0.31944	0.303463	0.301443	0.314463	0.300085	0.288038
TvT2_1	0.558069	0.551628	0.616591	0.563377	0.538675	0.534231	0.598903	0.606566	0.491359	0.493702	0.457943	0.530876	0.497753	0.480527	0.45915	0.493091	0.531124	0.52356	0.535641	0.526959	0.508532	0.552669	0.534925	0.531133	0.526223	0.546855	0.507665	0.523621	0.519777	0.574758	0.513896	0.534824	0.543108	0.540903	0.540394	0.529635	0.529997	0.54077	1.5045	0.334181	0.307113	0.31775	0.302591	0.323583	0.313919	0.319035	0.326153	0.297155	0.300512
TvT2_2	0.522449	0.502147	0.573003	0.527009	0.493247	0.489113	0.550795	0.565072	0.45229	0.470775	0.441894	0.508517	0.479785	0.473011	0.440777	0.471691	0.50699	0.503177	0.520458	0.513989	0.496283	0.536816	0.519517	0.503052	0.511172	0.524031	0.484132	0.502066	0.489115	0.544978	0.488709	0.506662	0.503939	0.50788	0.501981	0.495843	0.498965	0.510537	1.5388	0.315296	0.25913	0.28051	0.281356	0.286205	0.274286	0.286126	0.289359	0.250049	0.255643
TvT2_3	0.535425	0.530762	0.605804	0.543885	0.520302	0.515655	0.581236	0.59677	0.442705	0.459593	0.424772	0.490125	0.46507	0.462312	0.412879	0.466803	0.528371	0.515096	0.527568	0.517793	0.503626	0.53782	0.50366	0.48807	0.502041	0.514733	0.48551	0.487365	0.47496	0.537361	0.492848	0.502713	0.506355	0.503545	0.497774	0.497549	0.492028	0.508024	1.52664	0.338892	0.275425	0.280099	0.305246	0.300782	0.287087	0.288809	0.313036	0.285833	0.281835
TvT2_4	0.534804	0.54034	0.600111	0.550069	0.531283	0.527203	0.588444	0.584717	0.473841	0.496384	0.458479	0.517792	0.493176	0.481159	0.45755	0.492455	0.521511	0.530556	0.534176	0.529591	0.509343	0.551545	0.527124	0.514172	0.511478	0.526914	0.508124	0.508611	0.49942	0.553872	0.503894	0.517945	0.51219	0.517421	0.520981	0.505567	0.516424	0.518511	1.4956	0.302292	0.275812	0.287154	0.294868	0.288924	0.295481	0.294424	0.301523	0.287678	0.272801
TvT2_5	0.532158	0.516945	0.595903	0.539075	0.511857	0.508151	0.572138	0.588163	0.502008	0.494215	0.463579	0.526471	0.515023	0.504863	0.462494	0.51766	0.556667	0.557719	0.555637	0.548212	0.536901	0.555417	0.544296	0.5361	0.534849	0.55677	0.522911	0.524929	0.526632	0.595443	0.52952	0.546243	0.53357	0.549612	0.539781	0.538755	0.533152	0.550604	1.47923	0.350985	0.279081	0.2915	0.311711	0.311282	0.295827	0.314289	0.301492	0.274618	0.254522
TvT2_6	0.536141	0.518539	0.591443	0.53382	0.515789	0.513205	0.555966	0.589348	0.441984	0.470714	0.447511	0.501922	0.47982	0.488601	0.436081	0.496983	0.513496	0.494476	0.523441	0.506479	0.492372	0.525199	0.520455	0.503412	0.520313	0.525542	0.493685	0.506071	0.487094	0.550011	0.499462	0.49881	0.510324	0.508437	0.508707	0.498681	0.50557	0.521455	1.50613	0.340223	0.280494	0.301233	0.286302	0.311112	0.29207	0.301383	0.301004	0.260243	0.253975
TvT2_7	0.51158	0.50622	0.559501	0.521955	0.504041	0.501241	0.54044	0.558449	0.44006	0.446293	0.417191	0.482284	0.450041	0.449014	0.418195	0.452809	0.477546	0.472861	0.499714	0.481785	0.457894	0.497519	0.500293	0.479334	0.494441	0.511792	0.467337	0.47649	0.47338	0.529817	0.46461	0.480326	0.473296	0.481826	0.476167	0.468244	0.478039	0.482543	1.47713	0.310553	0.26389	0.278573	0.286149	0.283751	0.276457	0.27499	0.306994	0.274869	0.270023
TvT2_8	0.519733	0.510371	0.592131	0.536506	0.502142	0.49968	0.559709	0.573658	0.432666	0.44898	0.429521	0.49558	0.457962	0.460328	0.412824	0.452017	0.495002	0.486289	0.504875	0.488996	0.46501	0.512892	0.498251	0.473696	0.48489	0.501767	0.46481	0.494368	0.463562	0.533676	0.471056	0.48517	0.481114	0.486363	0.489659	0.472648	0.478956	0.488722	1.49328	0.334212	0.274323	0.278156	0.294381	0.297552	0.266504	0.304042	0.282013	0.255096	0.255006
TvT3_1	0.49775	0.497063	0.563683	0.517223	0.490513	0.487819	0.546527	0.546484	0.448222	0.445484	0.41123	0.479621	0.452678	0.457507	0.418266	0.452334	0.491162	0.487227	0.490373	0.488909	0.470865	0.511024	0.492562	0.48331	0.49874	0.504183	0.471344	0.48814	0.469808	0.526264	0.469992	0.47638	0.488692	0.487564	0.493343	0.473986	0.474856	0.496615	1.54279	0.28913	0.242517	0.253819	0.261508	0.26572	0.273856	0.250978	0.299601	0.244629	0.245442
TvT3_2	0.520532	0.510877	0.578389	0.536823	0.501248	0.497385	0.558489	0.57033	0.433084	0.413238	0.410106	0.471876	0.43284	0.440393	0.385889	0.453042	0.471023	0.474826	0.484013	0.479271	0.455408	0.488092	0.472037	0.469742	0.48325	0.500061	0.456888	0.476722	0.459867	0.518312	0.469754	0.475361	0.474918	0.473029	0.479166	0.462304	0.468685	0.484854	1.5775	0.314869	0.247836	0.264291	0.271627	0.270431	0.254567	0.263781	0.306248	0.233943	0.275136
TvT3_3	0.529392	0.533318	0.589176	0.537465	0.525632	0.520144	0.574	0.589167	0.465928	0.460601	0.440112	0.487955	0.486562	0.474049	0.421092	0.493723	0.502091	0.49406	0.50961	0.505884	0.478721	0.521871	0.50665	0.498096	0.495441	0.522346	0.489764	0.50244	0.487005	0.551978	0.484108	0.511679	0.507472	0.508276	0.505863	0.509363	0.509177	0.526973	1.5562	0.317771	0.259131	0.259294	0.276245	0.287161	0.273495	0.271523	0.317312	0.252489	0.273168
TvT3_4	0.551475	0.530549	0.601308	0.573683	0.519125	0.516288	0.589025	0.591107	0.488333	0.487461	0.460596	0.513332	0.49725	0.49668	0.453494	0.500127	0.53384	0.521984	0.530413	0.532203	0.512333	0.538274	0.528568	0.531348	0.514781	0.536407	0.518687	0.523475	0.503209	0.571362	0.514478	0.526699	0.520234	0.514305	0.526137	0.524768	0.51094	0.536633	1.63593	0.360984	0.294466	0.307058	0.325105	0.312762	0.29368	0.304716	0.338638	0.28219	0.289109
TvT3_5	0.501608	0.502814	0.576314	0.527218	0.486933	0.482161	0.548196	0.557463	0.433717	0.438222	0.419935	0.475601	0.469828	0.453632	0.395709	0.456675	0.492079	0.489142	0.500237	0.497745	0.468325	0.508609	0.501107	0.483424	0.488164	0.509188	0.472916	0.476229	0.473466	0.52972	0.470092	0.479003	0.483384	0.481834	0.485218	0.476947	0.475455	0.486768	1.5524	0.313535	0.244854	0.240696	0.257312	0.274218	0.249961	0.261117	0.295204	0.233401	0.246944
TvT3_6	0.494362	0.503241	0.5611	0.517462	0.488085	0.486058	0.54932	0.553522	0.415091	0.424697	0.382146	0.468888	0.438388	0.429227	0.380993	0.446329	0.472767	0.454423	0.475594	0.471512	0.441167	0.490322	0.468104	0.464089	0.476934	0.486867	0.436851	0.453156	0.445969	0.507229	0.454965	0.46726	0.473356	0.466657	0.471065	0.461072	0.460917	0.475371	1.57534	0.295539	0.237929	0.247054	0.255975	0.278087	0.24209	0.262127	0.30077	0.238047	0.267491
TvT3_7	0.504117	0.508364	0.560943	0.52632	0.508365	0.505596	0.543959	0.559182	0.458561	0.432198	0.43243	0.495393	0.477644	0.457475	0.432065	0.456423	0.484998	0.496873	0.516358	0.497154	0.473228	0.513996	0.513684	0.492332	0.502472	0.523087	0.488328	0.497473	0.493659	0.543097	0.475492	0.503803	0.508491	0.499359	0.503372	0.498285	0.484771	0.503496	1.59123	0.289228	0.246329	0.266583	0.28415	0.259367	0.267903	0.274271	0.277844	0.245704	0.263763
TvT3_8	0.540931	0.542497	0.603063	0.554613	0.526789	0.524254	0.591809	0.594727	0.459565	0.467233	0.44591	0.507612	0.486548	0.487434	0.422018	0.481561	0.521741	0.523834	0.532446	0.521487	0.501274	0.537127	0.51924	0.509956	0.513438	0.528033	0.492927	0.515266	0.502496	0.560402	0.498539	0.517044	0.515977	0.517952	0.528014	0.506848	0.514132	0.52409	1.51821	0.319044	0.261712	0.266097	0.282372	0.294238	0.27675	0.281364	0.299087	0.256681	0.252308
TvT4_1	0.534745	0.534	0.594556	0.541244	0.521266	0.519216	0.577764	0.583488	0.447614	0.441278	0.42112	0.488639	0.457931	0.465495	0.409111	0.459295	0.492706	0.485927	0.492181	0.49173	0.481915	0.499014	0.492728	0.485225	0.492361	0.509835	0.468009	0.478875	0.469332	0.538346	0.475003	0.490878	0.493541	0.489578	0.498474	0.479904	0.486633	0.511796	1.61492	0.293017	0.250611	0.268513	0.268309	0.29381	0.281058	0.262599	0.309198	0.263733	0.281973
TvT4_2	0.47432	0.489549	0.550864	0.498669	0.483658	0.481275	0.528052	0.53584	0.432317	0.447964	0.430878	0.487991	0.461533	0.459663	0.405353	0.467909	0.49049	0.490564	0.494492	0.49291	0.471685	0.505629	0.488703	0.478371	0.486068	0.497166	0.467287	0.480644	0.459756	0.522757	0.472959	0.479946	0.487448	0.488203	0.488304	0.475133	0.478975	0.489468	1.56758	0.321155	0.225437	0.255845	0.266407	0.280294	0.242154	0.249379	0.277417	0.239416	0.259288
TvT4_3	0.550597	0.559712	0.602098	0.567455	0.548623	0.547167	0.593795	0.597412	0.485434	0.47616	0.445997	0.53021	0.492937	0.494557	0.444571	0.506158	0.535249	0.522325	0.530543	0.531783	0.505184	0.545363	0.540415	0.535513	0.543482	0.555307	0.517144	0.522692	0.513516	0.580837	0.519012	0.534169	0.529132	0.526435	0.538649	0.519289	0.519825	0.536891	1.55369	0.34995	0.295567	0.29738	0.31973	0.337286	0.296759	0.295252	0.334753	0.274148	0.280538
TvT4_4	0.490989	0.497139	0.562662	0.51666	0.483313	0.482047	0.540105	0.544186	0.428243	0.455586	0.408957	0.483026	0.467741	0.44545	0.404669	0.473751	0.493936	0.47549	0.4998	0.490007	0.472305	0.502001	0.484283	0.480671	0.497632	0.493701	0.467577	0.46601	0.452984	0.508058	0.477344	0.491435	0.491909	0.497951	0.493813	0.477505	0.477228	0.500258	1.56568	0.303967	0.233961	0.252249	0.269193	0.267706	0.255535	0.27829	0.280963	0.226791	0.264693
TvT4_5	0.520548	0.520944	0.564025	0.54487	0.515631	0.511256	0.566283	0.569075	0.473741	0.461157	0.458655	0.516053	0.481583	0.479246	0.428339	0.488777	0.510715	0.509544	0.535291	0.51366	0.487745	0.518292	0.508163	0.498522	0.508901	0.532025	0.487937	0.498852	0.484045	0.552655	0.502068	0.51463	0.517116	0.515558	0.522368	0.509084	0.501676	0.524205	1.54872	0.312273	0.24557	0.264364	0.262887	0.276373	0.258397	0.265332	0.297424	0.242307	0.26411
TvT4_6	0.490323	0.504463	0.56425	0.51437	0.503519	0.500365	0.539897	0.548064	0.416804	0.419962	0.405456	0.471945	0.439671	0.448953	0.373001	0.452388	0.470707	0.463919	0.485597	0.474843	0.445914	0.482336	0.463797	0.452856	0.486844	0.478667	0.446005	0.459249	0.441286	0.499475	0.450172	0.46851	0.458269	0.465149	0.467876	0.449062	0.464966	0.484546	1.5991	0.294401	0.232777	0.261096	0.258147	0.268918	0.240933	0.254911	0.314961	0.231382	0.266204
TvT4_7	0.496127	0.50839	0.573171	0.515225	0.501894	0.498762	0.538225	0.556477	0.437223	0.432845	0.408182	0.487088	0.447201	0.446559	0.392826	0.455128	0.48981	0.485538	0.486498	0.472454	0.46469	0.502702	0.475509	0.477069	0.478301	0.511405	0.457943	0.478808	0.466054	0.535072	0.464442	0.494517	0.489432	0.48309	0.482633	0.479917	0.472473	0.492143	1.58365	0.301132	0.247346	0.241456	0.259974	0.279928	0.242766	0.26609	0.295138	0.242247	0.262364
TvT4_8	0.50938	0.524108	0.571513	0.538427	0.51687	0.513287	0.566931	0.569277	0.458679	0.462483	0.441955	0.51223	0.490994	0.478045	0.413872	0.483495	0.511661	0.505084	0.51974	0.523788	0.489724	0.523163	0.516852	0.50613	0.517583	0.529656	0.484614	0.505772	0.495924	0.563262	0.493244	0.49904	0.510796	0.502723	0.512739	0.498466	0.49489	0.520657	1.54743	0.328506	0.26004	0.282929	0.295767	0.289561	0.275301	0.290068	0.29105	0.257828	0.266977
Vr1_1	0.511225	0.501108	0.569188	0.518476	0.500672	0.493711	0.545946	0.558813	0.412196	0.434677	0.402118	0.477879	0.448918	0.439631	0.386857	0.450275	0.47835	0.468821	0.483831	0.48441	0.454555	0.507098	0.469257	0.457331	0.464615	0.473319	0.444586	0.450443	0.44536	0.515083	0.447307	0.454492	0.465593	0.46253	0.460332	0.457714	0.450896	0.477008	1.64436	0.33301	0.314269	0.314593	0.306235	0.315253	0.313291	0.309894	0.385002	0.305801	0.347513
Vr1_2	0.519008	0.507802	0.573594	0.524362	0.505739	0.499537	0.558586	0.567389	0.41967	0.440424	0.413535	0.467063	0.449239	0.44607	0.402094	0.455298	0.489124	0.487696	0.487693	0.497572	0.464993	0.515341	0.462187	0.457668	0.471988	0.478488	0.442775	0.458562	0.441666	0.522526	0.445899	0.456316	0.464724	0.461934	0.464462	0.456816	0.453126	0.475362	1.63758	0.33318	0.321777	0.328842	0.312882	0.30586	0.319589	0.318575	0.390968	0.311638	0.3504
Vr1_3	0.518419	0.512444	0.580172	0.528713	0.512943	0.50737	0.557938	0.567139	0.424116	0.441287	0.418577	0.484759	0.450452	0.447918	0.415118	0.453488	0.48966	0.485211	0.498773	0.508818	0.47569	0.524624	0.483343	0.46258	0.476328	0.484801	0.459224	0.461387	0.463962	0.525664	0.453559	0.471135	0.479921	0.476554	0.48035	0.47544	0.463144	0.489022	1.62604	0.314768	0.310843	0.312648	0.30199	0.308876	0.311218	0.312292	0.378965	0.304572	0.34942
Vr1_4	0.520525	0.508519	0.572445	0.525496	0.502034	0.49974	0.548625	0.568093	0.432639	0.452966	0.436684	0.501919	0.468672	0.468035	0.407218	0.461836	0.502727	0.495294	0.507507	0.50799	0.486846	0.527054	0.48766	0.484624	0.485825	0.498174	0.465823	0.481084	0.463501	0.54026	0.467801	0.477741	0.485528	0.485596	0.482245	0.479719	0.471999	0.493988	1.64445	0.347086	0.32802	0.316047	0.319083	0.32106	0.319971	0.320403	0.383285	0.32323	0.355068
Vr1_5	0.499402	0.490918	0.564164	0.512665	0.490235	0.48655	0.540733	0.550906	0.412498	0.439348	0.399499	0.470665	0.444142	0.44495	0.388767	0.452266	0.489426	0.485031	0.49256	0.490497	0.46633	0.513242	0.476022	0.464414	0.473469	0.480667	0.450563	0.448425	0.448976	0.52211	0.453744	0.459126	0.471255	0.475682	0.464636	0.460697	0.454169	0.478316	1.61646	0.328935	0.301204	0.307357	0.297271	0.319426	0.298629	0.299157	0.362841	0.301258	0.332203
Vr1_6	0.499525	0.482257	0.556444	0.509752	0.477249	0.472982	0.537364	0.545588	0.428056	0.445988	0.427103	0.493925	0.458922	0.460361	0.398827	0.4661	0.506306	0.497526	0.503477	0.50404	0.481527	0.522658	0.486807	0.478267	0.49159	0.502088	0.46055	0.467706	0.459918	0.536965	0.464542	0.477872	0.486004	0.482682	0.486108	0.475446	0.474107	0.495171	1.62333	0.340914	0.309588	0.311971	0.306817	0.305009	0.302952	0.307838	0.372791	0.305586	0.337713
Vr1_7	0.503293	0.489585	0.565426	0.508277	0.480549	0.476236	0.546376	0.549953	0.409483	0.427876	0.404665	0.476557	0.440024	0.440191	0.387796	0.442711	0.469578	0.469709	0.476967	0.476492	0.45176	0.499874	0.461686	0.45248	0.461745	0.48122	0.442824	0.451675	0.447255	0.512488	0.438702	0.448763	0.461486	0.465771	0.467906	0.453924	0.453781	0.474186	1.60432	0.312452	0.298135	0.295356	0.290462	0.293282	0.291173	0.298104	0.363166	0.293102	0.331975
Vr1_8	0.480454	0.47912	0.530549	0.488401	0.468969	0.463027	0.52027	0.521833	0.397786	0.409445	0.39629	0.463006	0.436018	0.429603	0.385339	0.437353	0.46927	0.463696	0.472126	0.469455	0.445117	0.500101	0.459	0.453823	0.457668	0.470573	0.443176	0.440505	0.441021	0.5034	0.439034	0.435689	0.44766	0.457733	0.454952	0.444989	0.442018	0.468163	1.60711	0.314996	0.280124	0.2674	0.277887	0.292088	0.283349	0.290285	0.338917	0.268426	0.314178
Vr2_1	0.511818	0.509269	0.558986	0.522084	0.503819	0.497613	0.553008	0.561397	0.40432	0.41894	0.392843	0.455713	0.435285	0.429588	0.378876	0.429332	0.472534	0.45999	0.473469	0.47772	0.45236	0.499625	0.446976	0.44539	0.448841	0.460911	0.433611	0.428858	0.432233	0.49697	0.42992	0.440927	0.457169	0.460321	0.453286	0.445954	0.441085	0.467759	1.62399	0.316126	0.289242	0.307943	0.291002	0.300123	0.307326	0.299466	0.37539	0.31425	0.326097
Vr2_2	0.52677	0.507736	0.587767	0.532503	0.50388	0.497408	0.549578	0.572913	0.434647	0.441143	0.418313	0.492484	0.467419	0.459459	0.396734	0.461668	0.494832	0.486643	0.496169	0.508371	0.464683	0.520168	0.465905	0.472112	0.478351	0.486923	0.443272	0.455736	0.439952	0.526178	0.45699	0.466342	0.470125	0.473316	0.469861	0.465194	0.460182	0.483413	1.62804	0.33998	0.311759	0.314438	0.311859	0.322818	0.317864	0.320122	0.385051	0.307326	0.339297
Vr2_3	0.495928	0.493474	0.560278	0.500933	0.485182	0.480225	0.538444	0.547667	0.412288	0.437514	0.39725	0.471906	0.44564	0.443189	0.380796	0.44831	0.477571	0.470325	0.485335	0.488126	0.457727	0.504993	0.457629	0.456746	0.461899	0.474943	0.438652	0.449151	0.439872	0.519652	0.437946	0.451846	0.464183	0.462035	0.463587	0.455274	0.449047	0.472132	1.61817	0.329289	0.307178	0.298148	0.298942	0.314161	0.308029	0.300812	0.376363	0.307865	0.334708
Vr2_4	0.506908	0.485602	0.563823	0.512272	0.480402	0.475124	0.537157	0.55773	0.408042	0.440198	0.402021	0.46991	0.437681	0.439231	0.393648	0.442995	0.48189	0.476345	0.482603	0.489515	0.458411	0.516419	0.456978	0.4531	0.459583	0.476784	0.43668	0.447179	0.438551	0.514668	0.444655	0.461065	0.462538	0.474077	0.471882	0.465247	0.456862	0.475139	1.5891	0.32244	0.301802	0.30334	0.302174	0.302982	0.304349	0.304628	0.359489	0.304227	0.323364
Vr2_5	0.509659	0.495628	0.563948	0.514646	0.492733	0.4877	0.545553	0.563759	0.439423	0.448969	0.433785	0.497773	0.474179	0.473186	0.416477	0.468694	0.505831	0.499767	0.509123	0.517328	0.488231	0.530529	0.483583	0.474024	0.486168	0.500204	0.457518	0.471711	0.468613	0.545655	0.47332	0.475118	0.492361	0.494519	0.487715	0.476046	0.480461	0.500847	1.62149	0.33898	0.332896	0.329081	0.319548	0.324751	0.331396	0.322919	0.386706	0.324879	0.353636
Vr2_6	0.518282	0.51269	0.580036	0.524393	0.513566	0.50692	0.55196	0.570376	0.407987	0.430901	0.402261	0.460654	0.436031	0.434605	0.383696	0.438356	0.480246	0.470365	0.486923	0.485195	0.454105	0.510192	0.453671	0.445474	0.45829	0.473477	0.430763	0.434439	0.438172	0.50988	0.444036	0.456434	0.464516	0.471778	0.464587	0.458274	0.453227	0.482885	1.62328	0.333948	0.312046	0.30807	0.304346	0.325597	0.318908	0.312332	0.382433	0.316686	0.351853
Vr2_7	0.524199	0.496991	0.57877	0.536783	0.49873	0.492619	0.556022	0.574039	0.422636	0.435064	0.417808	0.488395	0.45893	0.449364	0.41279	0.445845	0.494432	0.493026	0.500869	0.502232	0.476719	0.523033	0.471172	0.467012	0.463112	0.486349	0.448046	0.456575	0.456449	0.529191	0.456285	0.470225	0.472328	0.484366	0.478406	0.469772	0.464629	0.490404	1.60074	0.333269	0.322151	0.31756	0.308059	0.32282	0.315532	0.312259	0.383483	0.316369	0.351591
Vr2_8	0.518181	0.49066	0.555621	0.512244	0.487213	0.481166	0.537762	0.556195	0.420159	0.428955	0.400394	0.473977	0.44139	0.44159	0.39392	0.445731	0.476632	0.472403	0.488688	0.484883	0.454808	0.509408	0.462028	0.452496	0.462019	0.468593	0.442277	0.441319	0.443453	0.507593	0.438031	0.454829	0.455336	0.460442	0.459341	0.451027	0.456559	0.476204	1.59443	0.330021	0.306139	0.304219	0.29703	0.311987	0.312876	0.299191	0.361855	0.311098	0.334935
Vr3_1	0.516527	0.524514	0.581291	0.531688	0.524163	0.520366	0.562953	0.570614	0.427555	0.437343	0.415549	0.48562	0.459505	0.444026	0.405461	0.454466	0.483365	0.475465	0.501204	0.495315	0.459214	0.512447	0.484567	0.470622	0.478896	0.484356	0.451979	0.460507	0.458403	0.526854	0.458204	0.470501	0.475601	0.48764	0.483353	0.471373	0.468233	0.491317	1.65559	0.339748	0.320477	0.322861	0.326755	0.319092	0.322622	0.316692	0.38865	0.3283	0.343517
Vr3_2	0.512759	0.502747	0.576022	0.519624	0.503036	0.498269	0.549604	0.56421	0.437721	0.440552	0.428109	0.494216	0.469715	0.465686	0.399326	0.467319	0.481569	0.480062	0.499576	0.501808	0.459763	0.520266	0.483574	0.478793	0.484791	0.497741	0.456485	0.469674	0.460237	0.537006	0.465058	0.475094	0.481527	0.492114	0.480944	0.475689	0.470403	0.495378	1.60492	0.347972	0.323328	0.314058	0.326453	0.321663	0.329171	0.311369	0.378721	0.323557	0.336445
Vr3_3	0.507315	0.498042	0.556723	0.511168	0.499711	0.493509	0.53689	0.553946	0.43257	0.421441	0.407833	0.483723	0.457405	0.438048	0.404437	0.455705	0.476081	0.47256	0.482394	0.487122	0.452606	0.507486	0.47673	0.468192	0.475186	0.485155	0.453671	0.463183	0.454083	0.536129	0.450697	0.467257	0.472683	0.480141	0.475797	0.464811	0.469251	0.490238	1.6002	0.338601	0.307591	0.309685	0.321517	0.327054	0.315038	0.305548	0.390053	0.318316	0.348594
Vr3_4	0.5063	0.497835	0.570682	0.510167	0.494401	0.490043	0.533961	0.554516	0.431548	0.443746	0.416094	0.496998	0.465809	0.456411	0.402985	0.464443	0.498875	0.497565	0.50652	0.509924	0.474084	0.525336	0.481042	0.479335	0.486378	0.504805	0.453991	0.466171	0.454765	0.538838	0.45978	0.47024	0.480027	0.483773	0.482138	0.475876	0.470241	0.491491	1.64799	0.3433	0.303917	0.317873	0.321796	0.325836	0.318555	0.299559	0.383895	0.327679	0.338591
Vr3_5	0.500039	0.495334	0.561429	0.509502	0.48503	0.479008	0.531924	0.552039	0.425402	0.421996	0.409423	0.469664	0.453741	0.448861	0.389461	0.454079	0.479575	0.471021	0.481314	0.490908	0.455096	0.504586	0.470696	0.464184	0.476213	0.488495	0.441582	0.456041	0.443092	0.527943	0.446029	0.461402	0.467498	0.467062	0.468235	0.455946	0.458823	0.483868	1.62944	0.344718	0.303594	0.301404	0.315591	0.32049	0.320859	0.302977	0.376518	0.307137	0.329642
Vr3_6	0.521113	0.518902	0.592033	0.537932	0.515886	0.509217	0.557985	0.578053	0.430845	0.436683	0.415385	0.489475	0.459323	0.450675	0.398422	0.455255	0.498517	0.498586	0.499188	0.503718	0.46595	0.514002	0.485811	0.476587	0.482927	0.49874	0.456291	0.463134	0.456712	0.536281	0.46388	0.470879	0.480673	0.49644	0.483466	0.479247	0.472874	0.494196	1.61859	0.34759	0.310678	0.325891	0.329619	0.325685	0.321363	0.302266	0.394973	0.323437	0.343826
Vr3_7	0.521231	0.526604	0.587152	0.526587	0.524243	0.518272	0.558304	0.571132	0.432706	0.439537	0.418629	0.497458	0.460088	0.457195	0.403967	0.463472	0.494581	0.496226	0.503898	0.502711	0.4772	0.522385	0.485851	0.481405	0.488768	0.503135	0.458807	0.468653	0.452658	0.534146	0.466639	0.470378	0.479812	0.491648	0.4883	0.481025	0.47639	0.497999	1.62702	0.346385	0.304474	0.334427	0.331365	0.327159	0.330813	0.307587	0.398276	0.33312	0.354816
Vr3_8	0.509902	0.502911	0.571286	0.519016	0.49582	0.491469	0.539313	0.561418	0.429703	0.43853	0.419882	0.480496	0.463517	0.447181	0.396191	0.455055	0.490233	0.48104	0.497915	0.499357	0.467109	0.518248	0.483861	0.481814	0.483001	0.496538	0.45414	0.458683	0.456251	0.532229	0.466365	0.469708	0.47447	0.490684	0.47622	0.475314	0.467074	0.485183	1.62211	0.338426	0.325565	0.323846	0.325745	0.323607	0.32844	0.317097	0.388912	0.333959	0.339582
Vr4_1	0.51324	0.503138	0.576512	0.523533	0.505624	0.500785	0.550201	0.56085	0.419649	0.415904	0.415093	0.463642	0.451056	0.441784	0.389693	0.437268	0.477158	0.459288	0.478226	0.477079	0.450349	0.488863	0.468682	0.451725	0.462665	0.476826	0.451746	0.453598	0.439289	0.516738	0.454897	0.477137	0.483233	0.489503	0.477576	0.477437	0.471679	0.492395	1.60115	0.327064	0.302858	0.305535	0.310267	0.321948	0.304074	0.293596	0.3904	0.321137	0.349758
Vr4_2	0.493802	0.508655	0.579631	0.515029	0.499914	0.494892	0.537619	0.553629	0.417312	0.439197	0.414832	0.470885	0.457313	0.452827	0.389	0.451298	0.478953	0.474329	0.496744	0.494114	0.462392	0.510957	0.484705	0.481933	0.481743	0.490008	0.452519	0.466323	0.458287	0.542464	0.457672	0.477679	0.485781	0.48474	0.486535	0.480254	0.475707	0.501601	1.64359	0.34669	0.308056	0.319636	0.314179	0.325433	0.317267	0.294605	0.394661	0.326809	0.333384
Vr4_3	0.498882	0.49525	0.558027	0.504993	0.491982	0.48689	0.530525	0.547111	0.408026	0.421748	0.401602	0.460411	0.435847	0.434713	0.38228	0.430522	0.460192	0.466863	0.466964	0.47263	0.444279	0.490958	0.459838	0.454666	0.462925	0.478523	0.442006	0.440321	0.439854	0.512582	0.447322	0.453573	0.451086	0.463585	0.464734	0.451436	0.451984	0.469662	1.59193	0.330158	0.298687	0.299351	0.311604	0.312114	0.312181	0.281457	0.372484	0.302501	0.332815
Vr4_4	0.517391	0.505133	0.583679	0.523879	0.506181	0.500357	0.552742	0.565117	0.420665	0.425826	0.419442	0.474573	0.456906	0.439105	0.399634	0.441189	0.483076	0.4792	0.479042	0.490353	0.463598	0.499801	0.470837	0.477174	0.477666	0.490228	0.449366	0.458882	0.453482	0.526943	0.444159	0.461592	0.46835	0.480307	0.472402	0.460774	0.455767	0.483004	1.60952	0.354738	0.329177	0.31035	0.33291	0.339349	0.341955	0.30792	0.391716	0.3323	0.351591
Vr4_5	0.499849	0.485418	0.56801	0.507087	0.479638	0.474616	0.536042	0.546899	0.415741	0.429563	0.420106	0.478531	0.441739	0.445911	0.390592	0.437372	0.480277	0.475142	0.482309	0.488076	0.458845	0.501194	0.465782	0.465064	0.466926	0.492101	0.447835	0.454677	0.448586	0.524078	0.44893	0.472203	0.483055	0.484206	0.468609	0.466387	0.471464	0.48711	1.61092	0.343857	0.309163	0.304273	0.314324	0.325491	0.31198	0.303042	0.388108	0.32547	0.349824
Vr4_6	0.504955	0.503903	0.575809	0.519406	0.49188	0.486766	0.540618	0.555995	0.413966	0.419132	0.410084	0.467338	0.432567	0.440088	0.383779	0.43457	0.460204	0.452279	0.46798	0.471025	0.442327	0.487293	0.461938	0.458135	0.460318	0.478406	0.422628	0.443948	0.431342	0.514872	0.442679	0.458617	0.457055	0.468051	0.45746	0.454155	0.445095	0.475447	1.60555	0.341388	0.299493	0.303905	0.318966	0.32749	0.308349	0.280218	0.378089	0.316605	0.332554
Vr4_7	0.496632	0.491552	0.562492	0.50647	0.487549	0.482167	0.522422	0.535864	0.417288	0.420804	0.415063	0.464108	0.440194	0.443043	0.384993	0.435529	0.459281	0.455271	0.474272	0.468963	0.448288	0.487852	0.462178	0.454987	0.459163	0.483636	0.442704	0.45255	0.442215	0.523416	0.450328	0.461905	0.463347	0.471979	0.460435	0.448817	0.45533	0.482414	1.57898	0.327656	0.310713	0.302697	0.303009	0.319274	0.311402	0.289932	0.383427	0.320568	0.340042
Vr4_8	0.511054	0.511881	0.576603	0.519061	0.503496	0.499022	0.535669	0.566152	0.415952	0.434434	0.411416	0.471073	0.44933	0.444747	0.383553	0.434883	0.475441	0.469583	0.484471	0.486175	0.453977	0.500084	0.471023	0.467932	0.462295	0.481785	0.450362	0.45954	0.447796	0.518689	0.447371	0.461267	0.467364	0.477495	0.472481	0.458479	0.450367	0.4781	1.61906	0.328941	0.306156	0.303907	0.307756	0.32149	0.303025	0.286527	0.380724	0.322717	0.338462
[truncated: 319 more columns]
