# Supplementary material for: A pioneering genotypic and phylogenetic characterisation of Cichorium crops through a genome-scale sequencing for future breeding innovations
Source: BMC Plant Biol. 2025 Jul 3;25:860. doi: 10.1186/s12870-025-06876-1 (PMC12224673; doi:10.1186/s12870-025-06876-1)
Supplement: Supplementary file 7 — Supplementary Material 7: Supplementary Data 1. FASTA file containing the catalogue of sequences identified by Stacks software. [file 12870_2025_6876_MOESM7_ESM.fa]

>171
GATAGTAGTTATGGAAAAACACAGCTACCAAAGCCCGTGATACCAAAAGAAGAATATGGAACCTACGAAAAGAGCAACCCTAAGATACCAGCAAAGCCGGTGATACCAAAAGATGAACATGGAGCCTATGGAAAGAGCAACCCTAAGGTACCAACAAAGCCTGTGATACCAAAAGAAGATCATGGAGCCTACCAAAAGGGCAACCCAAAGATACCAACAAAGCCCGTGATACCAAAACAGGAACACGGAAAGAGCAATCCTAAAATACCCATGGAACCTGTGATACCGAAAGAAGAACATGGATCCTATGGAAAGA
>244
GCTTCGAAGGTTACCAAGACACATTATACACACATTCCCTCCGTCAATTTTACAGAGAATGCGACATTTACGGCACCGTAGATTTCATATTCGGGAACGCCGCCGTAGTTTTCCAAAACTGTAACCTCTATCCTCGATCACCGATGTCCGGTCAATTCAATGCCATTACAGCACAAGGCAGAACAGATCCAGGACAGAACACAGGGACCTCAATCCAAAACTGTAATATTCGGGCNGCTGAAGACTTGGGTTCAGCGAAGACCTATTTAGGGCGACCATGGAAAGAGT
>266
GTGCCACAAAGGTCGCCTGTTTCAAGTCATTCACGTCGCTAATGGTTTGAAATTTGAGGACCGAGACGCAAAAGGCTTTCTCCAAAGATGGTTCGCATGCCTTAGCAATCACGTCTGGACTCACGAGTCCGGTTCGAGTGTGGTTTACGAATGGGTGCATCACGGGATGAATCCTG
>303
GATGTAAAAATCGTCGCCGAAAGTCTGTCGCATGAACTCAACAGGTTTCATCCATGGATTCCTAGGATTATAAACAACGCTCATGTTCACCAAAGCCTTGATCCTGTCTGGCCGGAAAAGACACAGGTACCATGAGATTATAGCACCCCAGTCGTGACCCACCACGAAAACCTTGTCTATCCCCAGGGAGTCGAGCAAGCACACAAGGTCTCCGACTATATGGAAGGCCGTGTAGCTGATGGAGGAAGGTGGTGCTTCCGAATCCCCAAAACCGCGAAGGTCGGGTGCGATAGCCCG
>313
GATGTAGAAATCGTCGCCGAAAGTCTGTCGCATGACCTCCACAGGTTTGACGGACGGGTTCCTAGGTTGATAGACGACGCTCATATTTACCAAACCTTGATCCGGTCTGGACGGAAAAGACACAGATACCATGAGATTATAGCACCCCAATCGTGACCCACCAAGAAAACCTTATCTAACCCCAACGAGTCAAGCAAGCAGACCAGGTCTCCGACTATGTGGAAGACCGTGTAGCTGGCGGAGGAAGGTGGTGCTTCCGAATCACCAAAGCCACGAAGGTCGGGTGCGATGGCACG
>500
GAATTCTATTTGTATGGAATTTTACATTGCGTATGAAAAGTAAAGCATTTTGGAAACAGCACAAAACAAACATTCACTAAATACCAGGACCCAAAGCAGAAACATGTATTTACAAAACACCTTCCCTTACTGTGCATATGGATTAAACTACGAAATACAAGTTGACAAGTGTTAAAAACCCGGACCAGA
>899
GAAGTGGTCGACTTTCTGCCACTTTCCAATTTCAAGTCCCATCCAACAAAAGCAAGTAACTTTATTTGATTCTTTCTAACAGAAACTATATTTCAAAATCATCAAGTTCATCGATTACAACATCTCAACCGGG
>989
GGTCGATAATCCGAACATAACAATCGCACAGCTCAAAACCCTAATCGAATCGCAACTCAGAGTTCCAGTACACAGCCAAACCCTATCAACAAATCAATCATTACTCTTAGCCAAAACCCCGACTGAAATGTCACGCTTCTCCGACATGTCTAACGCTCAAACCCTAATCTCTACTCTCGGTATCGCACACGGCTCGATCATCTATCTCGCCTACGAAGGCGAGCGCACTGTTGCCGGGCCTAAAATCCGCCCAGCCG
>1151
GCTCCACCAACGCGTCACTCTCGATTATCGACACCTCCACCTGCACCGCCCTCGCCGTCTTCCGTCCACCACCACTTCCGGCCTCTACTACTCGGATCTTCCTCTTATCCAACACCTTTGACTTATCCGATGTTTCCTGACGATCACATGCTTCCAGATCTTGAATCTTCTTCCGCAGCTGCTTCACGTACTCGATCGTGTCGCCGAGGATCGACGCCTTGTCCATTTTAGTCAC
>1663
GTTTACATTGTATATTGTACTACTTATTGCCGTATTAATAGCTTACCTTTTCATGCAATCGAAGCTATAGTCTCAATTATCCCTTACCTTCTTATAAAAATCTCCCAAGTGAAAACTGAAAACATATATGTTCATGTAACGGTTACGACACCGGGG
>1695
GCCTTCGTTGCTGCAAACCAACACTTTGACAAAGAACCAGAAAGCGATGGAGGATCCGCGGTGCAACTGTACGCAAAAGAATCCAGTAAACTCATGGTAGAAGTTATCAAAAGAGGCTCTAGAGGAAAAGATGACCGAGAATTAATCACCATTCCGGAGTTGGTTGCATCAGACCAGGACACCGTTTTCGACATCTCCGGTGGCCGGAGAGCCTTCATTGAAGCAGAAGAAGCTAAAGAACTACTGAAACCGTTGAAAGAGCCTGGAAACAAATACACAAAGATATGTTTCAGCAACCGA
>1729
GGTGCCCTGCGTACCCTAGCTTTCAAAAATGACGAAAATAAAACTCAGGTTGATAACCATGTGGATAAATACAATGTGTTTTTTGGGGTTCATATGGCCAAGATTTTTCTAACATAAGAACTCTCTCATATTTGCAGATAGTGGACTGTAATGCTTTGCCTACTCTTATTTTAATGCTCCGGTATGAAGATGCTGCAATACACTATGAAGCAG
>1744
GTCATGTAAATTAATCATATCAAAACTCTAGCCAACAATAGAAAGAAACGGAATGCGTATAGAGAAAATTCAGACAAATCAGCGGCCGCATTAACATAATTATCCACAACAACTCGCGCAAACGAAGAATTTAACCGGTAACTACAAATTAACGAAGTACAATTAAAACACGAA
>1867
GGACTTTTACGTAGAGCCAGTCCTGAAATTAACCCGTCAAGTAAAACCTAAACCCAAACCCCCACAAGTATTAACCGTTAGATTACCGGTTTACATGATGTTCGCACGTGAAAACTACCCTGAAAGAAGAATATTTAGTGTCACTAACAACCAGTCCCCATGCAATCCAAGCGTTACAAGGCCGTTGTTACCTCGTACCACCGAGATACAATCAATAGATAACAGGAAACGCAATCTTCTAACATGGATGATTGAATCCG
>1903
GAATTAACTTGTCGGCACTGTTTGTGAACTGTAACACACACATTGTTAGCAAGTTCATCAGATTTCAAATACAAAATGAAAGAAATCGAATCCCGGTTACATACATTTCTCATCACACAAACTGCAAGATGACATTTGATCAGCAACGGTTCCACAGAATTTGCATAAACAATATACGCAGTATCGTATCCCGGAAGATAACTTCTATAATAAACAACAAACAACATAAATACATCAAAACATAATATAAATAATCAAAGAAAACAATAAAACAACCGTTATTA
>2233
GCTTTTCCTTTTGGTTTTATTTTGACCGTCAACCCTCTTGTCCTTGTCAAATTATTCATCAATTCACAATAACCCACAATTTTTATATCTGAAAATACAGTTTTTGCGCGCCAACAACACCCTGCAACCCTTGTTTGCCAATGGTCGAAGCGGTTATGGGGCAGGTGGGTGTAGCACCACCCCTGCCGGAA
>2239
GTGGCGGCAGCAATAGTGGCCACCGCTGCCGCCACTCCAGCAACAGAAACAGCTGCATGGAGCTGTGCATTGTGAGCTCGTGTCTCTTCTTTTTTCTTCTCTCTCCTCTCCTTTAACCACCTTCCCACTGTTTTTCCGGC
>2368
GTATCAATAACTAACAACCACCACCCTTCAATTATCAATAATGTTACACATACCTCCTTCGACATTCAACAGAATCCACAAACTCCCCCTTCATCTCTCTTTCCTTTCTATCCAACCCTAAACCCTACTTGGGTCCCCAACCAAAACGGTAACCCGGCTCGAATCAAACACGAATTCATCCACCAACACCACCAGCAGTTACTTCCGGC
>2457
GCTTTTGATTTTCAGTACTGAACGGTGGCAACCGTAAAAGGTAGAAAAGAACTATCCCAGCACTTGAATAGTGAGATCCATAATGAAATCTCGGGATTTCCGGATCATCCCAGCTTTCATACCTGACAAAAAAAATGAAAAAAAGATTAGAACCGACCAACTACATGAATTAAAAGTATAAAAAAAAAAAAAATCCAACCTTTTCTTGAATTCCTCTTCTCCCTCTTCTGTTTGACATCCCATTGGTTTGTCAAGTTTCCGGAAGGATCTTTCGTCAGTTAAATCCAGATTTTCACTGTCATAATCTGATAGAACCCA
>2462
GGGCGGTCAGTTTGACCATGCTGACCGTCTTTTCAACAGTGTAAGGGATACATGGTCAAGTGCAGCTGGAAGAGGCAACACTTCAGACGTAAAGGAACTAATTCCAGAATTCTTTTACATGCCGGAATTTCTCGAAAACAGATTCGATCTCGACCTCGGAGAGAAACAATCAGGAGAAAAG
>2830
GCAGTAGCTGCAACCATGTCGAGCCCAGCAGCCATGGCACTAGTGGACGAGAGAATGAGCACAGAAGGAACTGGGCTACCTTTTGGTCTAAGCAACAACCTTCTCGGATGGATCCTTTTTGGTGTCTTTGGTTTGATTTGGACCCTTTACTTTGTGTACACCGGTAGCCTTGAAGAGGATGAGGAATC
>2910
GCATTTCTTTCTTCTTCTAATTCCGCATGTAACAAATGCAACCGATGTTGATCACTTTCCACCTGTCTTTTTAGCTTTTCTACAACACCTTCTCCCCTAAATTCACTAACACTGCTCGCATCTGGTGATTCATACCCGTCGCTTTTATCCGATGAATTGTCGAGAATTTTATCGGTTTTTAATGATCTATCATGAATTGAACCGTTTTCTTTTACATCATCAACATGACTAGTATTGATATCTTGTCGCCTTGATTGTACAGAATTAGCCCTAGACTGGCTTTCTTTGATTGAAACATCGGTTTTCAAAGATGAAGGTTTTGCTCG
>3199
GATGTAGATAGTTACTTGATTTTACGTTTTTCAAAAATTGGCAGATTCCCGAGGATTTAAAGACCGTAAATGACATCCGAGAGATTTTTCTAGAATTACAAACCTCTTTCACCGGATGTATACCAAGCAGCACTAGTTCATACAACGATACAATTACTTCCGTGAACTTCGGAATCAACACACCGGAATTGGGGATTCCCATTCCTTCAAATTTCCAAATGCTAATGAATCCATCCGAAAACACAAATTCACAAACCGAAATCGACACCATGAAAACATCCTTCAACTTCCCGGCCG
>3341
GCAAACTTCCCCCAGGGCCGTCGTCTCACGCCTCTGTATGACTTTTCTTTCTGGGGTTTCTCTGATTTGGAAACCGAGGTTACTTCTTCTTCCTTGACGGCGCCAGCGGTGGACGAATTGGATTCCGACGACTGATCAGTCACCGATGCACCGCCGGTGGCTGCCAGCATATCGAAAAGAAGCATGTCTTCAGAATCGTTGAGGTTGAAGGGGAGTGAATCGTGATGGAAGAATAGCTCATCCCATGAGTATGAGGACTCCG
>3348
GAAATTAGGGATTCTACCAGGCACGGCGTGAGGGTATGGTTGGGGACGTTTGATACTGCCGAGGCGGCTGCCATGGCGTACGATCAAGCGGCATTCTCCATGAGAGGGATGGCGGCGGTTTTGAATTTTCCGGTGGATAGGGTGAAGGAATCATTACAAGAAATGAAATATGGGTTTGAAGAAGGGTGTTCACCGGTAATGGCCCTCAAGAAACGCCACTCCCTCAGAAAAAAACCG
>3588
GGCCAAATGGAGTGTTTATGTGTATATATACGTATATATGCATATAATAAATAATAGTGAAGGAGAGCAGCGATGGCCGGCATAGTTTAAAGTTCAGACACGCAGAAGAAG
>4146
GATCCACATATTCTGACCTAAACCAAAACAAAAAACCACAAAGAAAGAAGTTAATACGGATTCAAAACAACAAAAAAGAACTAATAAAAACTTTACACACATGGGACTTACTTCACCGGAACTTTTGGGGATTTCACCAAGAATACAAGAAAGAAAGCTTGATTTCCCGGACCCAACACTGCCACAAACCGCCACACG
>4367
GTATTGCATCTGCTGCTTCTGGATTTGTGGTGAAATCAAACATCAATACCTTTGAAACAATCACAATCAAGTCCAACATTACTATGTTTCCTTCCAAGAATACAAGATGCTCGCGATTGGTTGTGAAGACTGCTGAAGAAGCGGCCGCAACACCGGCCGCCGGTGC
>4806
GGTTGGACAGTTACCTATGGAAATATGAAGCTCCTTTGTACAGTGCTTGCAAAATGTATGACCACAGGGACCAAATGCTGTGTTCTTATGCTTTGCTTTGCACTGGCAGCAGAGATTGTAGTCTCCAATGTCTTCTTCTTCTGGTTCCGGTTCTGGTTCTTCCTGATGTTTTTCGACGTGTCCCTCTACATCTGCAACGTAGTTAGATCCGTGACCTGAGAGCAATGTCATCAATGACATATCTGCTGCCG
>5354
GAAGCCGACATCCCAAAAGAGGTTACTGTTTTATAAATGATGTTTAAAAAATATATGGAAGAAGACAAAGTTAAGTGAGGGCAAATTTGTAATTTCAGGTTCCGGACTATCTTTGCTGCAAGATCACGCTTGATATATTTCGTGATCCTGTCATTACTCCAAGCGGTTTGACTTACGA
>5387
GCTGTTCAAGATCTTCATAAAACAAACGCATTGGCTGCTGAATTAGAAGCGAGGTCAAAGTCAAAGTCAAAATCGAAATCTGAAGCTCACAAAAAAACCGAAAGTTTAAAGACGCATGACGATTTCTTTTCGAATCGGGCCTTTCTTGCAACTTCCGGA
>5393
GCGAGAGCTTCTTTATTGCTATCGGTTCTTTTAAGCTCTTCAATTTTCTTGCTTTTTTCAACAATCGAAAGCTTTACGGTTTCAAGACTAATATTTTCCGTATCATCCAATGAAACTTGTTCTTCCTTTTTCACGTCCTTACCGGAA
>5431
GATCAGATCATAGCTGCCGTCGGAACATTGGACTTTTGAAATTGTGGTTCGGATGAGATACTTTGAACGAGGGAGAGAGGGTTTGGCGCCGGCCGGAGTTTCTAAATCGTGAAATTGAATGAGGATACGCCTTTTAAAACCCGG
>5507
GTTCCACCATGGCATAATGTGGTCCAAACAGTGACACATTTATCTACATGTATATATTTGCAATTATTTATTTATGTGAAGACAAAACCCATAAACTATAACATCTTCACGCCAGGCCCCAGTTGCACATGTCCCACCGGTA
>6258
GCCATGTTTAACTCCAAATCAGTATCCGCTTCTGGTGATGAAGATAGTCGTCATCGCTATGTTGAGACCGACCCAACCGGTCGATATGGGCGGGTAAGATAGAGTACTTCAATGGGTCGTTTATGCAATTGTTTCTTTTAATTTTGTTGAATCGCGTAATTGTTATAATATTGCTACCG
>6792
GCTTCTCAATTTCACGAGCCATAAACAACCTACACTTGTCCATTTCTTGGCTTTGTTCAATGTTACTCACATGCACCCTTTTCTCATGTTCAATTGCTTCCCTGCATTCCCAAAAGGTATCAAAATGACCAATCCATTACTCACTGATTGCACACAAGATTAGTTTAATCATGATCCTATCTAACTACTTAATCCGGATAT
>6945
GTCGGTGACTATTTTTTTATATTTAATCTTGTTACGGATTACCGCGTTTCTCGCCTGTTCTTGCATAATCTAGCTTGCACTTGATCAGCACCCTCTCTATAGTTCTCGTATTTATTAAACCGCTTTAATTCTTTTTCTTTTTCCTTTTAGTTTCAAGAAGATGGAAAGGTTTCGGAAATACAACCGGTTT
>6951
GGTACATTTTATAAATAAAAAAAGAAATCTTGTTTATGTAATAATAATTGAAATTTGAAATTTGAAATTGTCAGTGTTGATGGATGAACAAAAGGAAAGTGAAGCTGTTGAAGAGCTTACAAAGGCGATAGCTTTTAAACCGGAACTTCAAATGCTTCATCTTCGAGCAGCTTTTTATGAGTCAATGAGTGAGTATGAGTTGGCACTTAGAGATTGTGAAGC
>6997
GCTTGCATCCAATTTCTTTGATGAACTTCTAGACTCTGTAATCATGGATGTTTCTTCCGAGTGTCACCGAATTGCAAGATTAGGACTGGACCGGAATCTAGATGATGAAGAAGAAGAACTAAGGCTGTCAGCACAAGCTAGGGCAAGAGTAGCAGATCCAAGCAACAATGAAGCAAATAGCAAATACGTAG
>7592
GTTACCCTAAAATCAATTTCTTACAGAAAACCCTTAATTATGATCCATTTCTGAGCCGTTACACACCACCGCTTCTGTCAATGATGCCGGATCCCCAAATCCGTACCGTTAACAGAAACCGTACTCGTCCTCGGCGTCTCACCGCCTGCCACCGGCACCCTAGTGAACCAGTGACGGGGTTCTGTGCATTGTGCCTGAGAGACCGTCTTGCCGGTTTAGATTCTTCTGCTGCTGAAGCTGAAGTTGAGAAG
>7625
GACTAACGTACGCCTTCTTCATAGACGACACCGTTTCGAACACTTCATTCATCAATGTAACCATTTCCATCTGCCTCTCTGTTTTATAGCCATCTTCTCTTTCTTTCACCACCGCCGGCGCCGGAGACACAATCTCTTCTTCATCTTCGTCGTCGTCGTAGTATTTTTCCATCCTGTTACGTTCTGCGTANTCTGAATCGTCTTCTCCGCTGTCGATGTCCG
>7633
GGAGTCCCACTGTCCCTGGGATCCACAAAAAATGAGGTTGTCCGACATGGCAGTTGTAGCCGATATGAAGAGGCTCGGGGTTTTGAGAGAGAGATTTCGGAGGAGTGTTGGGAGAGCCGGGGGCGGCGGTGGAGCGGAGGCGGCCAGGAGGAGGACGGTTG
>7673
GCTCACTCGATCCCCTCACTCTCTCTCCCTGCCCAAATCTCGGTTTCTCTCTTTCACCACCAGTAAAGATGCGTGAGATCCTTCATATTCAAGGTGGTCAATGTGGAAACCAGATCGGAGCTAAGTTCTGGGAGGTTGTCTGCGCCGAGCACGGCATTGATGTGACCGGAAAGTACACCGGAGA
>7709
GAGCCTTTGGTGTGGCCGTCGCCATTAAAATTCATTAGCGAGCTTAATCAAGATGCAAAAGCTTTGCTTGAGCAAGCTTTAATGGAAGCTAATAGAGAGAGGGAGAAAACAATATTAAAGGGTACAGGGTACTCTGTACAATCTCCATCACATCCGGATAC
>8060
GCATTAGCAGCTTCTTTATCAAGAAGCGGGACCCCCGACCCGCAGCACATCGCGCGGGTCCCGAGTCCGGTCCCGACTCCTATCGGAGGTGGGAGAGTGGAGAAAAGAAACTTAAACGGTCAAAACAATAATCTTTTTAATGGCGGGTCATCTTCAAAAGAGTCAGAAGATCTCGTGACCGCGTTATCGGGCATGAATTTGTCAAATGGAGTGATGGGTGAAGGCAAGAATCGGGCTCAATTCGATCAGAATCCAGATTATCATGATGGTTATCCATCTAATAATAATAATTTGTATGTTGATGGATCTTCTAATAATAATANNTACATGTATNGTGGATATGATCCGTTGTATTCTAACTACGGTACAAGTGGCTATTCTGTCAATTCACCACAGATGGTATCAGGTCAAGTCGGGAATTTGAACCTGCCGCCACTGNTCGAGAACGCCGCCGCTGCCGCCTCCGCCATGGCGTTCCCG
>8426
GCATATACGGCCTTGAAAATGAGAACCGTAATAAATCCACCATTTAATCATGTAAACCAGATATACACGAAAAGAAGCATGATAAAATCAACCATAGAAAAGAAAATACGAACCATTAGCATGATATGGTATCGGAAAGACAGCCGCCGGTT
>8534
GGACTAGGCAAAGAAAGAGCCGCAACAAGGGAGCTGAGACCAAAACAAGGAGCAGAAGGCCACCAAAACATGACTAAGCTTCTGTAGAACCGAAGACTACACCAATATCGAGAGAGGTTGGGTGCACGCCGGCTGTTGGGTAATTTGGAAAGCTAGGAATGAAACAAATTTTAGAGCTTAATAGAATCTTTTCACCTTAAAACAAAATCAGAAAAGATAAAAGATTTTTTTCTGCCTTAGTGCATGCCGGCTGTT
>9054
GTATTTACCTACAATATCCCATTTCAACGTTTGACCCTAAATAAACTTGTCCACTATTTTCAAAATGCCTAAAATACCCTTTCATATCCAAAATCATACCTCAAGCAATGTTAAATCGGTACCACCGGTTATATTCCAAACAATTCCAGTCGCTCTCTCGATACCGATGTCTAGCAAAGGCGATTGAATCGCGTTCAATGCAGCATCTCTTGCCCTTGTCTTCCCTATAAAAGAAAGACACATCAACCGTGTATAATTACCAAACTATCCCCAAATTTACTCAAATCATTATT
>9424
GCTGTGACTCAAAGAAGTGGTGGTGAAACTTGGTTTGAAGTTGGAAGGTCTAAAACCTACACACCAACAGCTGATGATATTGGACATGTTCTTAAGTTTGAATGTGTTGTAGTAGATGCAGAAACAAAATCACCCGTTGGACACGCCAACACCATATTAACATCGCGGGTGATTCCCGCCCCGTCACCGAGTCCCCGGCGGTT
>9602
GTATCACCTGTCTGACTTTCAGATTGTATAATAGCAGCAATACTCGACATCGAATGTCTATCTTCCATTAACGGAACCTCTTCAAGATTCCTCTCATACGATTCAACAAAACTCTCTGCAAAAGTCAAATTAACCACCCGATTTGGCGGGACCGCGGCGGCATCCGGGGCGGCAGGTAGCGGTTCTTGTCCCCTTCGCATCCCTCTTGAAGTGAAAATCCGATTTAGCAATGTAACATTTGTGGGTTCTTGTGGATTATTGTCAGTGGTTAGATCGA
>9912
GCATGATAATCAGCAGCTGGATGAAGACTCTGAAAGTTTCATTCATAATTAGATTCAAAATTAACTTCTACCATTGTGTTTAAGTTGATCATATAGTCTACTTACATGGAACATGTCCCAATCAGGCTGCATAAATTCACCAAGAAATAACGTGTTATACGCGACAGAAGAAATATGAATCGTGTGAGAAGCCGGGTCATGAGGGTAGAAATCATCGGAGGCTCTAATAATCGCTGTTTGTTTAGCACTATAAAGCCCATCGGTGTTATG
>10095
GAACAACCCTAACATTCTCCACCACCGTCAAGTGCCGCGACTGCACCATCGAACACTGCCTGAAACACCGATTAGGACTCGACCATGGCTGCCCCGGGCCCAAAAAACCCGACCCATCTTTTTCATTTTGGAGCTCCGCCTCTTCCTCATCATCATCAAGATGGACTACAAGTTTGCTTGAGGCAGTTTCATCCCTGAAAATGGCGGTGCTTGGTGATGATAGTAATGGTGGTAGTGGTACTGGCGGGAATGGAGGCGGTGCCG
>10176
GGTGCATGCGGAGAATAAAAACTCGTGGAAACATTCGAAGCTGGTTTCCTCTTATACACCATCTTGTTAAAAACGGAATCGAAATTCCGGGGGGAATCCATTGCTATAAAGAACATCGGAATCGCCACTTTCTGGTGGATATCGAGATCGCCCACAAGATTTACGAGGTCAACGAAGTCAACCACGAGCCTGCGAGGGATGTAGAACACCTCGGAATTGCAAATGGTGAGGCTGGAGTCGTGGATAACCGTATGCTCCTTGTAACTGACCTGTAAATGAGCCGG
>10759
GTGTTTGGTCCAAGTAGGCTCCTGAAAATGATTTTTTTTTCATATACAATGCTTGAATAGATCATGAAATACAATAATCTTTCCGGAAAATTGACAGAATATTTCCAAAAATGTCTTCATGAAAGAGAAG
>12204
GACTCTAAATTATGATTTTTGCTTCCAATTGCAAGAACGTAAAAGACACAATTCATATAAAGAGTTCGATGACATAAAAGAACGAAATAAGTACGTAAGAAGCCAGATCGACGAGATTGAGACAATAATGCGATGATAAACGGAGATAGGTTTCCGGTG
>12309
GGGAAAGCATATGGCCAGGTTTACAAGGCGGTGCAGGCCACCCAAGTCCAAAAGATGGTGGTTTCCGATTGGATGGTGCCAAGGAAGTAGTCATTGATGTGCCGGATAAATGGTCAGGGAGAATATGGGCAAGGCAAGGTTGTTATTTTGACGGTAGTGGTAAAGGCCGATGTGCCACTGGTGGTTGTGCCGGGCAGTTACACTGCCAGGGTACAGGCGGTGAGCCGCCAGCCACGGTGGTGGAGATGACATTTGGGTCTTCGAGTTCACCCTTGCATTTCTACGATGTG
>12412
GTAAGCAAGTGCGTGAAGAGACACGAGTGTTGATCGGAACTTCGGAACAGTGGCGACGTTTTCATTAAACGTGTGGCGACGGTTGGCTTTGGGGTCTTATAGCGGGTTGGGATAAGAGTTGGACGCGTAATAATATGATGGTGGGGCCCCGGACA
>12433
GATGACGGTGGTTTCTCCTTTATTTTCGATGATTCACAGCTCGAAGGTGTACGAGAGATCCAGCCAGATGGTCGAGTGGTTCACACTCAACACATCGAGATGTTCGGCGTCGGTCACACCTTCTACTCTCGCCCTTTCCGATTCAAAAACTCCAACACCAGCGACGCTTTCTCCTTTTCCACTTCTTTCGTTTTCGGAATCATACCGGAAAACCCTCTTTTGACGTTCCACGGCATGACGTTTGCGATTGCTCCGTCGAA
>12518
GGCTCACCATCATTATACTCTCCAGCATTATGCCACATCATTCGCTCATCAATTCCATTCCTGTCACTGATTCCGATTCCGATTCCAGCCTCGGGAGAAAGAATCTCCCGAAGCCAATCCGGTGAGAGATTCCGTCCATTGGTTGCCAATGATCTACGCAGCTGAGCTCTACCCACTATTGAGTCATCATAGTCATCCGAG
>12525
GCTGCTTTGTTTGTGAAGAATCTTGAGCGCGTGGTTGTAGATGATGACGTGGAAGGTTTGGTGTGTGTGATTTGTAAAGAAAGTGTGTGTGTTGGAGGTGTAGTGAACCGGCTTCCTTTTTTACATGTGTACCATGCGTCATGTATCATGTCATGGTTAAACGCACACAATACTTGTCCACTTTGTAG
>12585
GCTTTTAAATGCTTTGATTTGGAACGACTATTTCAGAGAAGAAAAGCTGGAATTCTGTCACAGATACTTTTGCATTTTTCTAGTATAAATGGATTTAAATTTATAAAATTGAACTTGTAATGAGTAGTGTACTGTGTAGTGGTGGCACCGTTGCAATTGAATCAGGCCTGAGAGACCGGAGAAATAGAAAACCCAATCATTTGGGGCCTAAAAAGTAAAATACCG
>12600
GCCGATCCAAGCTGGGCTAATTGTTTTCTCCTGGATAAAAATAATTTATTATTAAAAGGAGAAGATTTAGCATTTAATTTAATAATTTATTATTAAACGGGAGTTAGTGTTTTACCGTTCCATTTGTTGGTGCCATAACAGAGCATATCGATCGCGTATGCTTCCACCGGAAT
>12782
GAAAACATGAACAGGAAACTGAATACTAATCAACAAACCATCAAAAGAAGTTTATTGAGTTTCTAAATATCTTTGTGTTTTTATGAAATTAATCAATATAATCAATGATTTCAAAATAATTTGACTGTTACTAATTGCAAATACTCTTCTTTACAAATATTTTATATAAACAGAATCAAGTTCCGGTTCTGTCCTGTGTACCTTAACATCATAAATTTACTCACAAAAGGTCGTTTTGGTAAAACACTATTGATCATTGCAGGTATATCATCATT
>12971
GAGATAAGAGCGTGGGGTTTCTGTGTCTCAGGGATGATTTGTTGGGCAAAACTGTGTTGAGAATCCCCTTTCATCATTCTCGGAATCTCGTCAAGAACAAAGAAGGCGATTCCAAGCTCTCAATATCGGTTTCATCGACACGCAGAGCTGTTCGTCCGGTT
>13366
GAAAAAAAAAATTAAATTTGACAAAGATAATGTTACAAAACTGGTAAAAGTCAAGAAGTCAAGAAGTCAAACCTGGATTCTCTTTATCCAGAATTGGAGGATTACAATAATTCTTTCCAAAAACAGAAGCTTTTCGGAATTCCATTTTGTTTTCGGTAAGTGTACCGGTTTTA
>13455
GTGGCATAAACTCGCTCTACAAGGCTGCATCGACCACCACAGACCGTCAGACTGCCTGCAAGTGCATGGAACAAGCCGCCGGCATGGTTCCCG
>13648
GACGTTACATTAAATGGGTCGAGTATGAGCAGCCACCGTCAATAATTTTTCTTTTATAAAAAGAAAATGTGAAAGAGAAAAGGACCGGTCACCAACCCGATTCGTACAGAAATTGGG
>14913
GGTATAAAAGAGAGATCCGTTTGTTATTAACTTCAGAAAAATAGTTGTGATACGATCCATAAACAAACACAAACTTACTTCTGTAACATCCTTAGCAATCGCAATCTTCCCTTCCGCCATAATTTCTGATAATTGACAGGAAATCAAAGACAATCAAGTAATTTCAAGTTATTGAGCTATAAACTCAAGAAGCAGAAACGTAATTGAGAAATCTATGTGCTGGCCGGCATAATAAACAGGACGC
>14938
GGGCTTTCTTCGCTGGAATGGGATCAGAATTAGCAAAAACTTCACTACCCTCTTCACCATTCTGCATGATTGTATCATCACCATCAAAGTGAACACCGGAATCACAAAAAACTTCCAATTTTCTTGTCGGAACTGGAATCTGGATAGTGTTTTTAACGGAACCGATGGAAAGAGTCGCACCGCTAGCATCTTGAGAACCGGAATCTGAATGAGCAATTTTTTGTCTTGGCTCTTTAACATCCGGAGATCTTGATTCCGATCTTTCAGCCTTGGGATTGTTGCTTTCCG
>15030
GCCATTCCAGGGTTGGCGGTGACTGCCTTACTCACCGTATCTCGCACTAGCTTCTCGGCCGCCGGACATGTGGTTCGGTAGAACCCCAGCTTCAACTGCTTTNGAGCTTCTGTTGTATGTAAAGACATCAGA
>15033
GGAATCCTTCGTCTCTTCTTCCACGACTGCTTTGTCAGAGTACGTAGAGTACCGCATCAGCTTCATGTGCAAGTTCAATCCGTTTACATCATTTCTAACTTTTTATGATAATCACAGGGTTGTGACGCTTCACTTCTACTAAAGACGGTGCCAAAAAGTGCATCGGAGTCAGAGCAAGATGCCGGAGCCAATGCCG
>15044
GCGATGATACGTTTAGGTTCTCTTGACGTATTGACAGGGACCAAAGGTGAAATTCGTAAGAGGTGTGGGGTTAGAAACTAATTTTATTTTTTTAATATAAATACTTTGAAATTCATTATTGTTTTGATTTTAATTATTTCCGGTT
>15266
GTAACATATATTTAGCTTCCTAATCTTTTTGCAACCACTTGCTATAAAACCCATTCCATCATCACCAACATTTACACACCTACACAAAACAACAACTTGATGAAAGAGTGGAACACAAATAAATTTAAAAAATTGGTTAATTAGTTAATAAACAAAACATGTACCGGTA
>15381
GGAGGGGGGTGTTTGTGGTGCCTAGGGACGGTTTTCACGATCAATGTGATAAACCCAGCAATGAAACCGGCTGCGAATATCAATCCGACCGTCCAAACGAAGATCTTACGGCTGACACTGATGCAACCAAGATCGACATACTTCTTTTTCTTTTCTTCTCCGGGACCTAACAGCCAACTCTGTTGCGTCTCGTCCAACGGCCGGGACAACGCCGCCCTGTCGAAGTCATTCAGGTTCCTGCTCCG
>15502
GTCACTCCAGAAAGCGACGAAGGAGGCTGGAGCCGACGCTGGATTCAGGTTGAAGATGGGCGATGAGAAAGATCAAGAGAAGGAAAGGGTTGTTGTAATGGATACTCCGGAAAGGACC
>16382
GGGTCTTTAGTGATGGATTTATTTGGGGAAAGGATGATTGGGAGGGACTTTAGGCCTGGTGGGTTTGCCGAGTACATGGTGAAAGATTTAGGGATGGGTTTAGATGTGGTGGAGGAGGGCGGTGATAAGGTGGTGGTGTTGCCCGGAGCTGCTTTGTGTAAGCAATTATTTTCCGG
>16828
GCATCTGCCCTTGCGTTTATGTTCGGGGCTATTGTGCCTTTGCTTGCTGCTTCTTTCATCGTGGACCATAAGGTGAGGCTGAGTGTGGTCGTGGCTGCGGTAACAGTTGCACTGGTGGTTTTTGGATGGATTGGTGCTTTTCTAGGGGGGACTCCGGTG
>16976
GATGCTGTGGTTCTAGTAATGGGTACCGATCAGTCTATAGAAGCCGAGAGTCGAGACAGAATCGATCTTACTCTTCCTGGACAACAAAACCTTTTGATTTCTCAGGTTGCGAGTGTATCTAAAGGCCCGGTGATTCTTGTTATAATGTCCGCAGGAGGAATGGATATCCAGTTTGCTAAAGATGACCCGAAAATCACCAGCATTTTATGGGTCGGGTACCCTGGTGAAGCTGGTGGCGCTGCCCTAGCAGATATCATTTTCGGGCAGT
>17979
GGTCTTGATTCTCTTGTTCTTGGAGAAGGTCAAATCCTCTCTCAAGTAAAGCATGTTGTAAAGGTTGCACAAGGTGTCCCAGGGTTCGATAGGAAGATTAGTGGGCTATTCAAGCACGCAATCACAGTAGGGAAACGGGTCAGAACCGAGACCAAAATCTCATCCGGGT
>18352
GTCTGGGTTCCGAGTTCCTACCTCCCAGTTCCCACCCTAGTTAACTTCGAGAAACGAGAGTGGTCTTACGGTCAGTATTGGAATAAGTGTGTCATCATGAGGATCGCTCATCCTCCGGTAGCCGTCGCATTCGCCGCCACACCGGAAGAAGACACCTTCGACGCCATACGAACCGCCGCCGCACAGCTGAATGTTGGTGGACCAGGTCTCCGCAAAAAAGCCACAGGAGTCAGGCCATGGCTCCTCCTCGATTCAACCGGCCAGGCTCAAATTATCGAAGCCG
>20078
GACAAAGCTCTTCAAAGCTACAACGGAGCCTTGATGCCAAGTACCGAACAAGGTTTCCGATTGAACTGGGCTAGCTTTAGTACCGGAGAAAAACGTGTAGAAACAGGCTCAGATCTATCCATATTTATAGGAGATTTAGCTCCAGATGTTACCGATACAATTTTGTATGAAACATTCGCCGGTAGATATCCATCTGTGAAAGGAGCAAAAGTTGTTGTCGATACAAATACCG
>20258
GTCGAAGCCGAAGGAATCCCACAAATTGACCTCTCCCCTTTCATAAACTCGTCTCCGCCAAACGGTAATGCTAAGTCCATAGAAGATCTGGTGGATAAGGTCCGCGACGCATGCAAAAATTGGGGATTCTTCCAAGTGATCAACCACGGAGTTCCCGTCGAGGTCCGTGAAAAGCTACAGTCGGCAGCCAAGAGGTTCTACGATCAGCCGGCGGAGGAGAAGAAGAAGGTGAGGAGAGGCGAAGGTAATCCATTTGGTTATNATGATACCGAGCATACTAAAANTGTTAGGGACTGGA
>20276
GAAATGGCCACAGGGTAATTTCGTCTTTTCATCTTACTCAACACGAAAAACTCATTTGTACACAATATAGTAAGTTTTCATTGATAATTTGCAGGTTTGCAAATGCATTAGCGGGACTGTCTCCAAGTGATATTGCTCTAAGAACCGGTG
>20330
GACGGATCGGTGAAAGTATGGAGGAGGGAGTTAGTAGGGAAGGATACAAAGCATATGTTGGTTTACACATTACTAGACCAAGAAACCGCCGTGACATCGGTAGCGGTGAGCACCGTGGAAGCCGTCGTCTACGTCGGAACTTCAGATGGGTTAGTGAATTTCTGGGAACGTAGAAAGCACGCGTTGGCTCACGGCGGAGTTATCAGAGGACACAAGCAAGCAGTTCTTTGTCTCGCTGCCGCAGGAAGCTTGTTGTTTAGTGGGTCTGCGGACAAGAACATCTGCGTGTGGCGGAGGGGCGCCGGAGNCTTCCACTCCTGCCTCTCTGTCCTAACCG
>21210
GGAAATGCCCACGGAAAAGAAGTGTAAATGCCCTCCCTTCTATGTAATTAATGCGATTGACCTAATTTTAATCATCAGATCCACTTGAAGACTCGATTACCAACAAAAATATCGGAATATTTTTTGTTGATTTGCTTTTAGGATACTAGGTCGTTCACGATTGATATCTTTTATTCCCAAGTGATCATGCCGATTATTTGTTTAGCAATTTAAAATCAAAGAAAACCATAACAAAAGTTCAAAACACCGGA
>21258
GACATCAAGAAGTATCGGAACACCGCCGTAGGCTGAAATCGCCCATGCATTATCAGGATCGGCGGTGATTGCTTCCACTGCCATGGACGCCTTTTCCTTCAATTGAAGTGAACCGGATTCAACAATTCTCAACAACGGCCCTAGTCCGCCCTCTTCGAAGACCGTTTTCCTAGACTGATCGCTTGCACAGGCAAGTATGGATATCGCAGACACCGATTGTTCCCGATGAGTATTCACATCAAACAAATTAATCAG
>21622
GAGAATGTGATATTTCGATTCACAGGGCAAATGAACTCACGAAATATCACAATCGGTTTCTTCTCGCCGGCGTTAAGCTGTCGGATTCGTCTTCCTGTTACGATAATTCGTCAGATCAAGCTCTATGTTCTTCGAACTCAAATGGATCCAGCGAAATCGATAGCAGAATGAACTCCATTGCTTCCCAAGCTAACAATTCCACATCGTTAAACGATAATTGTGACGGTGTGAGCCACGGAGAAGGTGCTTCAATGGACGCCG
>21886
GTCCATCCCCGTTTTCCAGTTAAGCCCATATTTTGACGGATGTCCATCTTTTCTCAACAACGATAAGGTGGTTATATTCAGCAAAGTCACCGGTTTCTTGATGGTTTTAAGCTCATTCTCAAGAACCGCCAGCGCCGCTGGCATTGCTCCGGGGTACTTGTCACCGGGAACCGGTTCTTTCTGTCCCAANCATGCTTC
>22052
GCTTTGAACTGCTCGAGATCGGTAATCATGACGACTTTGCCACCAAATTTCAAATTATTTACGTCTTCGCCACAAGATTTCTTCAACTCATCTTGAGCATGGAGCAACGACTCAGAGATGTCATTGTTGTTAGGAAGCTCTTTCCTTAAAACCTCATAATCTTTCACCGATTCTGCCCATCTTTCTAGCTGTAAATAAAGCCGGAT
>22237
GTGTATCTAGAGTGGTCCAGTCCATGATTTTGATTTTGATTTTGATTTTGATTATGTTTGTCCCCTTCGAAATTGTAATCACCGTCGCTCCATAATCTACACCAATTACTACCACCGCCACCGGCACTGATTGTGTTTGTTGGTCGGGAAAACGAGGAGGAGGCGGATATGGGGTTTATGCCATCGGTTTTGGAAATCAAAGGATGGTGATTAGGTGGCAACGGTGGTGGCAGCGGGATCGAAGATGTTGAAATCGGTGGCGGCCG
>22276
GATGAAGAGACGAGTCATGCAGCAAAAATTATGGTTCTTTCCGTAATACCATTCACATTCCTCCTAATCCCGGAGATATTTGGTGCGAACTTGTCTAGGGGATATATCTTCATGATCGCTATGCCTGTTTCGGTTTTGTTCTTGATTGTTTACTTCGTTTATCAGGTATCTACAAGGTCTACTTTGGTGAACATTAGATCATATTAAGACAGATTTAAAATAGTATTA
>22424
GGTACAAAAACGCGATTTAATTTGAATTTTTAGGTCTAACAGACTTTTAAATTTGTAAAATCAATCCGTAATGTCAAAATTGATATGAGCACTTACGAATCCGAAACCCCCAACTTTGAATGTCTCTCCGGTT
>22561
GCACAATTTCGGAGCTAAGAACCTTGGCGACGAGCGTCAGACCTGTAGTTCCAGGTTTGAGGTTATCGACCTTAGTAAAAACCGGCTTTCGAAGCCCGGGTTTGGCCGGAGCCGACGATCCTTGAGCCTG
>23759
GGTGAGTGATAGAGGAATGGGAAACACAGCGAGTGGCCGTGTTAACTCCAAAGTACCAGGTCTGAATTTTTCCGCACGATTCATGTTTTTTCCTACTCATTTCACGCCTTTGAATATCCTCTATTCCGTTTCAGGATATCTGGCCAACATACTCTCCACCGGCGACGAGAATCTAACTCCTGTTCCGGTGATCGAACCAGTTAACACGATTCTGACTGCTGCTGAGATCGTTATGCTGTTCAACCCTACTGATCCCCCGCCTACACCCGCCAGGAC
>24057
GAACTTTGAACTCGCTGTAAATAATAAGGTTGCTTCATGTATGATTAGTTGAAGTCGACGATATTTTGTGTGTTTGCTAGACCCTAGTAGAATTGCTCAATTGCACACATGGACCGGTCGTATCGGGCTTTTTGGACCGAGGGTTGGGCTGTTACGTCATTGGTTCGAACTTCGAACCTGTCTGGACCGGAGGACTTTGCACATTTTCGGGCCG
>24106
GTGGCCAGTGGAGATTTCTCTGGCCACTGGGTCTACTGGGTTGGACCACTTATCGGAGGTGGCTTAGCCGGACTCATTTATCCTAATGTGTTTATGAACCATGAACACGCTCCCCTTTCAAGCGAGTTTTAAATTTCT
>25358
GCACAGGTTGAGCACTCTGAGCAGGTTCGAAAGATGTCCACCAAATCAAACAACACCATGAATCTTGACCGGAG
>25488
GTCGTTTTCCAAGATTGTGACATCCACGCTCGTCGTCCTAACCCAAACCAAAGAAACATGGTGACGGCTCAAGGCCGAAGCGACCCTAACCAGAATACAGGGATTGTGATACAAAAATCAAGGATAGGAGCCACATCCGACCTTCGGTCGGTGCAAGGAAGCTTTCCGACATACCTAGGGAGGCCATGGAGGGAATACTCGAGGACAGTGGTGATGCAATCAACGATAAGCAACGTGATAAACCCGGCA
>25629
GAAACTATCTTTCAATCTATCCACTATACTCGCAAGCCTTCTCTTCCATTCCCTTTGCTCAGTGTTCCGATTTTGGCGTTTACGAGGGTCTTCTTTGTAAATATTTTGACCTTGAGGGGTAAGTTTCATGGCTGCACGCGGTAAAAGTTCATCAGCTAACAACGACGCATTTGCCAGCAACGCAAGTTGCTGGCCTTCAGTCTCGGCCATCCGGACGATTTTACCCCCAGACCCTTCGTAACTTCCTTCTTCTTCCATGGACCCCG
>26067
GGTTTAAACATCCCTCTCCTTCCATAACCACCCAAATCTAAGACGGGTTGCAAGTTTGAACATGTGAGAAAGAATATCCATAGCTCACGTGATTGCTCTCTCTCTCTCTAGGTCCGGAT
>26424
GCTGAACGCCTTCTTTGTCGACGTTTGTGTGGGTTGATGCGACCCGATTCGAAGGTTCGGTTGGTTTTTGGGTCCAATCGGAAGCCCGCCGGAAGGTTTGGGTGTTCTTCGAGGTTCCTTTTCCGGCCAACATCATGATTTCCATGGCCTTCTCGGCTGGGAAATCATCCAGTACGATCACCTGTCCGGCGTAAAAGATGGTCATCTGGGCTGATTCAGGCAGCTTTTTTGGGACTTGTTGGGTTGAAACAGGGGAAGCAGCATGGAGAGNAGATTTGTT
>28293
GCTGCCAAGAAGGTTGCACCATCAGGAAGTCCATGGTACGGTCCTGACCGTGTCAAGTACCTAGGCCCATTCTCCGGTGAGGCCCCATCATACCTGACCGGTGAGTTCCCG
>28372
GTTTTTGGGGGAGTTCTATTAGCCCTAATTGAAGGAGCTGGAATCATGCTTAATAAATTCCTTAGCGCACAACAGCCCCCACCGGTGATGTTTGAAGAGGCGCCGCAACCACCTCATAATATGCCTGTAGGGTTTCAACTACCTAATCAGAGCCCCCAACCCGATCAACCACCTGCTCCCTCATCATCACCGTCGTGGTTTGGTGGCTTATTTGGTGGCAAGCAAGAGGAGCCAAAGCCGACGGTCAAAACTGAAGTTCTTGAGAGCTTTGATTCGCCG
>29057
GAATTTTCGTGAAATCCTCACAATCTTGAACTTGGATGATCGAATTTTGTATTGAGAATCGTTAAGAAACTTCTTCCGGTG
>29065
GAAAAATGGGTGATCAAATATCACCCATAATCAGAGACAGAGATCGGGAGCTGCTTCTACCCATCGCCAACACCCCTGATGACCAACAAGTATCTCCAAAGCCCTCTGCAACTTCATTCTCTCATCACACCGGCC
>29161
GCGAAACGAGCCTGGATGGGTTGTCGGAGAGCATAGACACTGCTGCAAGGGCCCATGGGCTGCCACATCACCGCCTCTACCACCAGCGCCTGCCGCCATGGTTCTTGGAGGTTGGGAAATGTGCCACCTTGAGCCGGAATAATAACAAGAACTTGGGTAACACATTTTCTGTTTCTTTATGGATTTTAAAATTTTTAAGGGAAGAATATATATTGTTAGGGTG
>29589
GCTATGGTTTCCGATTCCGACACTCCCGAGATTATCTGGACCCACAAAATGCGAGCGGATAATCTAATTCATCAAGTTTTGCAGCATTTAGGTGATTTCCCGCAGAAGTTATCGCAACATTGTCATTGTTTATACGAGTATGCGCCTATGCCACCTGTCACGTACCCGGAGCTTCGAGACGAGATGTGGTGTCATCGTTACTATCTTCGGAATTTGTGTGATGAGATTTTGTTTCCGAATTGGCCGATTGTTGAACATGTGGAGTTTTTGCAGTCGTTGCTGGTGATGTGGCGGGAGGAGTTG
>29713
GTTCGCTTTTTCTACACCTCTATCATTTCACTGATGCTTGGAACAATTTGTTGGAAATTTGGTTCAAAAAGGTAATTATTTACCTATTCACCACTATCCAAATTTCTCATATATTTTCTTAAACATAATTTATTTTTCAGGGAGACCCAGCAGGATATTTTTAATGCCCTGGGATCGATGTACATAGCGGTACTTTTCATCGGAATCACCAACGCCACCGCCGTCCAACCGGTTGTGTCCGTCGAAAGATTCGTCTCATACAGGGAACGGGCCGCCG
>30007
GAGTAGACCGCTGCTGTGGCCCCCACCCTCCCGTTTGCTGTCGTCCTTTGTTTCAGTAAACGATGGATTCTCCCAACCGGAAACTGTAGTTCACGCATTCAGCATGACAAACATCACAACAAAGAACCCCATCACAAGACTGAACAAGTTGTACTGTGTTTGACATGCATTGGACTTTGACCGTGACCAATGTCAACGAACAAAAATTGCAATTTTTTGTCTCACATAAAAATGTAGAAGAAGTTGGGACAGGTACTCACTCTCATCTCTTGTATGTGTAAAAGAC
>30990
GAGTTCGATTAACGAATACGAAGGTCTTTGTGGGAAGGAAAACCAGATGATTTTGCAAGCGGTTCTTGCTGACCTGGCGTTTGTTTATTTGGAGCTCGGGAATGCGGTGAAGGCGTTGGCGGCTGCCAGGTGTCTCTTGAGACTTCCGGAATGTTCTAGGGTTTACGTTTTCCTAGGAAATGTTTACGCGGCGGAAGCTTACTGTCTCTTGAACCAACCCAAACAAGCGTCTGAGCATTTGTCGGGGTATGTTTCCGGGAAGGATAACAATAACATCGAGTTTCCGTACAGCGAACAGGATT
>31337
GCTTCAAACCCATCTGTGATCGCCCTAGATAAGGCGGCACTTTCAAAAACTGTTCAGCAGATGGCCATCGATGGCGATGAACCGCCGCCGACCTACACCGTTAAAGACCACAAATTCGGAGCCCTCGAAACTTCTGCTCCATCAGCTCCGATACCCATCATTGACATGACTTCATTCTTGTCTCCGTCATCGCCGGATCAAGAAGAATCCGAGCTAATAAAACTCCGATCT
>31729
GATTTGTTCTTCGGAGTATTGGAATCATTACCATTATTACTCTTTCCTAAAAAAATTTGATCAAATTACAATTCAGACAACAAGAAGGAGACCATGATTATGAATCTATTTACCTCTGGAAGGGGAAGAATCGACAACGGGAGACCAATCGGATAACAAACCACCTCCCACGAATAGAGATGGTTTCAGGGGTTTCCGATTCTTGGATTTGTTGGGCTTTTGCTTATTACAGGCTCCTCCGGC
>32051
GAACTGGTTGTACTCCAGGGTGTCGCCGCTTGATTTCTTCACTTCCACCACAAATAACGACGGCGCCACCGCCCAGATATCAGCGGCGATACCTAACTTTCCTTTTCTTCCCATTTCATGGCCCTGTAGTCTTAAACTGCTATCGTCTCCGCTCTTCTTCACGCTGAACTTCACCTTCTTGGCCACCTCTTCAAGCTTCGACACCACCACCTCCGCCGGCT
>32280
GAACTCTAAGTTTCTCCATGTTCGATTTCCGATTATTCAGTGCGGAGACGCAGCACAATGAAGTCTATCCTACGGCTTCTGCTACGGCATTTTCCGACTACACTAACTTCTCCGACAAGGCTAAGGAAGGTGCACGATTAATAATCACCTTCATTCGATTAAGTATTTCAATAAGTTATACAGTTCAAGAGGATTATTGATTTGGTGATTTTCTTATGGTTTTAACGAGTGTAGTTGAGTTTTGCATGGTGTGCGTT
>32424
GCAATAAAAATTCTTATACAAAAAATCCAAGCCTGGCACACACACATACAACACAACGAACTAATCGCGTATATATAAAACCTTGTCTAAGAAATCTCCGGCGTAAAACATCATTAAATCTTCCGTCAAATCCTTCTCCTGGTAGCTTATTAGGGCTCAATTTCCCTAAATTTTCGAAGAAATAGCATTTGCAGGATGCACTCCCCG
>32855
GGTGAAGACGAAACCCTTTCGCCATTCTCTGCATCTGTCTCTGAATTCCCCTCTCTGTTGGGGAATACAAGAGAATACAAACCCCAATTCCTTCTCATTTTCTTGGATTTTGAGATCGATCCTCTTGTAAGAGACAGAAATCATTTCAAAAATCACATACCCCGCCATTGGAGGAACCTTCATCACCTTCAACCCCAGGTTAATTCAACAATCGCATCATGATTCGGACGTCTCACCGGAGTTTTTCCTCCAATAGAACGATATTCCTTTCGGCTCTGGTTTTGGTAACT
>33147
GCTTCAACATGTAATCGATGATTTCCACTTTCTGTTTGGAATTGAAAATCAATGATAATTCTTTTTGGATCTAACTTTTGTTTTGATATGTTGTTCAGCAATACGTGGAGCCACGACGCTCAAAACAAGATCAACATGCAAGATGTTAAACACAAACGTTCCGGTA
>33747
GACATTTTAAAGATTTTCTTTTCGGCTTCAAAAGAGAAAGAAGAATCACAAATTGTAAAAAGAACCGGT
>35194
GCATCCTCTAACATCAGAGAGGTCCTGAAGACATGACGCGAGAATTTAGTCATGCGGTCCACGATGAACTTTTCAGGATGGCCCTTCCAACCGGCGGTGACAAACTCTATAGTTTCTCCGATCACAAGCCACCCTCTTCCGCCAGGTGGGAGTTTTACATTTACATCCGACTTAGACTGAAAGAACGCAAAACGAACTAAGCATGAGACAACAACGACAAAGAGAGAAGAGAGAGAAGCATATAATATATCCATAATTGAGCTTGTTGAATTCTCTTTGAGTTGTCTTTTGCAAAGGAGAAGTAATAAAGCAATATATTTAGAGGAAAATTCATCATTGATGTACAAATTATAATTAAACCG
>35631
GTTGGCTGCTCTGGTTCTAGATTACGAGCTTTGCATGCTGTTCGCCATGCATGTGCAGTTACAACCTCATACCGTGTAAAACCACGGTCCGTTTCAGTTTTCCGGCT
>35833
GTTTACAACCAGTACTCCGACGTCTTTTGGACGGACACGAGTCTTCTTGAAGAGCTCGTCAAGAGCTCCGAATATCACCAACGACGCCTCGGCTCTCCCTTCCTTCATGGTGGAGATGTTGTCCGGCGACATTATCGCTTTGGGAACGTAGGTCTCATCTCCGATCCCAGACGATTGAAGTATCTTCTTCTGGAATTCGAGGCTAGCTTCATCAAATTTCCCAGATCTCCTAGCTAACTCGATGAATTCCTC
>36364
GATCGAACTCCATCGCCTTCTTCAACCCTTTGCATCCTTTCTTCCCACACTTCCTTGACCTGTTGCCGCAACAGATCTCTAATCCGATTATTGACAGCACGAAGAACAGGAAGAAGCCGATTAGGTAAAGAGAGGAGATGTCTATGAGGATTGAGAGAGAAATAGGTGGGAGGATAAGGGAGAGAGAATGGAAGATGTAGGAGAAGTAGGAAGAGACTAAAAATGCGCCGGAAAAA
>36711
GGGAATGATTGAAGTGACGAAGAAGGAACACACGCAGCATTTGGGTAAGCACCGTATATTCCGGTATAAATATTTCCACCGTTGCTTTGATTGAAAGTGAAATCGTCATAGTTGAGCTGGGCCTGGACACATGATGAATCAATAGGATTGAACACATTGACCGGGCACGTACAATATCCCCAACCAGGTAATGTTGACTGGTTGGTTTCTCGTGGGCAGTAAGGATTCTTGTAGGAGAAAGAATCTCGTACTTCGGTGCACTGATATTCTTCGCAAGAAACAGGAGAGGCGCACT
>37000
GTTGAAGTAGCCATGTTATACCCAGGGCAGGCTCTTCTGCCCCCTCCAAATGGGATCATATCAAAATTTGAACCTCCAAAATATTCAAAGGGAGCATTTTCAAACCGCTCCGGACGAAACTCGGTTGGCCCTTCTTTCCAGATTCTTGGATCCCGTCCTACACCCCACGAGGTGACCATGATTTTCATACCCG
>38889
GGTGAGGTTTCGATATCGGATTCTTTGTGTTCGGAGCTGCCCTTTGATTCGGTGCAGTCATCGTTGGTTTCGGGCTGCGATCGTTTATTGGTGTTCTTGAAGCATGTAATAGTTGATTCTTGATCGGATTCCGCTCTTCCGGG
>38945
GTTTGTTGACCGTTTAAAAAAGTATTAACATATAGTTGAATAAACCTTGTGTACGTACCCGTCTAGTAGATGCAAGAGAAGCTCCAAGTTATGCATCGAAGCTATGTCTAACTTTTCCTTCACAAAGGGAGATCTTCTGTGATCTAAACCAAGTTCCTCCCCAACGTGCGAGTAGAACCACGTTGTCCAATCGGCAATTTGTTGAATAAACGATGATGTGTATTCGTTAAGAAAAAAGCCGGGTACATT
>39616
GATTAATGTAAGAATAAGAGAAATGAATCAATCTGGAAAACGATCCATTGTTGTTCGCTATTTATTTAAGTATAAAAGAGAGAGGGAGATACTTGTCATCTATGAAGAAAGATTCACCCAAGCAAACTGTATCATCATCATCACTGTCTTTCGTCAACTCGTTTTCAGACATGGTGTTTACCGGATGTATTTAGCAAATGGTGGCGTTCATGGAGTTTTGATAGGTTTGGAAGAGAGGTACTTTTGTCACATATACCTACTTTTTGGTGTTTGGATTAAACAAAACTAAAAATTCTCGTTAA
>42056
GCTAGGGTTTTCGATGGATATTTGCTTTGGGATCGAGTTGTTTGATGGGATGACACTAGTGGTCGGAGGCGCGATTGCGGTGACGGTGACATCAACAGAATCTTTCATTTCTACGGTGGTGACGGTAGCAGTGGTGGCAGCAGAAGAAGATACCGGATCGGTGAGCCACATCGACGATGGATCGGAATCGCCTCCG
>42063
GCTCGTTAACTGAAAACCCTAGCTCGATAATTCACAACCCAAATCGTCAACCAGTCCAAAATCAAGGATTGTTCGGTAGCAGAGAATTGAATTTCTCAGAATTCGGATCGTACGACGGAACCACCGGAAGCAGAAACGGAAACGGGAACCCTTCTCATTCCTGTAAGCCTGAATCCGTCGAACTCCTGAATTTTGGCGAGAGCAAGAAGAGTTCCACTCTGTTTTCCGGTCAAACTCCG
>43259
GCTAATATGAGTATGGAATCTAATTCCGTGATAAACACCACGGGTATGGGTGGTGCACCGCCTTCGCAGACTAGCGGCACTCCGGTAGGGTACGATGGTGCTGGTGGCGGCCATGGTGGGCGGGGGGCTTCGTGTTTAAGGAACAATAGTACAAAGTATTGGGGTGGTGATGTTTATGCTTGGTCTAC
>44714
GATTTTTGGGATTTTGGTGCATTGCTGTTTGCATCAGATTCAGATGCCAATGCCAAAGGGGGGTCCGGGTCCGTATCTATTTTAATTTTACTGATATGTTCCCAAAACCTCACGCCAGGGCCGCCACAACCAAAAAGATCTCTCCATGGAAGACAAATTCCAAGTATCTCTACCTGTTGCATAAACAATCCAACACAACAATCAACTCTTAATAAAGTGAGATTAGCAGTAAAAGCTTGAATGTACCTGACCGAGTGTTATAGGGGTTCTGGCTGACACAGCAGGATAGAAT
>44737
GCAGTGATCTTCAGTTCTGCGCCCCACCAGATGGGAATAGTGCCTCGTCTCCATAAATACGAGTTGAAGGGCACACTTTGACCGGCCCGTTTTGGAACCCATACAAGTTGCTCACACTCCACTTCATTACCTGCCAGATATTAGCATGCATATTCATATTCATATTCATATTCGCAATAAG
>45662
GCTTGCAAGCTACTCAGCATATACTGCAACAGAAACATGAATCACGTAAACACCAATGCCATTAATCATCATCTCAATATTAACGAAAATGGTAGCATGTATATGTACCTTGTCGTAACACTGGAATGCTCCGATTCCCGGGAATCTCCACACTCCGTCTTTTTCTGGGTAAGATGGGTATCGAAGCTCTCCG
>45915
GTTAGGAATGATTTGAAGTGATAAGCAATTACAATATAACGCGCTGAAGTTTATGACTATAATATGCAATAGAAGTCAAATTTAGAACATACAGATTGGGAGGAAATGAAAATAAGATTTAAAGCTAATTAGAGTACGATTCGGGAGGAAGAATTACCCACCGGAGATGTGAGTAGACGGAAGGGGTTAATGATTGGGGAAGGTAGTAGAGTGGGTAAGATCAAGCGAAATTAGGAGGAAGAGAAAACAGGCAAATACACAAAGCGGTTAAACGTACCG
>47003
GGCGTAGTCTAGTGCTGTTTGTAAGGCTTCCTGTGTGGCGTCGCTTCTGGCCACACACCATGTCGCCGTCGTGAGTCTGCCGGAGA
>48628
GCGAGCGGGCGGAGCGAACGGCGGAATCGGCAGATTCCTGTACCGTACGAGGCAGATCCTCGTAAATGTAGGAATGCCATGGCTTTTCTTGCTGTTGATTCTCCGGT
>49560
GGTTCTTCGCCATAAGGGCCACCAGCAACCTCAAAGTATATAAGAAACACGAGTTGGATGAGAGTGAGTTTGGCGTGGCTTTTAATGGCGGGGGTTGTTGAAGGATTGGTCACCGGAAGGGTTGTGGTGGTAGAAGCAGGCGGCGATTGTATTGTCATGGTGGTGTGACGTTCGAAGGTAATGGGTGAGCATGAGGTTA
>49599
GCTGAAAACGCGGCTGCTGGTTCTTATGTAGGGAATTCAAATTCATTAGCCCCAAACCGATCAACCTATGTTCCTCCACATCTCCGTAACAGACCTGGTAGCGCAGAGGCGGCACCACCACCAGCCACCGCCAACTCCGGCTCTACTTCTGCTGTACCTGTAGGTGGCGGTGGTGGAAACACCAACCGCTGGGCGGCTCCTGCTCCCAGAAACGACTTCAGGTCAGGGTACAGCGGCGGTGGTGGCGGTGGACGTGGCGGCGGTGGTTGGAACAACAGGAGTGGTGGTTGGGACCG
>51833
GGGCAGGTAAGTGTCTTGTAGTTGCAAGCCTTCGATTTACAAAAAGCTCGTTCGCATCCTGTTTTTGGGTCCGGTGTCAATACGTCGTAGTTTGTGTCATCGTCGGCAGGAGAAGGCTTTGGTTTTTCCTCCTTTGGTGGCTTTGGTTTCTCTTCCTTGGGGGCCGGTGCCGGCTTTGGTTTTTCTTCCTTGGGAGCCGGTGCCGGCTTTGGTTTCTCTTCCTTGGGAGCCGGTGCCG
>51886
GGACAAGTGAGTGTCTTGTAGTAGCAAGCCCCTTTGGATTTACAAAAAGCCCGTTGCCGTCCAGTTTCCGGCTCCGGGGTCAAGAAGTCGTAGTTAGTGGCGTCGGCGTCGGAGGCTTTCTTCGGCGTAGGGGCGGGTACCGGTGCCG
>52746
GTATGTCCTCTCAAAGTGGATGCGATTTTCCAGTTTTCAACATCGGGTGCCTCTCCACTACCGAATTCAGTGGTTCCAGATCCGGGTTTTCTTTCATGGATTTGAATCACTTGATCATCTGACCCTGATGCAATGTACCGA
>53213
GTCCACGTGAAGGTAAGCGAATATGGTGGGAAATGAACAACAGAGGGATCCATCGCGATGTTATATCATATTCAACTATCATAACTTGCTATTCAAAATCCAAAGAAACAAAAGAAGTAATCAAGATTTTCGATGAGTTGATAGCCACGGGTATTACTCCCGATAGGAAGGTTTACAATGCTGTGATTCACTCTCTTGCGAAATCCGGGCTTGTCGTAAAAGCCCGCGATCTCA
>53243
GGTTGCGGAGGTGGTTGATGGTGGGCGGGAGCATGGTGGACTCTAGGTGGCGATGGTGGCTGGTGGTGGCCGGGGGCATTGTGGTGGTAGCGAGGATCCATTTTGTGAGATTTGATTGGGTGTGTGACTAAAGGAGTTAGATAAATACATAAAGGAGATAACGGGGGGTAGTTAGGATATTTTGTTTTTTTTTTGGCCGG
>54645
GCCATTAATGCAACTGAGATACCGCATCAGAACTCCAAATCTAGTTCATCACAGATCAACTCCAACTCGGTTCTTGTTGCGCTTCTGGATTCGCACTACACTGAGCTGTCCGAGCTCGTTGAGAAAGCGCTTCTGCTACAAACCCTTGAGGAAGCTGTTTCTCGTCACAACATCACCATTTTTGCGCCGAGCAATGAAGCCTTGGAGAGACATTTAGATCCTGAGTTCAAACGGTTCTTGCTTGAACCCGGGAATC
>54649
GGTGGTATGAGATAAAATATGAAAAAGAAGATCCCCAATGCACCATAGATCTGAGAATCCATGGCGCTAAACTGTGAAAGTATCAAGATTGAAGACAATTTTGAGATGGGGGGAAATGTGTGTGTAATCTATCTTTTATTTCTAGAGATGACAAAATGTGATTTGGGGATTGTGGCACAGTTAATGGAGTTGTTTCTCTCTCCGGGCCTTG
>55276
GAAAGAGGGTATGTTGAAGTTGTGAAGGAACTATTGCCATACACAACTAAAGAAGGACTTGGTTTGAAGAACAGATCCGGT
>55641
GGACGTAAGAAGAATGTGAAGATGTTGTAATTGTCCGACTATGGATGAATCGTAAAGGGGAAAACTTCGATAACGGATATTTCCTGATTTTAATGGAGGTTAAGTAGTTTAAAGTCGAATTACCTGAGAGAGCTACGAGGAAAACGGATAATATCACCGGCCAAGCAAGAACGGGATCACGATCCTCCGGCAGAAAATCGTTCAAAACACTCAATTTTCCG
>55659
GTGGATAAAGTAAGGGAAGCACATAGAAGGGTGATGGTTGCAAATCATCCAGATGCAGGTGGCAGTCACTATCTTGCTTCTAAAATAAATGAAGCAAAAGAAATGCTCATGAGGAAGACAAGTAACACCGGGTC
>55689
GGCTCTGTGGCTCACAAGCAAATGATATGTAAAAGTGAAGCGGTTTCAATATTATTAAATCTTCTTGTTACATCTCCATTTGATATAAAAAAGGAAGTTGCATATGTTTTGGGAAATTTATGTGTTGCACCTTCAGATGGATCCGGGAGGCCAAGTTTATTATTGGATCATTTGGTTTCATTTGTAAGAAATGGATGTCTTTGTGGTTTCATTGATTTGGTTAAATCATCTGATCTTGAA
>55931
GATCCTTTGGATCCTTTCCATCAACAGTACATCCAACCGAAACGCAAGTTCCGAGGATTTCTTTCACTGTCCCTGTCAGCTCCTTCGCCATTGATCTCGGCCTCATCACCTTCGCAATCTCAATAACATCATCTAGAGATATGTTTCCAGAATGCTTAATGTTCTTCACCTTCTTACGGTCGCGTTCCGGTTCCTTCAACGCTTTGATGACTAGAGCGGCGGCGGAGGGGACAACGGACACTTTAGCCTGGCGATTTTGAACGGTCAGCTTGACGGTAACACGG
>56002
GACAAGAAGGAAAAACAGTTTGGGTTGTCAAACAAACACCTCACTTCTAGTTTGAAGAAACACCGAAATCCAAAACAGCCCCTGTAATTTAGATGAAATTGCAAATACAGCCATATAGACATTTTCATTTCAACAGAATCTTTTCATCATCAAATTGTAACCGGA
>56482
GTGGAAGCATGTAACGAAGAGTGATATATCTATGAAAGCTAGCCATTGATTTCAACCCTCTACACTCCGCAACTATCACAGGTTTGCCATCCTTCTGATCAGTCCATGGATACTGAGTAAAATACTGGTAGGCACATTTCTGTAATAAAGGGAACTTTAAAGGGTTTGATATCGAAGATCCAACATGATAAATTGTTTCCGAAGAAGTTTGATTGGCATTAGCCATGATTGCAGCGATCATGGCATTCACCACCATGTCAGCCGG
>56536
GAATAACGTTCGAAGACGGGTTGATGCGAAGCAGAAGCACCGTAAAATCTGATTTTTGTTCCTTTTTTGCTGCAATTTGTTGAAATAAAAATCGGTAGAGTTTTGCGAGAAGAAAAAAATCAGATTTTTTGTACTTTTTCTCATTTTTTCCGAAAATGGATAATAAAGTGGGGGAAAGTTCATCTTCTCACCAGCTCTACCCAGCCGACGGCGTTTATGCTCCGGCGAC
>56645
GCTGTGTCAGTAGAGAAAAGTGGATTCCCTGTACCAGCACCAACACCACCGAAAATTACGACTCTACCCTTTTCTAGATGTCGAATTGCTCTTTGTTTATTGTACGGTTCGGAAACTTCCGGAATACAAAAGGCGGATTGGACACGTGCTTGAACACCTAATTTTTCTAATGTTGATTGAAGTAGTATAGAGTTCATCACAGTTGCCATCATACTGCGGGAAATAGCNACGTACTTT
>56773
GCCGATGAGCTGAGTGACATCAATCGTCGGGGACAGGTTGGTGGTGAGGTTGTGGTCGAGCGCCGTGAACAGATACGAACAGATGAAGGCCGACCAGGTATTGTTGGCAGTATAATTCACACTGTCACCGGTACTCTAGGCCAAGCTAAGGATGCTGTTACCGGCAAAACCCATGACGCGACGGATAAGACGTCGGAGGTTAGCCGGGAAGCTGCTGAGAGAGGTAGGCGGACCGGCCAGGAGACAA
>57367
GAGAAATCGGATTCACATCCGCCGACGTCGGACTCGACGCCGACAACTGCAACGTCCTGGTCAACATCGAGCAACAAAGCCCCGACATCGCACAAGGCGTCCACGGCCACCTCACCAAGAAACCAGAAGAAATCGGCGCCGGCGACCAAGGTCACATGTTCGGGTACG
>57948
GTAAGCAAATTTTCTCTGAATAACGTTTAGCTGATCAATCAATGTCACAAGCTTGTCTGCTGGATGTTGCCCTTTACCGGTG
>58947
GATTGCAAGATTATGAAGCTCAAGATGAGATTTTGATTAGGGAAAAAGAATTTTATTGTGGCAAATTGCACCCAGTTTAAGATAATAATGACATATGAGTGCTTGACCAATTGGCATTTTAAGGTAAAACATAAAGCTTCTTTTTATAAAATGTGCTGATAAGAATCTTGGCAAAAGCTAACAATAATGTCTATCAGAAGACTAATTAATAAAAATCTGCGTCTTAGCTTTTTGACCGGT
>58987
GGTTTGACCTTCATCCTTTTTAGTTTGACTTTTGAAAATCGAAGCTAGCGTCGTAAAAATTGAAGCTTGATAATGATACCTTGATATAATTGCAGTAATGTTGTAATAAAAGACATGACGATATTGGCTCCGTTGAATGCTCCGAATACCGACGGCATAGATCCAGATTCATGTACAAACGTCTGTATCGAAGATTGTTATATCGAAAGTGGAGACGATCTTGTAGCTGTGAAAAGCGGGTGGGACCAATACGGCATATCCATGGCTCGTCCGAGCTCCAACATCGTTATCCG
>59053
GCTGAAAGTAATCGCTTGCTTTGTCGCTGAAGACCCATGTATATTTGTATATGTCACATCGCTCACTTTTACTGCCGGTGCATTGGGCTGATCGGGATAAAGAAAAAGGAATATTTTAAGGTGTCAGATTTCAGATATAGTAAGATAAATCTTTGGTAAGAAAGAACGACATGTATTTTTTTTATGGAGTACAATGCTTACCGG
>59181
GGATCTCTCGGATGTACTTTTCACTGGCGGGATCGTCGTCGTGACTGGTGGCTTTTACTATGGCGACTTCTAGCTCCGGTGCCA
>59365
GAAGGAGGTTGAAATCATGAACGCCTTGACTCGGACGGAGAAACTCAAGGCTGAGTTCTTGAGCAAAGCTAGCGTTGAATATGAAACAAAGGTAATTTCTATCCTAAAATCCACAAATTAATCGACACCATTCCTTGTTTCATGCGATTAATTATGAACCAGTACCATTTGTTTGATGTAATTAAAGGTACAAGAGGCGAATTGGGAGCTTTACAGGAAGCAAAAGGCCGCAGAAGCAACTCTGTACGAAAAGGAAAAAGAAGCGGCGGCTCAAAAG
>60161
GCCTTATCAGCCACCAAAGGGCTAAGTCGTGTACAAGCTGAACGTGCAGCAGCAAATGCAACACGAAATGTAAACGCGTATGGACAAAAAGAAGAAGGGCCAAGTAGATGGCAAGAAAAGAAAGAATTAAAAACACAAATGTATCTAAAAAGCACCGAAAAGCAAGCAACTTTGAACCAAAAGAGATGTCAAAAGTGTCAACAAACGGGGCACTGGACCTCCGAGTGTCAAAAACCGGAA
>60256
GGCAAGCATCTTGCTGATTTTGCAGAGTCGATGAACATCCCGTTTAGTTTTAAGATAGTTATGGTAGCTGATGTGCTCGATTTCAACATAGATCTCGTTGAACTAGATGATGACGAAAAGGTTGCGGTCTACGCGCCAGTCTTTTTATCAACCCTAATTGTGAAACCGAAACATCTCGAGTATCTGATGACTGTGATACGAAAGATCAATCCTTGTATAACTGTGATTGCTGAAATCGAAGCAAACCACACTTCACCGG
>60993
GCACCATGAGCAAAATGACACTTACTCCCAAATGGACAATACCCTGTTTGTTCCCATTTGTTACAAATTCTTGTTTTCCAATTTGAAGGCTTTAACATGGAGTTCGATCCCGCTGCCTCCGGTCCACCACCTCCGCCGCTGTTGCCGCCGCCGGCTACCACTACTACAGCACCACCACCGCCACCGCCGCCAACTACACCACCATACCCGCCGCC
>61419
GCGAATATGGCAATGGTGAGGTACCTATAAAATAAGAAAAATTACATGTTATAACAAATATTCGTTGAAGAAATGAATTGCTTAATATGTCATTAAGTAATTACCGGCCGAGAAAAGTGTCTGCAACAAAACCTCCAAGAAGACATAGCATGAAAGAGGTACCCAAGAAATTGGTGACATCATTGGCGGAGCTAGCATTTCCAAAATGCATAGTTCCG
>62134
GGGGTGAGTGATGAATCATGTCTCTCGTACTCAGGTTTACAGGGGTTAGTCATGGCTGTCTGTGTAGTAACAGGAATGGCTGATTCCGCCACGGGGTTTTCCTTGGATGCGTGCAAGTTTAGACAATGATCAAAACCCGGGGGTATAGAACAATCCATTGACAATTTTGTGTCGACAGCATCAGTACCACAAGAAGTTTGGCCACCACGAGTCGCCCACTTTGAAAAAATACCAGGTGTAGACTCCTCCAAGTTCAGACTCCTAGTAACCGAAATCGATGATTCTGCTGTAACCG
>62427
GTACCATCCAGAGGTAGATTAAATCATTCGTTAACCTTTCTCTACTGTACCAATTTGTTTATTTGTTGCAAAACTAGCAACCTTTAATTCTCATCTAAACCAGGTGACACATTCACCGGAGGGAATGGAATTGCTCCGACATTTCCTTTTCGATATCTGTGGAGTCGCCGCCGGCTGGAAAATGGAAGACGTAATGGAGGAAGAAATAAAAGTGATCAAAAGCATGGTCGGACCTGACGATCATGTAATCTGTGCATTATCCG
>62632
GACACGCCCTTTGGGTACTTGGGCATAGACGGATAGTGCGGCCTCGGAGATAGTCCTCGGGAATAGCCGTCACCGGCACCGG
>62984
GCAGCCATCTCGGCTGTCGGATATGTTCCAAGCCAAATACGAGAGGTTTTACGTGGTTCACGAATTTCTGCCACCCACTTCCCATTCCGGCTACGTATCCCACGAAGGGTAGGGTGTTTCCCGGTAGCAGTAGCCGTCAGGGAGCATTCG
>63393
GATATTATTCCGAGCACCGCTGCAACCGCGCAGAACCCTGCAAATTTGCTTTCCATTTATGAGATCTCTATCAACCGGTTG
>64562
GACACTCGACAGGTGGGACAGCTGGCGATAACAGCTCGCCAAATGTCTTCCAACAAAATGGGTCATACATATGATACCGTTCTTGAACCGGTTTTAGGTTTATACCGTTTAGATTCACATCCGTACAAGGCATGCTATCACTACACGCGAAATGAACCGGTTTGACCGTGTACGTCCCCTTTATACGCTCGTAGCTAATCCCCGATAATGCA
>64707
GCCCACTCTCAATTTACAGTCGACAAAAAATGATTGAGATTATTAAATATCTGATCGGCTGCGCGGGAGTAAGCGGTTACGGTTCCAGATCGACCGCCGAACAAGTCACCGATAACTGCCGTCGTTTATGCTCTTGTACCGCCATTATCACCGGTAAT
>64740
GTGGGAGGTGGAGCAGGAGCTTCAAGGCGGCAGTAGTGGTGAGCGGAGCAGGGTGGCAGCAGGAGCGTAGGCGGCAAGCCGGTGAACGCAGAGAGTGAGATACCGAGGTACGAGGAAATTCGACTCTTCTTTCTTCTTTGGGTATGGGGGTCGGGGCACCGATGAATTGGGGGCCCGTAGGTGGTAACACCTTATCTTACAAGGATTGGGCCCAAATCCATTAATATGAACTTTTGGAAAGAATACGTATAGTTTTCTGGAAAT
>65488
GATGCACTTTCTGTCGATCCTTTCTCTTTTGATCCATTACGTTCTTCCTCCTCCGCCATTTTTGCCTCAGCGCTTCATCAGAAGAATACCGGTT
>65560
GCTCCATCACCTCCTTTCGAACGTGGAAATGGCGGAATACGGTGATGCTTATGAGGTTACGGAGGAGTACGGTGATGTCCAGATGGACGATCACTTTTGTATGTATGAGTTCAAGGTGAAGAAGTGTGCACGTGGGAGGTCACATGACTGGACTGACTGTCCGTACACTCATCCCGGCGAGAAGGCTCGACGTCGTGATCCACGTAAGTTTCAATATTCCG
>65948
GTTTCAGCTGATGCTTGAACTTGTTGATGAAATCATCCGCCCTCGCGTCCACCTCTACTTCATCCGCTTCAGTTGCCCTAGCCGCTGACCTCCTCTCCCTTACGGTGGCCGGCCGACGAGCCTCCACGATCTTCTCCTCCTCGAAATGCGAGAATGCAGATTTCAAACTCGCCGACTTTTTCATCTTGGCCGGTAGTTTTACAGGCACCTCACCCGACGCCG
>66012
GCAAAAAGATCCCGAACTCTCCTTGCCCCAACACCAACAAACATTTCCTCAAATTCACTCCCGCTGCATGAGAAAAACGGGACCCCCGCTTCTCCCGCGATTGCACGTGCTAACATTGTTTTCCCGGTCCCCGG
>66243
GAACCTCGCAGACAAATTTGGTTGCATAAAACCTTTCAACATTATTTTGATATTTCAAAGAACACCACAAAATTGGCGATGCCCAGTAGTTGCAGCATTCGAGCTATCTGGATCCTCAACAATCAAGACACCGTCGTCTTCTCCCGGTAACTTCGATTACTCTATTCATAACTTACTAGGGCATCCCGTTCG
>66714
GGTATCTTTTTCTATAGATTTGAAGATCTGCAACATGGATAGATTCAAAAAAGGGGCATTGGTGGAAGTGAGTAGTGATGAAGATGGTTTCCAAGGTGCTTGGTTTGCTGCGACAGTGATTGAACAAGTAAGTTCCGGAAA
>67081
GCTTTGGCGCTTTCAGGATCGTAACCAGGTGGTCGGACGTACATGAAGCTAACAGCTTTCATCATCTCCATCTTCAAATTTGCAGGTCAAATAAAATCAAGTCAAACAAAAAAATACAGCTATACTAATTACAAGCAGCACCGAATTAAACCCATGAATCTATCAAATTCAAGCTCCCGGATATTCTAAATAATGAAAAACACAATCGAAACCTCACTTTTTCCTTCTCTTTCCTCGA
>67449
GTTTTTGTCTTTTCTTTACCACTCTCGCAAACTTGTTTGCATTGTAGACAGCCTGAATAGAAATTACCGGTACCATGGTTATGTGATAATAAAGCATATACTATATATGCACACACACATTGTCTATATATACGTATATATATATATATATAT
>68074
GTTCAGGCGGCCATTCTCAGCGGCGAAGGCAACGAAAAGGTACAAGATCTCTTACTCCTGGACGTCACTCCTCTCTCTCTCGGTCTCGAAACCGCCGGTGGAGTCATGACAGTTCTAATACCGAGAAACACAACAATCCCGACGAAAAAGGAACAAGTGTTTTCAACCTACTCCGACAACCAACCCGG
>68842
GGATCGAGAAATATGAAAGAGTCCATCGGTGGAAAACCCAGAGCACTTATCGAGCTTAAGAACTTGAAGAACATGGCCACGAGCTTTTGCGAGTACCTCAAGATCTTCATCTGTCACTATCATCCGTCTAAAGTGCACAGCTTTTAAGCATCTGAAAGATCTCGCAAATTCCTCCACCCATGGTGTCACAAACCCGCCCCAATCCTCCGAGATCAAGTTATACATGGCG
>69710
GTTTTGACAATTTTATTGTAGATCAGATGGTTGGTATGAGAATAACATAAATATGAGATGAAAAAATGGTGAAGAAATTGAAGATATAAGGTGATAGTTAATGAATACCTGACCGGACTTGAGATTGGCTCTATGAACCAATGCCACATGAGATGTTCCATACGCAACTGGAAGGGCACCAGCAGCCACCAGATCACACCCATCAGGAACTCCGAACCTTCAATTTCTCAATGGAGAAAGTTTTAGTGATAATTTCAACGCATAATCAAGGTTCAGATGCAGACAATTGGAAGGATTACTCACAGATCCTTCTCGTCGGCAACGATAAATTGGGCGAAAGAACCTAAACCG
>69773
GAAAACATCACCCAGGTGGACACTTTTGAACCTGAAAGAGAAGAAAGCTGTGAAAAGCATGTTGACTCCATTGAATGGAGTCAACAGAAGGAAGCGGAATTGAACCAGCTATTTACAGAAATGATGGAAAGTAAGCCGGATCGGGATCGGAATCGGAATCCGACCAGTGACATGAGCAAAAGTAAGAAACCGGAACAA
>70054
GACAATAACTTGTATCAAAAAACTACATATTTGATATAGTTTATAAATAAAAGTTATCAAAGATTATATTATTACCTGTGTTACAGCTGATTCACAGATGACAGTAAGAATATCAAGAATATGATCCAAGATTCTATCCGGCATAACTTTCGCAATTGCTGACAACAATGAGAAGACATGATTACGTGTGGCTGCATCATTTGTAGA
>70300
GTAAATAACTGGTTGGATGCAATGAAGTCTTCATCTCCCACTCATCAAAAACTAACCAAAGATTCCGGAATTGACATGTCAGCAAATGATGTGGCGGTTGCTTATTGTAATTGGTTGGTCAAGTATCCATCTGCACTTACCTCATTTGAACATATTATGAACAATGCAAAGGGTNAAAGAATAGCTTTGTTTCTTGATTATGATGGAACTTTG
>70568
GGGAGGTTTAAGCTGTTAAAACCCTAGTCACATATTCCGCAATCCTGTCTCTCGCCCTCCCAAAGAAATCATACATTTCTTGAATCATCATTGAGGGTTTAATTACACAGACGAAATGAGCTACGCAGCGTACAAATTGATGCACCCGCCCACCGGAATCGACAACTGCGCTTCGGGATTCATCACGCATTCTCCCGCCGACTTCGCTTCCCGCATTCTCCCG
>70571
GTCACGATGAGGTTTGGGATAGGGCCGACACCTGGAGTCGGCGTGGATGGCCAGACGGGGTCGATATCTTCAGTCTGAACCGGGAGAATGCGGGAAGCGAAGTCGGCGGGAGAATGCGTGATGAATCCCGAAGCGCAGTTGTCGATTCCG
>71306
GCTAATGAATTCATCATCTGGAATCCAGATTACTTTGGACCCACCGTTGATTTCGGTGTGGTGGCGCACAATGAAGTAGCTCTCGTCGACCAATAGGGACGCGTATTGTGGGGCCAGCACGAGTTGTTCTTGTAATTTGGAAAAAGCGTATGGTGTCAGAACTGTGGATGCGTGTGATTCGATTGGTGAACCGGTTT
>71437
GATGCTATATTTACAGCAGAACCATGGACAGTTCCATGGACAGCTAAAACAATTTTGCAAGTAATGCTACTTTGGATTGCCTCATTTTGGTTAGTAGGATCATGGATAATTCCATTTCTAGCCCACACAGCAGGTTTCCGAAAAGAAACCCTAACATACAGAGGCCAAGCTTTATACAGTCTCTTAACCGACATCCTCGAGGGCATTTCCGGAATTGCAATCCTCAAACTTTGCCTCGCGAAATTCCACCCACTTTCACCCGATTGGTTCAGATTCCGG
>71842
GATATTTCTCATTGGGATGCCCAGAAATCTTCCCGTATTACAGCAAACTCAAACACGAAGCATTATGCAACTTCAGACCCTACAATTGCCCTTACGCCGGATCTGAATGTTCCGTTACCGGAGACATACCTTTTCTGGTTACCCATCTCAGAGACGACCACAAAGTCGACATGCACACCGG
>71850
GGTTGTCCACATCAAGTTAGAAATAGACAGGTTAGATCATGGTATAATCTAACAAGTTTTATTATTTTTACTTTTATATGGTTTATAAGAGTTATTAAATTTTTGTGTACAGTCATGTATTAAAGTGGCTCTTGACTTTGTGTCACCGGATAATGTTCAAGAGTGCATACGGTTAACAGAAGAATTCCGG
>71891
GCTGAAGCTGAAAGAGACTGTTGACAAGTTGGTTAAAGAAAATGAGTGTCTTGAAAGTGTTATGAAAAAGTATACAAAAAGACGCGATATTTATGCCAAGTACTTCACGCGGAACCAGCCTGTTGTCAGCAGTGCAAATGTGTCTCCTATATCTTGTATAGAGCAGAAGCCGGTTATACGAGGTTCGTATAGCCCTTCTCNTGGTTATAATTATG
>72108
GAAAGAAAATATCAATATGTAAAATTCGATCTTTAGTTAAACAAAGAAAAAGAAACTTGTGGTCGATCTAAACGAGATGCTATTAAAAAATTGGAATCACCTACTTACGAGAGAGACTTTACGACGGCCGGAGGAAGG
>72122
GCAGATGACTACGAGACCTGTATCAAGCATCTGGTTCACAACGGGATAATCAGCACATCTGAAACAGGGATTCCGAAGTTTGATGTTATGCTATTGGGTATGGGTCCAGATGGACACGTGGCATCTTTATTTCCTGGACATCCTTTACTTCAAGAGAAGAACAAGTGGGTTACCTTCATTAAGGAATCACCAAAACCACCCCCAGAAAGAATTACTTTCACTTTCCCGGTAATCAACTCGTCTGCAAATATTGCACTTGTGGTAGCTGGGGCTGGTAAAGCACATCCAGTTC
>72201
GTGATGTCGGCGCATGATTCCGTTAGCACCGTTTATAAGTGTATGTTGAGAGGCGCTGCGGATTTTCTAGTAAAACCTGTTCGAAAGAACGAATTGAAGAACTTATGGCAACATGTTTGGAGGCGACAAGCTGTAAGCATCTCATATTTTCTGTTCTTCAGTCTTCTATGATGAATCTGTACTGATCTAGGTTTATCTTCTACTGTTGACTTAGTCAACCACCGGCTGTAATGG
>72357
GCACTAAAACATGCAACTTGAAACCAGGTTTATGGAATGTGTCAGTTAAGACCGCAAATATTTCTTGCACAATCAGCACAAAGTAAGACCGGAAAAATTGGTTACAGAACTCCGAGTTCTGTCAAATCACAAATTAACAATTTCAGAAAACAGAAAATATAAAACATCCAAAAGGGTTTTAGAGAAATCAACCTGAAAGTTTTTAAGCATCTCTAGTAACAAATTAAGCCCGGT
>72537
GGAGGATCACCACCGCCACTTGGGATGGGTAGTGATGGAGGAGGGATGGGTGATCCGATGCCTGGGTATAACTTGCAGCCCAATATGATCCCTAATGGTGGCGGACAGTTGAACCATGAAGCATTTGGCTGGGCTCATGGCCGGCCTCCATATTAGTGGTAA
>72618
GTACATGAACTAGAACATAAACCAGGAAAACTTTCAATCTCCATACACCTCGCAATATACACATCCCAATCAACATACTCGTCCCACTCGCTCAATATCCCCCGAAACCCACGTTCCCAGGGTACAAATAACTCAGTCGGCCGGTTTACTGGAGGGTGCTCATCGTTTGGAGTGCGGCCATTATATGATGCTGAAGAAGAAGTTAGGTTGAGTTTAGCTTCGTCTCCGTAGAGTCTACGGGCAGCTTCGTCGTAGGCTTGTGCAGCTTCTACTGAGGTGTTGAA
>72624
GATAGCTGGCGAGTTATAAATTAGAACTAGGAGTTCAGGTGTGTATTCGTGGCGTATTAGTTGTATGCTTCGTTGCTAATCTGTCCAGATATATAGAAAATGAGAATGTTCCGGCAATAAATCAAAATAATTTTAAAAAATAGATACAAAATATATTATGGATAATGATTTAAAAGGGTAACGAAGTTAGACCATTAAACTTTTATTTGTACATATTACACTATCAAAGTATATATTTTGTATACATTATACACCATCAAAATTGACCG
>72675
GCACAGGTGGAAAAATTTAATCTTGTTTGAGGAAGTTTGTTTGTGAACTTCTTTGTTGATCTTTCTTACTTTCTTTCAGGTACATTGCCTGCAATTTTTGATATATGAGGTGGTGTCTGGTGGTAATATGAGGAAACCGGGGGGACTTTTTGGAAATAGTAGCTCTGAGATTCCTGCGAATGATTTGAAACAACTAGAAACCTTTTTCTACAAGCTTAGTTTTTTCCTGCACATTCTGGACTATTCAGGTTTATCCCAAACTTTCATCCG
>72768
GCATCTGGAGCTGTTGGTCAACTTGTTGGTCAACTCGCTAAGTTACATGGATGCTATGTGGTTGGAAGTGCCGGCACAAGCCAAAAGGTACTACAATAACCACTTCATTGACCTTTTGACTTAATGAGCTTAATGAGTTAAGAACTTAATTTNGGACAGCTATACATGACTGTTTCTTTTTTACATAATCTAGACAAAATGGCTTAAT
>72899
GCTGATTCGTCTCAGAAAAAGACGAACCAGGAAGAAAGTCATGAAAAAGAGGTTGTATGATTTTAAGATCATGTTTAGTCCGGTATATTCTCGGAAACAAATTAAATTGCAAAATATTCGGATCTTTCCCTCTATACGTCACAAACTTTGCACTGTTTGTACTTCCATTTTTCAAAGCCCCACTAACATAACTCACATGCTTTTTATGACGCGGGTCTGTTGCGGTCAACTTAAACTCGTAACCAACCGCCATTGCAGGGATGTTGGGGAGATCAACAAACTGCCATG
>73040
GCTTGCTCTGACCCTTCTTTATATTGCTGGTGGCGTTTTTGCTGCTGGTTGGATAGGTAAATATTCTTATCTACTATCATTTATCTGTCATTTTCACAATTCCCCTATTCTAATCACTCTTGCATTCAGAGGTTTCATGTTGGATTCTTACCGGAGAAAGACAGACAGCTGTTATTAGGTCTAGATATGTCCAAGTACTTCTAAATCAAGACATGAGTTTCTTCGA
>73196
GTTCATACTAGGAATAGAGTTCAAGAAATAGTTGGTGGGACCCAATATCCACATAGGCGATCCGGAAGTATGTTGCCGCCACCTGTCATTGACCAATCATCTAAAAGTGACCTGAAAGTAGCTTCAAGTGATCAATTGCCTAAAGAGAAAGATGAGGCTATTAAATCGTCTACAAACATGGCAACTTTTGTAGATATTGTGGGCCGTGGTTCGAGTAATTCAAGTTCAGTTAAAGATGTGAATTCAGTTGAAGAA
>73208
GCTAGGTTAGATTTCCCTTTGACAAAATCTTGTGTGACCCTTCAAATATATATTTATATGTTTTTAACTTGATTGAATGATTATAATTTAGAGCCTATGACCGAGCTGCGATTAAATTCCGGGGAATTGATGCTGATATCAACTTTCATATAAACGAATATGAGGAAGATATGACACAGGTGGTGAGAATTTATTTAGATA
>73634
GATAGAAGCAGCATACCTGAAGAAACGGATAGGATCATGGTGAATGCTCTTTTCTTTCTGTCGGTGCTCAAATTTAAGAACCCTTCAATTAGTAAAAGATAACAGTCAGTAAGGATTACAATAATGAAAAGAAGTGCAGAACAGCTCACATATCAAAGTTAAAACCACAGAAAGCAAAAATCAGACACTGACTACATCTTGTTGACTTGTTTGTTAGTATATTTTTCCTTGTTACTCACCGGCAGTACAAAACAGATTGTACTGCATTAATTTTGGCAT
>73793
GCGTAAACCTTCCTCCGTGTAGTTGTATGGATGGTTTTGAACCAAGAGTCCCCGAAGAATGGAATCGAGGAGATTGGTCGAGTGGGTGTCAACGTAAAAAGCCTTTGGACTGTGGGACTCAGGATGGCTTCCAGAAGATACCCGGAGTGAAATTCCCAGACACACGGCGTTCTTGGTACCACTTGAGCATGTCCCTTGGAGAATGTGAGA
>73797
GGCCGTCTCACATTCTCCAAGGGACATGCTCAAGTGGTACCAAGAACGCCGTGTGTCTGGGAATTTCACTCCGGGTATCTTCTGGAAGCCATCCTGAGTCCCACAGTCCAAAGGCTTTTTACGTTGACACCCACTCGA
>74184
GCGTTGGCGGGCCCTGGTCTCGGCCGTGCTGCTGGCCGTGGAATTCCTACTGCTCCTCTGATTCAAGCTCAACCAGGATTAGCTGGACCGGTTCGAGGGATTGGTGGGCCGGCTCCTGGTATGATGCAGCCGCAGATTTCCCGACCGCCTGTCCCAAACATGTCTGCACCGCCTATGAATTATCCACAGGCTCCGGTGATCCGACCG
>74444
GATCAAGACGAATCCGATTATTACATCGTTGCCACTCCTAAGCTCTTCAACACTACAGACGACAGCCCGCTTGTCGCTAAAGGCGTGTTGCATTACACCAACTCGGGTTCAACAGTTGGCGGGTCCCTCCCACCCGGTCCGGATCCATGGGACATCGCATTTTCGGTCAACCAAGCAAGATCAATCAGGTAATTACAGAAATAACTTAATTGGGTCACAAATCTTTGAACTGACGACGGTTTCTTAAATCAGATGGAATATGACTACCG
>74769
GCTGAGTACTTTTGAAGAAGAAGTTCCAGCTGGCCATTTTCGATAAGGATTCCGAGTATGAAATTGAGGGCATGGAAGTTTCCGACTCCGGTTATTAAGCGAGCCAAACACGGGAAGTCGCCTTCGGAAACGTAAGCATCGACTCTGGTTGCTGCGAGGGCTACAAGAACATCAACACCGTCCAGGCAAGCGGATGATTTGTAGAAGTGGTGTGATAATATAAGCAACTCAACCTGAAAAAGACAAGATGTTTAAACTGCCAATATTTATAAAACAAAATCACTTGATAGAAGATAAAAATACCTCACAG
>75083
GCCTGCACCTGAAACATTCGAGTTATTTGATGACATTATTCTCCTTTCGGAAGGTCAAATTGTGTATCAAGGCCCGCGTGCATATGTTCTTGAGTTCTTTGAGAATGTGGGATTCAAATGCCCGGAAAGGAAAGCAGTTGCAGATTTTTTACAAGAGGTCACTTCAAGAAGAGATCAAGAACAATACTGGTTCAAGAAAGATGAACCTTACCGCTTTATCTCTGCACCCGAGTTTGCACATCTGTTCAGCCGGT
>75396
GGACTAGCAGATATTATTGAGGAGGTAAGTTAAAACAGGGCCATATCATTCCAAATTTCAAAGATTATATTGTTATATGAATCTAATATTTCGTTTTTATAACTATGATCTATAAATTTGATCAGGTTCTTCGTCAGAAACTTCATAGAACTTTCAAAAACGTTAAAATTGTATCAAACCGGATGAA
>75965
GAAATCTGGTCTGCTCTGACGCCATTTTGAGTGAATCAATCAATGAATCCCTTCCGACCTCTTGAATTCTCAGGAACAAAGAATCGCAGTCGCACACGGAGGTGTTGCATCCACCTGATTACAGACTGATAGGTTCAGTTCTTCACAACACTTTTGCCCTATTTGACATTCGATCTGTAGGAGTACATGAATGTGTCCGGTTA
>76183
GCATGAAATAAATGGCTAAATTTGACATTTTAAGGCTAACCAATTATATATCCAGGCGCTTTCGAGAGGGAGACCCGTTCTCTGATTTGACGAAGAAACCGCAGGTGGAAGCAGACACAAAACACCACCGCCGTGCCTCTCAGCTGACGCATTGCCCGGCGTTACCATTTCCGCCTCTCGACCAATCACGCGCCCACACCTGTCCCT
>76211
GCCAGCGCAGCTCGCTCCTAACATAAATAAATAAACAATTGGATCACTGGTGAATAATTATTCAATTATTAAATCATTGAGACGAAGTGAGCAGTACTTCTTGTTCTCTTTTGAGTTCTTGTGAAGGCTTGACCCACAGAAAGTAGGCTAAGGTTCCTGCGACCACCCAAGATGCTAGGTTGCTTCCTCCACGGAGACCGCCCATTGCGTTTCCGACGACCGATCTGACATTGCTTAAAGATTTCTTCAATCCGGT
>76541
GCCGTAACCCGTCCTGAATCTATTAACCCTTCAATCATCGTGTTCCAACTAAACACGTTTTTGAACTCAATCTCATGAAAGACCAATGACGCTTCATCGATCAAACCACAACCGGCGTACAAGTTGATTAAATTGTTCTGAACAAAAGTAGAAGAGTCTAACCCGACTGTGATCAGCCGACAATGTAGTCCTCGAGCCAAGGGTTTCGACCGAATACTTACGCATGCTTTCATTGATTCGTAAAATTTCTGAGATAATTCCATATAAGATTGATCTGGATTTTCGTCTGGTCCGAGTTTT
>76594
GATTCACAGCTTTAGTCAAGAATAACCCATTACAAGCGGCGAAAGATATGGAGAAAGTGTTAAATGTATCACTTAGTCCAATCCTAGAAGATATGGAGACTATCAGCAGCTCCACCATTCTTGTTGCTTACACCGGTGGTTTCTTTTCTAGAGAATTTCTCCGACGACATGGTCGTGATCTCATTGCAGCAGCCACGAATAGGTTTCTCCTCGATATTGTCTTCTACAGTCTCAATCTATTCCAATATCATATAATTAATCATC
>76601
GTGAAACCAGTATTCAAAAAGAGATAATGAATTAGTCACCACTAAAGAAAACAAGTATCTCCCTGAAACAAATTCAAGAACACGACTTTTGTTTCTTTGTTTCCTTATCTTTCTCACGAGAAAAAACTTGAGAATGTACAACGCAATATAAGTACCGGGCGGTTTCAGGCATCTTCATCCGCCAATAATACGTGATAGATACCGGAATTGCACCCACCATGAGAATTAGCCGCCACGCCAAGTCTGACTCCGGCGAGACCTGGGCAGGTTTT
>78261
GCTGGAGAACTGGTCTTACACGATGTTGATGGAAGCATAGTTTGGACTACAAACACTACGGGGAAATCTATTGCTGGCATGAACTTAACTGACAACGGAAACCTGGTATTGTTCGATGGCCATAAGTCGATGGTTTGGCAATCTTTTGATCACCCAACAGACTGTTTGGTACCCGGG
>78572
GTTGCTGCTACACCGCCCCAAAGCTTGCTCAAATTGCGAGTGATTGGGTTCTGCATCGGTGCTGAGATCGATGGGGGTTTTGAGAAAAAAAATGAGAGATTGTTGTAGGGCTTCAAGAGTGGGGCTGTGTTGTGTATTGAATCGATCCGGA
>79160
GGAAGCAAACACCACATGCAATGAACTGAAGCAACCTTCTGCATCTGATATGAGGTTAGGTTTGAATTAATGTAGTCTTGTAGGTGGTTTATTGCTGTTTAGATGACTCTAAACTAAATTTTGGATTAAAAGTGTTGTTTCTTTGTATTCTTTTGACTGATTTATATACACACATATGGGTGTCTGGGCTATCATTTTAAGTCGACCGGAAGCACATCCCTTAGTTTCTAAGAGTGGTGAAACGACTGTGCAAACGCTTGTGGAGAGGCTGCAAAG
>79654
GGTCTTAGATTTTCAATTGTTCTTTTCTTGTTGTAATGGATATACAGCAAAAGTAATTGTTTTGTTTGTAATGTTTGTTTTTTCCCGAGGGTTTGTAGTTGGAGAATAAACAAGGAAACACATATTAAAAGAAGTAGTGTCTATTAATTTAGATCTTGGTTAGCAATAGGTCCTTTATAGTTGTCTTTATCGTTTTAGAAAAGTGTAAACTATATGGAAAGAAATTTAAGACCGG
>79686
GATTCTGATCCCTCTGGAACCCTTGGTTACAGATCTCGCACACGTATTGGTCTGACTCAAGCAAGGTTTGAGGGGACAAGGAAACCACCTCGGCATCCGGATCTGGAATTTTAAACATGCTAAAGATTTATAAACGCATCAGATAAGATCACAAAAGTATATGAATTCAACCCTGATCTTGTAAAAGGAAGCCAAATATCAAATATCGGATTTGATCAATAAGTGAATTCAATTACCAACCATATCAAATTCACTTTTCTATATGAGGGTACCTGGAGTACCAGCGGGACG
>79942
GTATTTACAAGAGAATACACGGGGTAAAGCTGGTCCTAGGACAGTTGTTGGGGAAAATGATTCTGGACCGGCCGGTTCTGGAATCACATCATTGAAACCAAGAGTCAAGTCAAGAA
>80223
GGTTGTTTGAAGAATAAATGGTCACTTTTCTCGTGGATGGAACTTTCTAGAAATCTACATTCGTTAATGGTTCAAGATCCAAGTCGATACATTGACTCGCTGGCACTAAGCTACAACCATTTGCCTCATCACCTACGATATTGTTTTCTCTTTCTTGGAGTATTTCCAGAGGACTATGACATCCCGGTGA
>80255
GGTTGTTTGCAGAATAAATGGTCACTTTTCTCGTGGATGGAACTTTCTAGAAATCTACATTCATTAATGGTTCAAGATCCAAGTCGATACATTGACTCGCTGGCGTTAAGCTACAACCATTTGCCTCATCACCTAAGAAACTGTTTTCTCTTTCTTGGAGTATTTCCTGAGGACTATGACATCCCGGT
>80410
GCGTTAATTCTACCAGTTGAAGCAAACATCCATGCAGAATTATCGCGTAACTGACTTGATGAGAACGCGAGAAATTCAAACTTTTTATTTCCGATAACAATTCCATTTTTCAGAACCGACAAAATCCTTTTGTAAATGCAGGTTCTGTTTTCCCCGGTTAAATTCATGCGCGGGGACAAATCCGTTAAGTAAAGTTTCTCCAACTCTTCATCAAGAAACGACACGCGAATGAAATTATCGATGTATTCCGAATAATGGCGTAGAACGCGATTAGACAAGTTGACTTCCG
>80630
GCAATTTTGATTGCATTGAATGCACGAATTCGCCTTATGGCTTCGATGATGTCATCATCGGATCGATTATCGAATAACGAAGATAATTCCTCCATGGTTTTTGGAGCTTCGATTGTATACGGAAGGTCAACTTGTAATGTTCCGGAAGGTTTGACTTTTGACTCCTTTTTCTCTACATTTGTATCAA
>81226
GCGATTTACCATTTCCTCACAGCGTTGTTACTGTACACGTATTTAATCCCGATTTCATTATACGTTTCAATCGAAATCGTGAAAGTTCTACAGACGATTTTCATCAACAACGACATTCATATGTACTACGAAGAAGCTGATAAACCCGCACACGCGCGAACTTCAAACATCACCGAAGAGCTAGGTCAAATTGACACCATTTTATCAGACAAAACCGAGACTT
>82099
GGACTTGTTCTGGAGTCGAGTGTTTCGGTGGTTTTCATATAAATAGGTTGTTTGATCTTTTCTTGTTCTTGAGAGGGCCTTTGACATAAACCCTAATCAATTTTGGTTTATTTTCCGGCTTTTTCTTTTGAAGTTTTGTTTTATTTTTGGGGTATGTGTTAAGGCTGCAATAGCCAAAGTCGCCGGAGTTTTGAAAACGATAACCGCCGATGAATCAGGAGAGTCTTTCCAACAAGAAGTCAAGAAACAAACCGAAGTTTATGGAACCCAACAAACTCATGAGGAAAATCCG
>82833
GTACTCCATGGTTGTTGAACATCCGCGGCTTGCCTTGTGGCTCGAGAACGCTGTCAAAACGGTTATATTTTGTTATTGTTCATCGTCTCCATGCGTAATCGTACTTTTTCGCTATTGTTACGCAAAATTTTGTTCCATTTTTGTGAAAAAGTTTGACCGGTGATTGACTACGGTGGTCCCGGAAGCTTCGAAAGAACATTACGAGCATATTACCTGTCTATGATTTCTTCTGTGTGCATCAGCACTTGTACTCTGTGCAACATCATATGTAAATCCAATCCCGGGAGGCG
>82879
GTTTATACCAACGATAAACTCCATTAAAATCAAAATCATAGATGTTTTTCACAAATAGATCGTATGACAGAGTATTATGATATACCTCAAAGGTGAATCGGAAGAAGCCAAATCAAAACCGGTAGATTGCTTTTGTTGAAATTGATGTTGATGCTTCAGATAAGCCGTCTGTAAACCCTGCTCCGATCTTTCGTTATATGATAAGAAGGGATCAGAGTGTTCTGGGATCGCCGTCGCAGAACTCATCGGCGAACCTGAAACCGCTACCTGTGAAGGT
>82954
GCCCGTGCCCGACTAGGAGCCCCATCACCAGCTTGAACCGTCTTCAAGTAACCGTTGGATCGGACAGAAATACTCTTGGGCAATTTAACCCGCTCCACTTCCGTTTTCTTAACCGGATCCACGTTCTCGACTCCACGGGCTGACCGTTTATCGGTTGCCGTCGGTCCTTTCTCTCCGATCCTCATCCGTCCAAAACAATCGGCGAGGGAATTCCCCGAGGGATATATAGTTGTGTTAGCGTAGTTGTGTAGAGACGAAGCCGAAGCTGCTTGTTGTTGCAAGTGAGACAGTTGCTTGTTTAGTTCGGAATTTGCCATTTGAAGGTTGACGTTCTCTTGGCGGAGGGCTTCCGCTTCTTTTGCAGTGAGACGGAGGTTAGAGAGGCACCAGTTACGCCG
>83215
GATAATCGATCTGAGCCATGAATTAACATGCTAAAAATATTATCAAGCACTGGATCTCGAACAATAAATCGAAACAAATTCGAAAGCTCAAAATTACTCATCGTCTTATTAAAATGATCTCAGATATATCGAGATCGGGTAAAACTTACAGTGATAGGAGAACCGGTG
>83222
GCAGGTTTCACGTTGGCTAGAGGGGCGGGGGTCCAGAGAGTTGTGTCTTGTTGTTGACGAACTGCCGCGGCGATAGCGAGGGATCGACGCCGGATAGGGTTCAGATGGCGGCGGATGATGGTGGCCATGGGGAAAGATGAGGTGCGGTGAGGTGCATGAGAGCTGAGGTGGGGAAACGCAAGAGGGTTTGGTGGGGAGAGAGTGGTGGTAACCGACATCGTGTGTATATTGTTTTGAGAGCGCCGCCG
>83233
GCTCCGTCTCCCCGACGTTGAGAAGCCTTCGTTTTTAGCGATTGCTTCGCCTCCGTCACTGGCTTCCACAAACGGTGTTTTTGAGTTTTTGGTTAAAAGCATCGCTGGATCCACGGCGGAGCTCTTATGTGGTCTCGAAAAAGGCGATGTTGTAGAGTTGAGCCCAGTTATGGGGAAAGGATTCAATACAGATCAGATATCTCCACCCGAGGATTACCAATCTGTTCTAATTTTTGCAACGGGATCCGGA
>83343
GAAAACAAAGCTGCCTTTAGCTGAATGTGAGACATCCATGTCTTGTCGAAGTGTTGACTGAGTGGTGCGATGTTCAGTGCAGCTACGGCTTCCTCATAGTAGAGGCCGGCCTACATTTATGTAAATTGTTCTTAAAATTTTGCTTAGACTTGATTTTGATGCAATAAGTAGTAAG
>83352
GATAGTGATGGTAAAATTGAACGGTCTGTTAAAGAACACATGCCACTCATGGCTATTCTAGATAACCGCCCGGTATGTTTTCTTGAACTTTGAATATAAAATTTGACTTATTTATTGTTTAAAATTTAAATTAGGTAATTGTGAATCACCATTGTTTTATTTACCAGATAGAATCTGCACTTCCAATTTTGGGAAGAC
>83488
GTTCTTTGCTCTAAGAAAATCGGTGTTCAGATTAAGATTCGCAGCGGCGGTCATGACTACGAAGGAATCTCCTACATCTCATCCGACCCTGATTTCATCGTGCTCGATATGTTCAATTTCCGGTCGATTGACGTTAATATCGAAGATGAAACTGCGGTTGTCGGAGCAGGGGCACAACTGGGAGAATTTTATTATAGGATTTATGAAAAGAGTAAAGTTCACGGGTTCCCCGCCGGAGTTTGTCCGACGGTTGGTATCGGTGGGCATTTAAGCGGCGGCGGTT
>83598
GACAACATGAATCAAGCCAAGGTTTTGTATGACTTCATGACTACCTATGTAGCGAAGAATCCAAGAACTGCATTCTTGAATTACAGAGATTTTGATATCGGTGTGAATAAAGGTGACGGGTACAATTCCGGCAAGGTTTATGGGGAGAAGTATTTCAAGAAGAACTTTGAGAGATTGGTGAAGGTGAAGACAGCTGTGGATCCAGAAAATTTCTTCAGGAATGAACAAAGCATCCCAACTCTGCCGG
>83816
GCATCGATGTTAAACTTGCAGAATAGGCAAGCGATGCAGCAACAACCTCAGATGATGTACCACAGGTCTCCGGTGGTACCACCGGCCACCGGTTACTACTATAATTACAATCCTGCCCCTTACACTTACAGTGAACATCCTCATAACTACTACTACACTGCTGCTAATGGCGGCGGCGGAGTTAGTGGTGGTGGTGGCGGTGACAACTCTGCTGCTGACATGTTTAGTGATGAAAA
>85251
GTTGAGGTTAGGTTTCGTTATTGTGTCCATTTTGAATGTATTGTTTTTGACATTTCAGGGTTTTTGGTTGATCGTGATTGTTTGACTGTTGTCAGGTTGAAGGAATTGTAAAACAATTGACAGTAGCCGGAGATCATGATAAAATTAACGCCATGATTAATCTGTTGACTCACGAGTTCACTTCCTCAAACCAAACAAGTCATCGGAAGGTACACCG
>87272
GCTGTTGAGAAGGAGCTGCTGCTACTGTTGTAAGCATGATGATGATGGTAATACTGATTATTTCTGCCAGCAGTCATCATCATCAATGGTGCAGCATGTACATGTTGATCATGTCGATGATCATCATGATGATATTGATGTTGATGATCACAGAAATTATTGGTGCTGGTACTCGTACCCATCATCCATGATGTGTTTGATGATGGTGATGATAAGTTATCCGGA
>87884
GACCTGCAAACTGGTCCTAAACCAAAACCACCGCCACCGAAGAGAGCATCAACAAAGGACCGACACACCAAGGTGGATGGCCGTGGTCGCCGGATCCGCATGCCGGCTACCTGCGCCGCTAGGGTCTTCCAGCTGACGAGGGAACTGGGACACAAATCCGACGGAGAAACAATTGAGTGGCTGTTACAGCAGGCGGAGCCTGCTGTAATTGCCGCAACCGGAACCGGGACAATTCCG
>88301
GATCCCAGAAACAGATACTGAAACGCGATCCACAAGAATGAAATCGGTAGTGGCTCGTGAGTATCGAGACCTGATTTTGTAGCGACCCGTTTGCGTTTGATCTCGACTAGAGCAGCGATGGCCATGGCTAAGATTGAGAAAAGCAGCCCGACCCCAATTCGTTGCAAGTGAGAAATCCCCATTTCCGTTTTTCTGGCTTTCCGGGCAAATGGGATTATGATGTGATCGTAGACCGGTGCAAGTATGATTATGAACACCACCGGGA
>88326
GAAGGTGCTACATTTGCTGCAAATGATACCACATTCATTGCGAAAGGTACATAATTTTATGCAAAAAGTACAACAGTAGTTATCGAATGATTTATTTATAGCAAGAAATTACTGCAAAGAAAACTTGACGGAGATCCCAAATTTCTAACCGGGCTGTCAGCGTATTAAAGAACGTTTTAACCCCACCGCACCCCCACGAAATTCAGATCCAGAACTTGCACAAGTTAGGGCTTAGCCGTACAAAAATCAAACCATTTTCCTGCTAAATTCCATTCAAATTCACATTCAAGTCGATCGGGCGACCG
>88648
GCTCAATCGGGCGGGAGAATCACACAGTGGTGGCAGATATGGACGGAACTCTTCTGAGAGGACGGAGCTCTTTCCCTTACTTTGCGTTGGTTGCTTTTGAGGCCGGCGGTGCCCTAAGGCTTCTCATGGTTCTCCTATCGGCCCCACTGGCCGGACTTCTGTACTATTTCGTATCGGAGTCGGCCGGAATTCAGGTCCTTATATTCGCCACTTATGCCGGA
>89168
GCAAATCTAGTGCTTTTAAATATTGATTAATTATTTTTAAATATTACTTTTCTTGACCAACAATTAGTGGATTAATTCTTGTAAATTAAATATTCTTTTGCATAATCTTTAATATATTCCCCCACAAATGCTAAAATTAGTCAAATGTGATTTTAGTTTCGTAATTACCGGT
>89206
GATTGGATCAAGAAAATAAGAAGGGAGATTCATGAATACCCTGAACTCGCTTTCCAAGAACATCGAACAAGTTCCGTTATCCGGCGAGAGCTCGAAAAGATGAGTGTTGGGTATCAATGGCCGTTGCCAGGACGGAGTAGTGGCCATGATAGGCTCCGG
>89784
GAAAGTCGAAAACGCCCTCGAAAAAGGGTCGGACATTTCAAACCAATCCATGGTTCTAGAAGACGATCCAGAATACCAACTAATAGTCGAATGCAACACATTATCAGTCGATATAGAAAACGAAATTGTCATAATCCACAATTTCATTCGCGATAAATACCGCCTCAAATTCCCGGAA
>89964
GACTCTGAATGATCCATCAATATATGCTGGGAATAAAGATCTATGCGGACCTCCATTGCCCAACAATTGCTCAAAACCGGAAGACCCAACAATAACAACAAAGAAGAAACACGGAGCAACTGATGAGCAGGTTAAATGGCTGTTTTACGGGGACATAATTTGTGGTTTTGCAACAGGATTTTGGGGTATTGTTGGAG
>89970
GTTGGCTTCCTGTTGGAATTCGTCCCGACAAGTTGTTGTGTGACAAATTCAAATGACTCAAAAAGGTCAAAGCCGCCATGCTTGGAGGGATCGCCCCAGTCAACTCGTTTCCAGATAAATCGAGAGATTCTAACTTCATCATCTTTCCAATGTTGTCCGGAATATGCCCACTGAGATAATTATTTGACAAATTGAGACCCGCCAACACAGTAAGTGTAGTCAGCCCAACTGGTAT
>93328
GTTTTATGACCAAGTAAGTTTTGACCAAATTCTCCATCTTTCTTCTTTAATGAACTAAAAACTTAACTTTTGTTTTTAATTATTTCTTTTATCAGAATTACAGCCGGAATTTTTTGCCGGAATGAGTACAATTTGACCGGAGTTTGTAACCGGAGT
>93774
GCAATTTCTTCTAATCGTTTCCAGGTGGATTCGCGTCTAGATTTCATCTTTTCTTCTTTTGCCTCTTCTTCTTGGAAGTTGAGTAAACACTCGTTGAAGAGTTCAGGGTCAAGGTCAAAGAAGATTTTCCGGACATTTAAAGTCAAACTATGGACCGCTTGATTCCAATGGTACCGCCCGTTTCTTTCGAGGGCG
>94936
GGTGGTACAATAATACGGTGGAGAAGATGGAGGAAAAGGGCTATAGCTTTTTCGATTATTTACCCACGTTACCGATTCTTGAGATGGAGACCGCATACAATTTGGTGAAGGCCAAGAACGAAAGTATAGTTGCGGCTGCCGGTGGTTTAGAAGATGCTGGCGAATTAGCTTCCGATATCCCTCTAACGGAAGCTGTGGAATCAGCTGCCGACCAAATGGTAAAGGACAATGAAGCAGTGGTAACAAAAGCAGCGTTGAAATCTGTTTACGCGTCGTTGACTCTTCTGATTTGCCCG
>95348
GTTTTGAACTGGATTTGGATTAAAACAACTAATTACTAATCTGTCTTTAATCCATGCAGGTTGCACCGGCAGA
>95352
GTAAAAACTTACTTGAAATCCTTTGTACTTAATTAACTCCTTCATACGATCAACGATAAAGACATCACCTTCTCTATCGATGTACCCAATATCGCCGGTGTGAAGCCACCCTTGTTTGTCGATAGTTTGAGCCGTCTCGGCTTCATTCTTGTAGTACCCTTTCATGACACATTGACTTCGAACACAGATTTCTCCCGGTGTATCGTAAGGTAGCGAACGACCCGTATCAGGATCAATAAATTTCACTTCTAAATTCGGCAGTATGTAACCCACCGACCGTTTCTTCGCTGTGTGGTGGCCCTTTCTCGG
>95868
GTCCTAACGCCCCATGAAGATGGTAGGCCTTCACCAGAATCCATGATTGACTCGGTCAAACACGCGCGTAAACCTAGTAATTCTACTGCCTTTGCCATTCCAGATACATGCTGTCCTCCGGCTTCGGCAAAGCATGTGACCTGATAACCAACCAATCAGTTACCATCTGTTTTAACTTCAAATTTGTGTAAAATTATGGACATGCTTACACCAGAGTGTATTAGTTCGATTCCACAAAGCAAAGTGGAGATGTATGAATCCTCTTCAGTCATATTCGATTCAT
>95895
GGGATCATGAGAGATGCAATTTTGTTCATCAGAATAATGTTCTCTTCGGAGTACCCTGGAAAGTCTTGTTCGTTGTTTTCTTCTGAAGTCTCCGG
>96223
GACACTGTTTTGTTTAATGTAAGAGTTGTGAGATTTGGACATCTGGCGACTAGTCGTTCTAGATCTGTGGGATTTACTAGTCCTTTAATGGATGAAATATTCAACGACACCAGGGAACACAAACTCTCCGGGAAGCTGCTCAGCCACTCTCCCCCGCTGTTATCTGTAACATCACTCTTTTCCACTTCCAATTGCTCAAGCATCCTATAATCATATTAATCACAATTCTACATGAATTATTTGTTTCTGATTAAGGTAGTTGTGTAAGTTTATTAATATT
>97219
GCGAGTATCTGCTTCCTTTTGTCCTCCTGGTCTTGTGATCTATAGTTGGAAGGGAACCTGTCATAAGTATATCTATCACCAGATCCTGAAAGTTACAAAATCAATTAACAAACCATGATGATAGTATTATCTGCTTTTACACTATACAATAAATGATTCTAGAAACATTCTAAAGCTACCTGATATTCCTAACCCCGGGTC
>98441
GTGAATACGTTGTAACATGATCGAGTGGAATCTGACTACTCCACATCACCCTTCCCGACATATTAGATCCCAACCCTGAATTACCAAACTCCCCAAAGTAAAGCGTCTTCAATGCAAAGTCGCCATCCCAAGGCATCCACCCAAGTGGCGAAACGAGTGCCTCCAATTTACACCTCACAAAAACACTTCTCGAGAACTCTTTCCATGGCCTCCCGAGGAACGTCCGATGCACACTAGGGTTCTTCCGGAACAGTTGCATGTAGTCTTCGGTGCCATTGACGACGCATTCGTGAAAAACAAATCCG
>98537
GTAGACCTTGATGAAAGGAATGTGCTGTACTTCATTCTTGACAACCCAAAATCACAAACCTGATGACAATATAATATTTTCTGTCAGTTTTGTTGAGAATTCATCAAATTCTAATATAATATCCATTTAAATTTAAATTTTCAATGGTTAATAAGATTTGGATGATACCTTGACAACCCAATTTTTATCAACAAGGAGATTTGGGGACTTCAAATCACGGTGAACTATAACCGGCGTGCAATTGTGCAAATAATTCATACCACGAGCCTGAAATTTGGGTTTTAGAAGATACACAAAATTATTGACTTTTTTGGTCAAAGTATTAATGTCAAAGTCAAACCAAGACCG
>100852
GTTACAAGGCGGCTGCTGGCGGTTCTCTATCAAATACCCTAGTGGCATTGGCTAGACTTGGTGGTCACCCCACCGCCGGACCACCCTTGAATGTCGCCATGGCTGGTAGCATTGGCGGTGATCCATTGGGTGGGTTTTACAGGTATACCCTTGTCTTTGACATTACGTTTTAATTTGAGTAAAATTTAAATGATGCTTATACAAATGATTTTACTTTCTGGTAACAAGTATTGGTTTTTCGATTTCTAATTAATCAGATAATCATAACCGATTATAATTATAATTATTTATTTTATAGAACTAAACTCAGACGTGCGAATGTCAACTTTCTTTCTGCACCG
>100856
GCCATCCATTGCTTGAAGAACTCTACCCCTCTCTTCATGATTCACAACCTTTCGTGTACCTTTTTCTAACCCTAATTTCATCAAAAATTCATCATCCACCACGCCGGAAAAATCTACCTATCGGAGAAAGAATACCAAATCATTTACCAGATTGCTTAGACCCAAAAAGTTTAGATACATTAGACTGAATTGTAAACTCCAAATTGGAAGCAAATATAGATTGAAAGCAAATATAGANNGAAAATAAACGTACCATG
>102253
GCCGAGTCGAGTCCTGATGTGGGTTCGTCCATTAGTAGAACGGATGGGTCGTGAACTAGATCGACTCCGATTGAGACCCGGCGTATTTCACCACCGGAAATCCCGCGGTGGCTGCCGCCGCCGATTCGTTCTCCAGCCACATGGTGTAACCCTAGCTCCACCAGCAATTCTTTAACTCGAGCTTTTGAGATATTGAGTCCACCGTGGAGCCGTAAACGGGCGCTATAAAGGAGGGTTTCTTCGACTGTAAGAAGCGGAAATAATAAATCTTCTTGGGTGACGTAGCCG
>103190
GACTTTGCCACTAAAATATGCAATGATGAACGGTGAGGAAGGCGACCATAATGAACTGCTATACGGAGCTGGAAACTTCCAAGACCCATGGGCAGATCCGGGCACCTCGGGCAGAGGCCGGGGACGTGGAAGGGGCCGAGGGCGGGCCCGTGGCGGGAGGTCCCAGAGAACCATGGGGTCCAGGTCAAGAGCTAAAACAGCCGACATTAGACCCGGC
>103650
GCAATCTGTCCATAAATATACGGATAAAGAAAGAATAACGAAAAAAGTTAGCTTCTGCTGAATATTTATATATGAATATTTGAACTATAAAGGAGCTCACCTTTTTATGATGTACATGGAAAGTAGAAGGCCCGCAGTTACAAAAATTCGCATACACTACCTCCGTGCTGTGCTGATCAAGTACCCGAACACTATCACAGAAACCGGAA
>104337
GAAACGAAGGCTTGAAATATGCAGCCGTCTTTCCGCCATTAAAATCAAGCTTCATCCTTCCAAAAGAAAGGATTAATCTGAGATTCGAAGTCAGAGAAATCGTAATTCCCCTGTTCCTGTTCTTGAAGCTGGTGCTTTTGATGTTCACGATGGTTGTCAATGTTAAAATCAGAAGGAAACATCAGGTTGTTGTTGGAATCGAGAGAATCCCACACGGCACTCCCTGGACCCCAACCGGAATTATCCCAATTCTCCGCCATTTCCCCCCACGCCGGATCGGAA
>104498
GATGTAGGCGTTATGAGTGGAGCAATCATTTTCATCCAAGAAGACCTAAAAATCACAGAGCTTCAAGAAGAAATTCTCATCGGCAGCCTAAGTATCATCTCAATATTGGGTAGTTTGGCCGGAGGAAGAGTCTCCGACGCCGTTGGCCGGAAATGGAGCATGGGTCTTGCAGCTATCATCTTCCAGATTGGTGCAGCTGTAATGACCTTCGCTCCTACTTTCCAATTTCTAATGATAGGTCGACTCCTTGCCG
>105422
GAAATAAGTAAAGTGCAAGAGTCTGAAGAAGGTCAATGTCAAAGTCAAAGTCAAAGTCTTCGCATTGACCAAAGAGTTGAAGCACTCTTTGATGGGGTTTCCAGGATTCCAGGAAGAGAACTCGAGACTGTTGCCGGTAATGTTTA
>106416
GACAGACCAGCAAGACCACAAGCCAAACCAGAGGAAAGATGTGCGTAGCCATCAAACAGATAATACGATTTTGCCTTAGGGTTAATTCCGGTACTGATGATAACGGCGATGATCAACCCGTAGATACCAAGCACACCAGCCATAACCACCG
>106498
GCCATACATAACATGACAAATCAGCGCCTAGTCATGTGACAAATAAGACGAAATAGCTACCTTTACTAAAGCGCCACGAGCGATCATGCAAGAGGAAAGTTCCGGGCAAGCGGACTTATGTGTCATCCAGTCCGAAAACGAACATATGTCGCCGTTTCCGAGAACTTGCAAATTACGAGGGGCCTTTTTCGTACATTCGTAAACGTAATCCCAATCGGGTTGTTTGGTGTAACGCTGCTGGCGGGACCTACCGTGTATGGTGACCGCGCTTGCTCCCCATTCCGCAATGTCCGCTATT
>106510
GATTCGGAAGCCATTAATGTCTCCAGGTCATCACGACCAAAGTAAGCAGGTGGACGCCAGTTAAGCTTTTGAGGGATGACTTCCAACAGTCCATACGGAACATACCGGTACGTGTAACTAAGCCATTCTAATAAGAAATGTCTTGTTGTCTCGACACCTGTGTATCCAAAACCGTTAAATTCTAAAAATAGCAACGTACTTTAATGGGCAAATTACGAAAAAAGTATTGTATTTTCTCACTTTTCTGGTTTAACCATCAATTTTTCATTTGTTCTATAAAACCATCAATTTTTCGAAAAAATTTAACCTCACTATTATGACCTGA
>107783
GTCTGCTGCTGGAACTTTGCCTTACAGAAATTTGTCTAGTGCAGTACTAACTGAAGAAATCATTGTGGGCCTAGAAGATGATTCATTGGTTTTACTTGACAGACTAACCGGAAACCGAAAGCAATTAGATATCATCTCCATCGTTG
>108208
GTCCATACTCATCTTCAGCCACCTTTAACAGCTCTTGAAAGATGTCGTTCTTTAGGTAACTTAAAGGCATCACAAACCGGATTTCATCAGATGTGTACACTGCAAAGTGACCTTTATCAATGCCTCTTGTCGTGCCGTTAGCG
>108215
GTAATGATCGGTGATTAAGAAATTTCCTTTTTTCGTTAAATATCCTTTTATTTTGTAACCACATATATGCGTTCATAGCAGTCTAGCTAATTGTGTGAACAATATGTTTGGACGGATGGCCCCACATGTGACCCAATCATCCGGCATC
>108430
GAATTATTCATCCTGTTCAAACTCAACAGCTCGCTCTCCGTCGTATTAAACTGTTCGGCATACCCACTCACGGAGTCGCCGGCG
>108505
GACAATACTCAATGCAGTTGGTGAACAAGTGGGACCCGATGGTGGTGATTTGGCGGCACGCGTGGCGGCAGTCAGAGTTCCGTCAGTGCTATCACAGCACCGAAAGCATGCATTGCTGACCGGACAACTCCGGGCAGTTGTGTAAATTCTCACTTTTCGA
>109180
GCTGGGAACTTCTATATGATGCGGTTGGATAGGCCAGTTCATGTGCTTCGGTTGGATAGGCCATAGTGGCTTGACCTTCTTCCGGAAAGTCAGTTGTCAGGTTCCTAAGCGCCCCCGACGATATCCCCGGCGGTGGCGCCATGGAGAAATTCATTTTGAGCCGGAGA
>109207
GCAGGGAACTTCTATGAGATGCGGTTGGATAGGTCGGTTCAGGTGCTTCGGTTAAATAGGCCATAGTGGATTGACCTTCTTCCGGAAAGTCAGTTGTCAAGATCCTAAGCGCCCCCGACGATATCCCTGGCGGTGGCGCCATGGAGATATTCATTTTGAGCCGG
>109540
GAGGTATATGAAGAAGAAAACAAATTCATATCTCGACTCTCGTTGTGTAAACGGTCACTGGTTATTCAAGCGCTGAAATTTCAAGATAGAACCGGTGGAATAACATTTATATATAATCTCAATAAACCGGGCAAAAACCCGAGCCGGAAATGTGAATCGGACAACCCGAACTTATGCTCTTTGAACCGTAGTTTTCCTGGTCCATGATGCTTGCAATACG
>109565
GTTACACATAATATAGGGATGAAATATGTAATTTAAATTAACATTTAGAAACCACTTTCAAGAAAAGTACATGATAAAACGCCTACAACGCGATTGACGTGGTTAAATGTGGTCCGGCCTATACAACTACCGAACCGGCTTCCAGACTCTACTTTGCAGAACGCAACTACCACATAAATGTTGCCCGAGTTAAACCGGCCG
>110221
GGACAGGTGGAAGGAAGGTGTTATGGGCGCTGCTCCATCTTGACTTGCTACCATTCACCAATCCCCTTCAAATAATTCTAATGTTATATATTTCATGAGCAGCAGCAGGCCAGTATTGACCCGGAT
>110266
GCGTCAATGGCAGCGGCGGCGGCCTTTTGAGATTCAACCAGTCTTCGTCGACGATCCTCCGCTTGCTGGTCGATCGACCGGAAAACGTCACCGTTCCCGGAGCCGTGATCG
>111704
GCTACTAAAGCAGCAATGATTGATGAGATTGTTACAGTGAAGGTAACAAAAGCAGCAACAAACAACGTGGCAATGTAAATTGCTGTCAAACAGAAAAAGAAAATTGCTAAAAAGCCGCCAACTGCCGCCATGGAAATGAGAAGAGAGATCACAATTGCATTCACGGTTGCCGCCACGAAGAACAGCATAAACACCAGGATTCCGGTC
>111723
GTAACGATGGAGCCTACATCACCACCACCAGTGGTGGGCGATGGGGTGGTGGGCGATGGTGTTGCACCTCCGGTACACTGACTCTGACAGTTATTGGCCGGCGAGCAGTGGGCGGGGGTGTTTCCACAGAAACCATATTGGCTACAACAGTTTCCATTGGAGCATGGTGCGTTTCCG
>111816
GTGGTTGTTATGTTTACAGGTTCCAAGAGATTTTACCAGGTCAAAGATGAGAAAAATGTTAAAACCTGTCACGAGGGAAGTTGGAAAACTTATCAATTTGAAAAAATAGATTTGGAGGTTGTGATGGGGTTGCGAGTGGCGGTGGTGGAGTAATTACGAAGGGCAAACATCCCCCCCGTGCATGAGCATAGATCAATGTTATACTCTCTCCGGAA
>111853
GAGTCTAGAGGCTTATCTGGAGCCACTCTGTCATCCACAATCCATGGATGACCTGCCACATATGCAAAAATTAATTTAATTGGTCAACCAAAAAACCAAACATAAAACTCACATAGGACTTCATGGGCAGTTATCCTTTGTTGTGGTCTCCTATCCAGCATCTTTTGAATTAAATCTTTTGCACTTTCTGTAATCTCCGGCCACGGATCAGATTCAAAATCGATTTTTCCCCTTAAAATCTGCCTAAATATACCTGAATCGGATTCTGAATAACAAAATGCATA
>112003
GATAGATTGGAAGCATCCCATTGAGCTACATTATTGATTCCAGCAAGAGAGGTCATGAAGCCCACAACCCCAGCTAAGAGAGACAAGATAACAACATAGGCCGTGGCCATGTTGCCGAATGGGTAGTATATAGGAAATATTCTTGCCGGAAT
>112555
GAAAGCGCCATGCCCATCGCCTCTTACCCCAGCATATATCAAGATTAGTAGAGCTAATAGGGAAAGCGTGATTCAAGAAGAAAATGATGCCCGAGAGGCTTGCCGGAG
>112872
GACAGGCCACAGTCGTGTGAACTGCCATTGCCTTTGCTTGTTCCCAGCTTCTTGATTGCTACTTGCTCTCCGTTTGGCATTGTTCCGCCATAAACAACACCGGCACCACCTTGCCCGATAATGTTATTGTCTTTCAAGCATTCGAGAATATCTTGGCTCCCAAACTCTAGTTTTTGAAATGCGGTGAGCTTCCAGGTTGATTTAGAATTGGTGGTTCTCATCTTTCTAGTCTTGATAACTGCTAATATGACGAATGCGAGCGAACAAACTAAAAGTCCCAAAGCGAAAATAAGCTTGTATTTTCCG
>112976
GTGCCCTGATCTCTTGGGTCAAAAACGGAGCTTTCCAACTCGGAGTTCGACTTTTTAATGGCGTCACGATAATCGGCTTCGTCTTCTTCATCGTCACTAGTATCGTACGTCTCAGGAGGAAGTTTCTTAGGCGTCATAAACTCTCTAGCAGCCGCGGGGTAGTTACAGTTCCGGATGGGTGAATCAGAACGGCGGTGGTTAGGGCTGAATGAACGAACAACACCG
>113760
GACCCTTAAAATCCTCAATAGAGATCCAAGTTATTTGAACGGTAAATAGTTAACGGATGATAACAATTAAACACGAATGAGCTAGCCTGATGGTCACCGGAGAAATTTCAATGGACAGAATCATAAAAAGGAAATCGGATATCATATAATTCGCACACCGCGAGCAACTCGCAAACTTCCCTGAACTGATAAGCATCTCTGGAAGCAGCAAAAGTACACAAAAATTAAATTTCAAGAAGGAAAGAAACTGCACCATGGCTGCGGCGTGTGGTGTAGGAGATAGGAATC
>114159
GCTCCACTTACATCCTATCAATTTCTAAGTCCATTCTCATTTTTTTACTTTTTCATCTTCATTCATCAATTTGGATCACCACCGATTATCCACAATAGCTCCAAACCTTATCAGGTTAGTTTGATTTTTGTTCTACGACTGCTATGAATGCGAACCGGCT
>114471
GAAGTCTCGTTTGCTTGACACCCACTAAGCAAAATCCCGTTATCTTCATGTAACATCGGAATGGAATCATCGAGTTCGTGTGAAGGGAATTGGAATCGGAGACTTGCAGTGTCTCCAAAGAGCTCGAGAAAATGTGTGGCAAAATCCGGTGTGTGTATCTGTGTGATTGATGAAAGATGGAGTAGAATTGATTCGAAGGGGATGATTTTGGATTTGGTGGCGGTGGGGGTAAAATTGGAAATTGTTGGGAGGGAATTTGGGCCGATTTGTTCTTTTTCTTTGTCGATTAGGCCGCCGCTGTG
>114491
GTAAAACAAGGACCTTCTGCTGGAAAAGCCGCCATTGGTGGTCCATTTAACCTTATTAACCATGATGGAAAATCTGTTACTGAAAATGATTTTAAAGGAAAATGGACCTTGATATATTTCGGTTTTACCCACTGCCCGGATATCTGCCCGGACGAGCTCCAAAAACTTGCTGCTGCAATCGATAAAATAAGTAAGTCTCCATAACATTCACTCATAAATATACATATATATCTTACATATCACTTATTTACTTATCATATA
>114825
GCCATCATGGAAAACATGGAGATCACGAGACCGATACCCATTCTTTGGAGCTGTGTGAAGCCTCGTTCATGGCCGGTGTATCTTCTGGCAATGGGAATGATCA
>114830
GTCTACAGCCAAATGAGCACCATGTTCGTCTTGCAAGGAAACACCATGGACCAACATATCGGTCCAAACTTCAAGATTCCAGCTGCATCTCTTTCACTTTTTGATACCCTAAGCGTCATCTTCTGGGCTCCCGTCTATGAGCGTATGATCATTCCCATTGCCAGAAGGTACACCGGCCATGAACGAGGCTTTACACAGCTCCAAAGAATGGGTATCGGTCTCGTGATCTCCATGTTTNCCATGATGGCTGCAGCTGC
>115144
GAGAAGAAGTTCAGAGGTGTTCGTCGGAGGCCGTGGGGTCGATGGGCGGCTGAGATCCGTGATCCGCATCAGAGGAAACGAGTTTGGCTAGGGACGTTTGATTCACCGGAGGAAGCTGCAACGGTGTACGACGATGCTGCCGTTAAATTGAAAGGTCCTGCTGCCGTTACGAACTTTCCTCGTGTCACCGTNACCAGAACNGTCACCGTCGACAAACA
>115152
GATCTACTACTCCTTTTAGTGAATTTCATAGTTGGCGTGCTAAACTCGATTACAGAAACGTGCTTCTTTACTCTCTTAACAACTCGTTCTTCGTCCTCGCTGGAGGAATCGGTTGCATAGGGATCAGTGAGCGTGATCCTAACGATCCTCTGCTTAATCGACGACGCCGGAGGCTCTCTGTGAAGAAACTTNCTCGTTGTTACCACGTGCTCTGAGAACNTCACAGCCGATCGTACGGACATCGTACGATCGACCTCCAT
>115324
GATGTGCTTATTAGACTCATCCAAGTGCTTTGTACAATCATACCCACCACTACCAACGAAAAAACATCAATGATTCCCACTTTCTAAATAAAAGGCTAATATGGGCATTCAAACCCCAACAAGCTCAACCATTACCCGGT
>115376
GTTCTGCTTTGGAGAGAACCTGCAACGAGATAAACAAGGGATATGTTTGGGTGTTCGATCTTGAAGAGATATTGTAAAAATTAGGCGCAGTTTTGTGTTCAAACCTTCGCTTCTAAGATCCAGACAATCAAACCTTTAGCATCTGGAGGAAGCAAAGATAGCCGATAATCAACCTCCGGTCGAAAATACCACCTTGCAATCGGCTGCTTTCCGATATGAGCCTGCATTCCATAGAGTTTTGACTTATT
>115540
GATATGGAAGTTGAGTTACCGTTTATGGAACGCATGCGTTGATCTATTCAACTTCGTCCGATCATCGTCGTCTAAAATTACAGAGGAACACGCTAAACTCCGGCAAGTCTCCGCAGATCTTCTCTTCCTCGTCGTTGACGTTTCCGG
>115574
GATAGGTGCTTCTTCCGAACTACTTGCACAGCTATATTATAAGCATATATAACGTGCATGAACCACAACCTATACTAATAAAGTATGACAACTGACAATAGCAATGATCTAGCAATTTGAGCTCTTTACTAATGCATGATAATGAGTTGACAATCAGAACTGGAGGAAGGTATGTTTGAATAAAAAAAAGAACCGGAGAAT
>116059
GAGGTCACTGACGTTGACGGCAGCCAGTAAGGTGAAAAAGGCGTTGGGTATGAAGTCTAAAAAGAAAAACAACAGTAACGGTTCATCGACGGAGAATCGGCCGGCTACAATAGGTGAGCTGATGAGGGTTCAAATGAGAATCTCAGAGCAAATTGATTCTAGGGTTCGGCGTGCATTGTTGAGAATCGCCGCTGGACAGGTAATTAAGCTAATTAATTCACGATCGCTTATAATTTCTTCAACTATCACTCTAATCACGA
>116447
GCGTTTTTTCAACTGGTACTATGCTTCTGTCGGAATATCTGTGATGATATCGGTGACGGTTATTGTGTATATTCAAACGGAGAAAGGGTGGATTTTAGGGTTCGGAGTTCCTGTCGGATTGATGTTATGCTCAACCGTCATGTTTTTCATGGGCTCCTCTCTTTATATCAAAGTGAAAGCAAATGCGAGCTTGTTCACCGGCT
>116698
GGATCAAGCACAAAATTTCGGATCATTGAATGTCAATGATGATAAATACAGGGTACCAAATGGAAATAATGTTCACCGGAAAAATGATCAGCATTATAGAGAGAGAATGGAAGATACTCACAATGGGCCACCGTTATACGATAATGGGAATGTAAATTTTAGGAGACAAGTGTCAGATATTCCATTTGTGAGAAGAGAAGAAAAACATTCTAAACAAACAACAAACCATGTTCAAGGAGGGCCCACATTG
>116911
GGTGAAGTAATAAACCAAGATTTTGGTTATCATTTACAAAGTAGTTAACATGCTAGAAATGGAGAAAAGACTAAAATATCCTTTTCTTGTTACCGGCTGAGAAGCCACGGGGTGAGCTTCCCTCAACCAGGACGCATTTGACTTTTGGGTTGACCTCCCATTCATCAAGAAAACTTCTGTACTTCAAATCCATATCTGCATTCAACAGTAAGATATGTCCACGAATTTAGAGCTCATTCACATTAG
>117573
GATCAAACACGACTAATTCCCTCGGAAAAGTAACGTACAAAATGTGCCTCCAATGAGGCGAAAACGCGAGTTTGACTGGATAAGTGGGAAACGTCGCCGTCGCCGGGGAATTATTATGTGCACCGGCTGAACCAATGCCGACTTCTTTCTCCAGCTTATTCAATTCAGAGGTATCAGTAGGAATTTTAAGTTCTTCCAGTACGACATCAGATTCGGACACGTCTCCAAGAACTCTG
>118022
GTACGGAGTTCATAAAACAAGTGCTTCCGAGATTGTTTAGCCCTTTTAATCCCACGGGAAAGTTCGAATTCGAAGACAAATCGTCGTTGTTTCCAGGCAAGGAACTTGAGTTGGACCCTAACAATGCGCGCTCTCTTGAATCAGGCGTCCAGGGACGATAATCTACACGCCGTCGCTTTCTTAGATTCTCCGGTGGCGGTGCGCNAAGCGAGTTGCGTCCGCCTAGTGTCGCTGCCGCCGTCTGCGACATCACGATGGCGGAATCGAAATC
>118383
GTTGCGGTGGTACGGCCTCCTCTCAATACCAATGTCCTCACTGGAAATGCATCCTCCGAATACGTTTCCGAATAGCCCGTCTCCGGCAGCTCCAGACGCCATCGCTGAACCCCTTTTCTTGGAAGATTTGAAAGAGAAGGTTAATGGAGGTGATGGTGGCGTAAGGTTTTATATACGCGCAGCGAGA
>119059
GAAAATAACGTATCAAACATGTAATTCAAGTGAACTCTAAATTGTAAATGCTCGTGATGTCGATTTTATATTCAGAGAGCAATTTCTTCCTATACAAGTAAAGTTTAAACATATTCACGTCAATTGTCAAATCGAGAGTTGAGTCCTATTTCAAGTAATAAAGAAATATGAGAAGTAATTGCCTCAGAATCGACGAGATTGCCGGAAAGTCCAGGTCCGCCG
>119700
GCATGATGGAGGGGTGAATTTCGACCCCCAAAAGTGTAATATTTAGCAAGTCGAGGGTTATATTCCAATAAAGCTTTAGCTTCTTGAAAATCACCATCTCTTGCGGCTGAAACAAGTCGCTCACCGGTGGCTGAGCACCCAAAGGAATTCCCGACAA
>120323
GATCCATGTGACATTCAGGGCGACTTCCAAGTTTCGTATGATGTCGAGTGAGACAGAATGAAAGATGTGTCGACGTACAAGGCGATTTGATGTCGTGGCCAATTTGCGATTTCACGTTAATGGCCCATATATATTAGCCGGTTGTGTAGCTCCCTAGTTCTTTTTTGCTCTTTTATTTACTTTGGCGATTTCAAGGTGAGTTTTGTTGCTTTTAGG
>120327
GATTGAATGAATCTTGGTTTTGTGCTTACATCTCTCTTAATCATTTATCCGCGTGTCTTTTTCTTGATATAGGCTAGAAACCGTTCTAAAGTATTTGGTTAGTCTTATAATTCATTACACATTATAGATACCCAGAAGTGCATATTAGCAAGTAATTCATTGATAGATAATTCTTACAATCTTACTTGTTCTAATGGAGGAATAATATACCTACATTCCCGGGAAAAATATAATAACCGCCCGATAATTTCAGATAATGTAGTTACGGAAACAAAATCAGAGCACACAACAA
>120403
GTTTACAGCAAGTCAGCAATTGACTAATTTACAAGTCTGGTCCCTGTGGTTTGTACTTTTTTCATATAGGACCAAAATTGAGAAATGTTTTAAGTGATGCAAACGTACAGTATAAGAGCGGCGGAAAGGTCCGGTTTGTTGAAGCTGATTCCGGCGGTGTATTTGGTGAAGGAAGCGGAGGCGGTGTCGAATCCGACTTCACCGCCAAGGAGGATGTCTTTGCCGCCAACTGCCGCCGCGAGATTT
>120464
GATATGTATGTTTCCTTCTTGATTTCCTTTTGATTTCTCTAGGGTTCTTGTTAATTCCTTGTCTCGGTGTTGTTTAATTCGATTCGAATCCGGAATC
>120811
GTTAAACTGTTGTAGGGTGAAAATACAACTGCTTTGATTATTTTAATAAATAATTTGAACTAGGGTTGCTGTACTAGGGTGTTTGGCAAGCCCTTAATAATTAATTATTATACCCATGATTATGTCCTCAGCCGGTTGC
>120818
GCATTCTTTTTGTTATGCATCTGGGCTATGCTGCCGCCATTCGGGACTATTACCGTTTTCGTATCCTGGCCGGATTTTCCAAGTTTGTCGCTTGGAAGATGCATCTCTGCTGTGGTGGGATACCGGATGTAGAAAGGTAGGGGCGCGTGTGATGCCTGATGATGATCGAACNTTAATGAATAACACCGCACCTCTTGCAG
>121380
GTGCTATTCGGATTTTCGTTCTAGTACGTACCAGATCTGCTTAGATCAAGTGTGCTGATAATTTCCTTATAAAAAGGCTTATCGATTCTATGACTGTATAGCAGAAGTGCTACTTGGTGGTCAGTTTCAATTGGAATAAAACCGTTCAAAGTCATGGGGTGATTTAAACGAATGAAAGTTTTGGAGTTGACCGGCGT
>121387
GTGAATAGACAAAACCCTCAAAATAAAATTCCTCTTCATGAGCCTAACTGTTGACATTTATGAACAACAGAAAGGATAGAATATCTTTTAATTAGTATAGGTATGGGGGCCACTTCAACGGCATCAAGGATCCAAATTATGCGTCGATGTGCATTCATGGAAGAATAGACTACTCCTACCTTTTTAACAGAACTAACTAAAACACCAAAGGCTTCTCAATTCCGGCAT
>121668
GTTCAGGCCGCCATTTTGAGCGGCGAAGGGAATGAAAAAGTTCAGGATCTGCTTCTGTTGGACGTGACCCCTCTGTCTCTAGGGCTTGAAACCGCCGGTGGTGTTATGACGGTGTTAATTCCCAGAAACACTACCATTCCGACGAAGAAAGAGCAGGTGTTTTCTACTTACTCTGATAATCAACCAGGTGTTTTGATTCAGGTTTACGAGGGTGAAAGAACACGAACCAAAGACAACAATCTGCTCGGAAAATTCGAGTTATCCGAGATCCCACCGG
>121699
GATGCTAAGCGTTTAATCGGCAGGAGAATCTCTGATCCATCAGTGCAGAGTGACATGAAGCACTGGCCGTTCAAAGTCGTCGCCGGCGCCGGCGACAAGCCCATGATTGTCGTCACATACAAAGGCGAAGAGAAGCAATTCTCTGCTGAAGAAATCTCTTCCATGGTTCTAGTCAAGATGAAGGAGATCGCTGAAGCTTACCTAGGCATCCCCATTAAGAATGCGGTGGTCACGGTCCCCGCCTACTTCAATGACTCTCAGCGACA
>122550
GGCATATACTTCTCATCATGCTTCGCCAACACCTCACTAGCAGAAAAATAACACTCAACACTCCTAGCTTTTCCGGATACACTCTTTTCCGTGGCTTCCTTCTTAATTTGCTCTGTAATTGGTTTCACAAAACCTTCAACGACAACCGAATGGCCTTCCCTAAATAAATCAGGCACTTGCCCCTCGTATCTGACTAGCATGTCTGTAATCAGATCGGTAATAACAAATTCAATTTCATGTGACGACGCTGGATGGGCTACGCTGCCTTCTAGGA
>123129
GAAAGTTATATCAATACTCGGTGATGAAGAAAAACGGGCACTTTATGATCAAACTGGATGTGTTGATGATGCTGTGAGTTCTTCACATTTTCTAATTCTATCTAATATTATATGACATTTTTGAATTACATTAATGGTTTCTTTCTCACTAACAGGAACTTGCTGGTGATGTGGTTCAAAACTTGAAGGACTTCTTCCGGTC
>123410
GCAAACGCAACGACACAAGGTCGCATGCCTCCTAAGCCGATTGATGTGAGGAGAAGGGAGATATAAAGCACCCATAGTTGAGATGATGACGCTTGTTTGCAGTCGACCTGTGTCGGACATTGTGGTGGCCGGAACTGGGGCAAGACTGCTGATATTGTGATACTGATCATTCCCTGCAAAAGATGAAGTGTTTAGATTTGATTATGATGCATAAGTTGGTGGTGTGGAGATTGATAGGAAATGTGAGAACTGAACCAGCTCGTAAATGAGTAAGGCAACGATGATGGTCCG
>123881
GAAAACTAGTGAACAGAATGGCAGTCGCCACCAACAAAGCCACCGTCTTCCATGGACTGCTAAAGTAAACATTAATCAGCTCCGCCGCCCACTTCTTATACTTGTTACTACAGTGCTTCTCGATTCCTTCCCGGAGCTGGTTAAACATGTAGAGGTTAACCGCCG
>123894
GAAAACTAGTGAACAGAATAGCAGTAGCTACCAACAAAGCCACCGTCTTCCAAGGACTGCTAAAATAGACGTTAATCAGCTCCGCCGCCCACGTCTTATACTTGTTATTACAGTGCTTCTCGATTCCTTGCCGGAGCTGGTTAAACATGTAGAGGTTGACCGCCGGTGCATCAATCTCATCG
>124084
GTCAAACCCTTTGATTCAGAAGATGACTTGCTCTTGCTCCTTACGATTTTGAGGGATCTCAGACTACCGGACCTCGATATTTTCAGCACAGGTTTCTGCGCAGGTGATGCATCTGATACTTTAACCGGAGAAGGGTGGTGTGTGGTGGCTGAACGATCATCTGGTAGACTCAACGACGGCGACTGTGGGCT
>124109
GCCCTCATCATGTTCCTCCAGAATTTCCTCCTGTATGCCATCTCAGCCCTTGTTTTGACATTAGTGCACCGTTTAAGTAAGAATGCCATTAGTGTTACCAACACTAGTATCCCTTGTGGATTGCGTGGATGAAACCATGAGATCACGGGAATAATGGTGCCGGAAACATATGCCCTAATGCTATTGAAGCAATGAAACAACAGATGAGCAATCTGATGCCTAAAGTGTGAGATTGACTTGCAGAATAGAACTTTGAAAGCAATTGTCCGGCCTAGGGTC
>124629
GTTCTCGATTTCATTTATCACACCCAGCTAGAGTTCGCGGCCTGTAAGTTTTTAATATCATAGATTACTCTAATCGAATTTTGCGTTCATCAAGGTTAATCAGACTTTTTATATCTTAACAATCAGGTAACGACGACATGTGTGTTGCTATGGATCAATCGGAGACCTCATACAAACTCCTCGGTGGTTATGGCGCCGGAAAACACCTATACTGGTTAGAAATGGACGGATCTGCAAGCTTATATATAGTTTTTTGTCCTGATAGTGATAGATCTAGTAGTTCCG
>124947
GATTCATCTCTCGAGCGTGAAAAGTCAAAGATTGGAAGCTACCTTGGGAGGCCATGGAAAGAGTTTTCGAGAACAATCGTGATGGAATCGGAGATTGGAGATGTCATTCGTTCAGATGGTTGGTTGCCATGGGAAGGATCGTTTGCGCTTAAAACGCTTTACTATGCAGAGTATAACAACAAAGGTCCGAGATCTGA
>125105
GGTAGAGGGGGGTACATTAGAGACATCGTGTATAAAAATCTAACATTTGAGAATGTGAGAGTGGGAATAATTATTAAAACGGATTACAATGAGCATCCTGACATGGGATTTGACCCAAAGGCGTTTCCGGTGATCAGGGGAATCAGCTACACCTCCATTCATGGTGAGGGAGTGCGTGTGCCTGTGAGGATACA
>125597
GTTTCCAGTATCCCTCACAATGAATTCACTTGTAGCAGGCTAATAAACCAATAAATAGATCATCATAAACAGGTTAACACACTTATGACCACAGTGAGAAGAAAAATTTTATAAAAAAGTTGAATTACCGGTGGAGGATTGGCCTGGTTGCCTTGGCGAGTTTCATGAATAAGCACAGAGGAATTTGGAATAGGGCGTGGGATTTGGTTAGGGT
>125704
GCTGTTGGCTTCTATCTCTTCTATTTCTATTTGGCAGTACATTCAAAGAGACGATATTTTTAATTAATCTTTAGTTAGTTAACAAACTAATTATTATATTTATATTCTAAATGTGAGAGTTTGTACTTCAAAAAATCTACCAAATTATAGCATTGTAATAAGAGTAAAATTAAAAGTACAATGCTACAATTAGCTAATGCAACTGCTGATTTTCCGGGG
>125803
GGATTCTGTTCAAATAATGCAAACAATCAGACAACAACATGACATACCTTGGGGAAATAGAAATAAAGTGAATGGTTACTTACTGCTGAGGTTTCAGAGGCGATTCTGACTCCATTTGGGAGGGTTGTTATTTTGGTCTTTCCGGTTTCAACATGATCAGGTAAAGAGGATGGGAGTTCAATGCCCTTAAGTGGAAAGTCTAGAGGAGGGAGGCTTGAAGAACTTCCTCCTGTAAACCAGCTAAATATGCCCCCTGAAGATGATTTGGCTGCAACCGCACTTGAACTTGCAAACCTGGTCAGGGTCCT
>125966
GTATTACCCAGAAAACTGGATGTCGGCAAACTTATAATGCCATTGAAGATCAAACTTGAAAACAGAAATTTCAGGCGGATAATTGCAAATTGTAAACGATGTCGACCAAATCATAGTAGATCCTTCGTGTCATCAAGCCTTTCACCGGTTCATATTTCCTAATACTACAGTTTCCTGATGTTTTGCAAGTAAACTTAACAATGTATCAGTCATTCGTCCATA
>125971
GGTTAAGCCTGAAGAAGTAACTGCTATCCTAAACGACTTCAATGAACCTGGTTCACTTGCTCCAACCGGTTTATACCTTGGTGGGACCAAGTACATGGTGATTCAAGGCGAGGCAGGAGCTGTCATTCGAG
>126410
GGCTCATCAGGGTTTATCGGATTTTGACAAAAAGAAGCTCTGTAAATTGATTGATTTCAATAAACTATCACCGGAAGCCGGAGCACATGCTGCACAGAATGAACGCCTTCCTCTTCCGTCAATCGTTCAAGTCCTATACATCGAGCAGTTAAGACTTCGAAATGCGTTATGCAGTAATTACCCTGAGGACGACCTGAAGCCGCCGGTGCACCACCAGTCGTGGCGGATCAACAGCGGAGGTCTGAGCGCTGCCATGTCACCGAA
>126414
GGTTTTAGATTAAAAAAACGTATTAAGACTAGCGTTGACTATAAAAGTCAAAATTGAAGACGTACTTTGAGATAAACATCGATGGATCGATATAGACCGTCATGAACTGTACGAGCGTGTGCCGGTAAGCTTTCCGCCACCGCTATGAATTTGGAGAGTTTAAGGTTTGTTTCCGG
>126738
GACCCACATATTTTAACCTAAAACCAAGTTCATAAAAGTTAATACAACTGATAAAGAATTAAAATCTTGAATCTTGACTTCAAAAGAGACTAACCTCACCAGAAACTTTCGTGATCTCACCAAGAATACAAGAAAGAAAGCTTGATTTTCCGGACCCAACACCACCGCAAACCGCCACACGCATCCCTCGGTTGACTTTCACGTCTATACCATATAAAGTTGACCTAGGAACCAACGGGTCCCACCTAAACTCAC
>126825
GTGTTTGCTTATGTTTTATACGTGTCATATTTACATTTCTCCATTTCCGTAAACTAAACAAGTAAACAACTCTCCTACCGGATGTATCAGAGATCCCTATCTAAAATTTACGATTAGAAAGAAAAAATTGGATACATTTCGATTAGAACCCCTAAATTTCATCATAAAGTAAAGAGCGTGAAAATTACTCACTATAGTGGTAACGAAGGCGGATGGAAACCG
>126869
GAGTTTTTGGATGGCGTTCGGGAGTTTTGTCACGCAAGTGTTGCAGTCGTTGTTCGACAGGTCACCACGGCACTGGTACAATCCGGTGATGGATGTGGTTGCTTGGTCACTTCCACCGGAGAT
>127186
GATGGTTTCTTCAAGGCCGTTTGCTGCTCTTCCGCCTTGTCGTCGTTGAAACGGAGTTCGCTCTTGAGTTTCTTCGTCGGGGGTGACAAATTGCATTGGTTGTTGGACTCTTACGATGAGCCCACGGTTACCGGTCTCCTGCATCGACCTCACAATTTCTGGGTCGGAGTTGAACGCCTCCGCCAGTAGTTCTGTGTCGAACCCGGCGAAAATGTTCTGGAAATCGAAGCTTCCACCTTGCTGCTGTTGTTGGCGTCCCG
>127196
GGAAAAGAAACACCAACGGTTAGCTTGTTAATTAGCAAAAATCGGACGCGCTTTGACTCCCTCAATGTTTATTACGTACCCTAGGTTGCATGTCGAGTTGGTTTGCGGGGTTGTTGATGTCATTGATCGAGATCGCCACCACTTCTTGGTTCCCGTCATTGTAGGTCCAGTGGACGGCACCGGCGGGAATGGCGATAATGTCTCCACGACGGAACCGGCGTACTTTTTGGTGAGAGTCTGTTCCACCTTGTTGTTCACCTTGTCCTTGTTGGCCCATCCGGCGTGGCCGTTCTAGCTGCTCTTGCC
>127310
GAGGAGGCAGCTAGAGCTTACGATCGTGCTGCCTTTGAATTGAGAGGACACATGGCGGTTCTTAATTTTCCGGCAGAGTATCCACCTACATTTTCGGCTGCTGCATATAATGCTTCAACAATGGCCGCCACATCGA
>127486
GTTTTGAAATCTAAAGCTTGCTGGAATGGTGGTTTTGTAATTAGGGTTCTCCATATCATCTTTTCAGGATGATATATCTGTAAAAACATAGATGCTGACCTTTTATTCTGTCTTGACTTCCGGTT
>127699
GAAGACCCTAAAGTTTTCTAACGCCCACATGGAAGCTTCGAGAATGACACTATACAGGTACGGAAACACCTCCAGTAGCTCAATATGGTATGAGTTGGCATACTTGGAAGCACAGAGTCGGGTCAAAAAAGGTGACCGGATCTGGCAAATGGCATTCGGGTCGGGTTTCAAGTGTAGTAGTGTGATTTGGTGTGCAATGAAGACCGTTGATCATGATGACAATAATCCATGGACGGACGAGATTGATGGATTCCCAGTGACTTTGGAGGAATGTGAACCAGTGCCG
>127871
GATGTAAGGCTTTCCTGGTTAAAAGAGCCAGCACGAGCAAGTTGTTCTAAAAGTTTAAGAAACTCCAGTTGAAGTTTTGGAGTAAAAATCAACAACAAACGAATCAGAACCTTGACTGCATCAGCATTATATATGCGCTGTTTATCGGTAAGAATTGAAGCTGATGGAGTAAGTATCCGGAAAC
>127917
GACGAATTTACTTCGCTAATCGAACCTAAAAATGTCCCTGCTGTAATATTCCAATCCATGAATAATCAATTTATGCATTTCCTACCCGATCTTTGTAACCGAAGTTAACTCTTCTCTTCTATTGGATTTGTCTGGCTAACTAAAGGTCTTTCATGGATGCGTCAACGATTGGAAGGCTTTCAGCAAGTGGAATCCATCCACCGGCGGTCTCGATTACTTACAGGTTTGTCTTGGACACTCGTTTCGTTTTTCAGCTCAAAGCTAGTTGTACAGTGAACCG
>128688
GCAACGAGGACTAGAATCCTGCGACGATGAGGCAGATCGAGATTCGCGAAGACATTACGAACCAAAGGAGGTGCTCTTTATATATCCGGGTAAGGGTACCANTTTTACCCTAATATGTACCATTTTNNNNNNNNNNTACNNNNNNNNNNNNNNGGTAGGGTATACGTACCTAACTAAACCTTTGGCTCTCCTTTTATAATCAGTTACATAAAAATCATACTTTCTTTCCTTTTTAACCATCACGTTT
>128860
GGTAGGCTAAGATCAGAGGATTTATAGCTGGGCCAGAAACCAGTAGTCAAAACAGTGACTGTCAAATCGATTCCGGGACTGGCAAATGTGTTACTGGAAAGGTAATCGTTAAACTGACTGTGATTCTCTTTTGCCAATGCCAAATCAGTCACCTGCACAATAATGACCAAAGTATAAAAAAAAACAACCCCATGAGAGAAAAAA
>129217
GATAAGTTTGAGCAGATGTGGATGAATAAGGAGTATGAGTATTCCATGAACGTGCTTTCTTTCCAGATACAAACTTCTGACATTGTACCAGCATTTCCTTACATTGCCCCATTTTCATCCACTGTGCCTGATTGTTGTAGAATTGTGAGGTCCTTTATCGAGGATTCTGTTAGTTTCATGTCTCATGGTGGACAGCTTGATTTCTATGATGTTGTAAAGAAGTACTTGGACCGGCTTT
>129236
GATCCAAAGAGGCTGAGATCGAAGAAGTCTGTAAAGTTCATTATCAGGACTTCATAATGGCCGTCGATGATCTCCGTTCTCTTCTTTCCGGTGTCGAATCGCTTAAATCATTCATTTCTAATTCAAAATTCCAGTTATAGTCTGTTGCCGGCCCTCTCTTAACGTCTCTGGATTCTTTCATAGANGCAAGAAACAAGTGCCAAAACATAACCCTT
>129244
GAAATGACGAAGGTGGTGGAGTAGGGTTTCGGGCTTACCCGAAGCGAAGGTTTTGCGGATGAAAGGGGATAAGTCTTCGCCGTTGGATATGGCAGAGGATAGAAGGAGCTGGTCGAGCTTGTCGCCAGAGTCTCCATTCTCCGCCGACGCGACGACGACTTTCCGGCGCGTTTTGGATGAGTTCATCGACTTTCGTTGCGGTTTCTTTTCTCCGACAACAGACTTACCGTCAGTGAATGATTAACGGAGACGTTAGACACGGAATATATTTAGGAGAGAGAAATATAGGAGAGCTG
>129428
GCCGAGGTTTTTGCAGATACTCGGCCCCTCATTCGATCTGTTCTCGATGGTTTCAATGTCTGTATCTTTGCATATGGTCAAACCGGATCCGGAAAAACACATACAATGGTAACATACTTTTGCATTTCCCATAATTTAATCGGAATGTATCCAAGTAATATATTATGTTTAAAGTGTAATCCATTTGCTTCTTATTCATCCAGACTGGACCAAAGGATCTTACG
>129442
GAAAAAATAATTAGGTTACACATACCAGCCTCCTCAGCTCTACGAGAATCTAAATCTAAAACTTGAGGTCGAGTATCATGCTGTTGAAGAACATCTTCCATCACAGATGCTACCGAGAACGATAATGCACCCTCGGCTGCCATCATCAAAGACTTCGATTTTCAAAATTCAATCCAGCGTCATCAAATTATGTCTTTTAAGACCAAAATTGAAGCAGATAGGCTTGTTGAATTCAGAGTAGAACCGGT
>129720
GCGTTACAACAAGAAATGCAGTTGCAACAGCATGACACTTCATCACTTGAATCCGTTAAAACGGAGGAAAACAAAAAATCTGGATCCGTATATCAAGGGGTGTTCTGTAGAGACCTTGCTGCGGTTGGGAGCCTGTTGTCACAAGCCGGGTTTAACCGTCCAATTACTGTCAAGTATGAAGGTTTGAGCTGTTAGGATTTAAACCGGCG
>129736
GTTTTGCGACGTACGAGGAGCTTGATGTGACCAAGGAGGTGACAGATGCTCTCGGACTCCGTTCTTGGTGGCGTCTGCGGCTGGTAGCCGTCAGTAAATATCTCGGCGGAGAAGGAAAAGCTGTCATCTGACCAACAGATGCTTTCACGTCGGAATGCAGCTGAGGCTAGGCGTTTTCCGGTCGGAAGA
>129987
GATTGATAATGGAAGGCAGAAAAGAGAGAAGGAGGGTAGAAGGATTTCAGAAGATCCAAGTCTTTGGATGTCTGCCGGATCCAACGATGAGCCTTCAAAGAGGCTGCTTATGGAACTACTTCATCAGAACCA
>130123
GCTCCATCGTCCATCGATACCATCGCCGCCGTCGATTTATCAGAGGAGATGCTCGCCGTCACCACCACGACCTGGGATGACGTGTCCGGATTAGAAGACCAGCAGAAAAGGCACCTACAGAGGCTCCACGCCAAGGGAGTCCTTTGGAAACACCCAGGGAATAAAAACCCTAATCATTGTCAAA
>130229
GATTCCAACGGCGTCGTTATCTGAAGTTTGAGATTGACTCCTTGATGGAAACTAGCGAGCGTAGTTTCTCCGGCAGCGTTAGATCTTACTCCGGCGTATGCTGTACTTGTTTAGTGTTACAGAGCTTCATTTAAAGTTTCGTGTTAATTTGCTGGATGAATTAGAAT
>130427
GAAATCTTTTGGATCTGCGACTGTACTGTTCGGAACTGTTTCATTCTCTCCGCCTTCTTCATTTGCAATTCCTGTAACGCCGGAGCAATCGCCCCGAGTTGCTCTTTCAGCGCACCGGCCATTTTCTCCG
>130760
GAATTGAGCAGTGCCCATGGACGCCACAACGAGTGGAACACCAACCATTCAATACCACAACATCACCGACCAACCGATTCCCACCATCGTAACATCTCCCGGTCCATCGTTCAATCGACAAACCCGCCATTGCTTTGGAGATGCAACACCGG
>130870
GTGAAATTAATGGATCTCTTCTCTCCACTCATACATCTTTATCGTCGTTGTCTGCAAGCTTAATTGCGCTGTACTGCTGCCTATATCTATTGCGTTTCTCTGATCTACATTTTACTGTACTACCCGTACTCTATGTCATTCCATCATCGCAAAATCTTCGGTTGCTCCGATCGGTGCTCCTCGTCATTGCTGTTCTTGCTCCGGACAGGTATCGTTTAGAGATCTCTATCTGTTGGTG
>131052
GAATAAGAATGTGGAATGGGTCCCATTTTCCCGATAATTTCCTTAAAAGTATACTCTTCTGGTAACATGTCAAAAAGATCCGCCCCTTTGCATATCACTTTCTGGACCCGATCCGGGTTCAAAAACTTCTTGAACCTCACTCTATCGAAATGGCTGTACGCTTTCATCTTGAAGATGAACTCGCTGATGTGGCGGAAACAAAAGCTACAGTGCCAACCTGCATCTGCTAATATCACGTCAGATTGACGGAAATGAGCGTATGTTGTTGTACCG
>131956
GTCGCCGTCATGGCCAATTTAACATAATCACTTGTTATAATTAAGAATAAATTAACAAGCAACAAAGTAAAACAATAACATAAAATTGACAAAATAATTCAAAATTAACAAGCAAAGAAAGTAAGAAACCGAATGAGAATCATTTTCTGAAACAGTGAGAATGGTTCAATGTTAGTGCTCATACATAGCCTCATCATTCTTAGCATTTAGAGTTTGTTTGTACCGGTA
>132240
GCATTTTGTCTTGCGACTCCCATTTCTATTTCTGTGACACCATTTCCATATGTCTCTCCACCAACAGAACACTTAAAGAACTCCATTAAATTTCTTGTTAAAGTTCCGGTTTTATCAGAAAAAACATACTCCACCTAACAGAACAATTAATTAATAAACTCATTACTTTGAAAACATTTAATTTAATGAACTAATTACCTGCCCAAGTTCTTCATTAAGATTGGATGTTCGTGCCAATGCAGGAGTG
>133372
GTCCGACCTTCGAGACCCAAAGCAGAAAATCAATCAAATAATAAAGGGAAAGAGATCGGAATGAATACATTCGACATGCCATGTGTCTTCACCCAAGGAGACAGTCCTAGTGGCAGAAGAATCGAAGGGATCCTGTATAAATACGGGAAAGGTGAAGAAGTGAAAATAATGTGTGTTTGTCACGGGAGTTTTCTATCGCCGGCGGAATTCGTGAAGCACGCCGG
>133377
GGGTCCGCCATTTTCGACCTCGATGAACTGCTTTTGTCCTGATTGCTTCGTTCTTGACCAGATTGCACGCTTGCTGGGCTGGTTTCGCCTTCATTTCTGATTCCTGAAAGAACAATAATAACACGGTAAGCTTTTGTTGCTAGTGGAATAAAATGGCAGAGATAAATACCTTGAAGATGTCTGCTATCGAATTCCGACTTGCTTGAAGTCTGTGATTCCACCGATCCCGGCAACGACGGCGGAGTGAGCGCCCCGCCACTGNCGTCGGATGTGG
>133540
GAATGTCAATCCATACACGAAAACAATATCGTTACATACACTTCAAACACCGAACCTCATCATATAGTTAGCTTCTTCAACTTCGAAACCACCAGGACTATCAGTCTATCACCATCTCCGTCGAACAACTACCGTCTACACCACCCTTCGATATCAGCCATGGCGTCAGTTACTAGTGCACACGGCTACGATCGTCTAACACAAGTCAAACAATTCGACGAATCAAAAATCGGCGTAAAGGGATTAGTAGATTCCGGCGTCACCACCATACCCAGCTTCTTCCACCAACCACCG
>134010
GCACCACCACCTGAACCATCAACGACCCCGAATAATCACCGTACATCGCAATCAGTAACGGAATCCCCATCACCAAAGTATTAGGTAGCGTGGAGAGTGAAAAAATCGTGATCATCCATTCCAAACTCCCGTTTTTCGTGAAATTTGCCCAGAGTCCAAGCACCACCAGCATAATGATTTTCTGGAGTGTGTCAGCGGCGATGAACCGGAAGTTCATCTCGTACGGATTATTCAAAGAAATGAAGTGAAACGACAGTAACGGAACGGCGAATATAGCAACAAATCGATTGATGCCG
>134339
GCAATAACCGCACCAACAACCACATACCTCCATATTGACAACATTTGATCTCCAGACACCAAACCAACTTGCCCTAGTAACAGTTGTATCACCGGAACCTGTATAACAATAAACAAAAATAAAAAACATTATTCGATTCCATTCCTTTCCCGCCAACCGAATTCCATTCCGATTTAAATAAGTACCTGGAAAGACAATCCGGTG
>134413
GTTTACAACAGTATATACTTTATTCAGAAGAAAAGCACACAGATGTTTTTACTATTCTGGCATTTTGGCAAACATCTAGCAGGTAGTTTGCTTAGAAGTACGAAGTGAGGGTTTTTGAAGTACCTTGAAACGGAACCTGGGGAAGGCAAATCAAAGGCTATAGATTGCTTTTGCTGATATTGTTGTTGCTGCTGATGTTGATGCTGTTGCTGCTGCTTGAGATAAGCCATTTGAAAACCCTGCTCCGGTTTGTCATCTTCTGATAACACACGATTTGGGTTCTCGGTGATCGCGACCTTGGTAGCTATCGGGACACCG
>136741
GAGTGTACGGATGCTAATATGGAGAGTTGCGAGATAGAATTTTCATCCGACTATACTCCTTCGACATGGGACTTGTCCGGCAG
>136910
GATAAGGATCGAGAACTGAGCGAATCACAAGCTGAGATCAAAGCGCTAAGGCTCTCTGAACGCCTGAGGGAAAAAGCTGTTGAAGAGGTTCTCTTTTCTAATTTCTTTGTATTCTGTATGTTCAACCATGAATTCGTACTTTTTTAGGGATAATTAACTAGATATGTTGTTCGGATTTACCTTTTCAATCTTACCGATTTAGATTTGAATGCATATCCGGTA
>137422
GTGGACTCAATTCTTGAACAAATTAAAAAGAAACCAAAGCTAAGTGTTCTTGATAAGACCAAAAAAGATTGGGGGGAGTTTAAGGAAGAAAACCGGTTGGATGAAGAG
>137446
GCTTCTTCCTCCACCTTTCTTCACTGCTCCGACCACCTTTCTCCTTGACGTCTCTTAAAGATTGTTCAGAAGCTTGGAGATGCTCCTGGAGCTCTGAATCGGTGTAACGAAACACGAGATCATCATGAATGAGAGGGTGGCGAGGAACTACGCAAAACAAGTGGATCAAACGCTCAGCGACGGGACCTACTTGGTTCCGAACAGTTTCCCGGTCGGAGACAGGGTCGAAGATTGCAAGGTCATGATAGGAGTTGGAGTAAACGGAATGGAAAAGGCCAAAAAGACAAACTGAGTCCGG
>137685
GGATTCAAAAATGGGGCTTTGAGGGCGTGTTGTGGAGGTGGAGGTAAGTACAACGTTAACACGTCGGCGGAATGTGGATCGGCATCTGCGAGTGTGTGTGATGAGCCGGATA
>137692
GAATTTTGAATTCCAAACGAAATTAATCGGCAATATACGAATGGAATTCTATATAAATGACGATTCTCTTACCGAATTTATGTGGAGAACGGAAAATTTGCATGGCGGCATTGTAGTAATCGGCATAGATTATGATGACATTGGGATGTAGCTCACGAAGGTGATTTAATTTTGTTTGCAGAAGTTCGTTGTGATATTCAGCGAATTTGTTTAATTTGATGAGGCAACCGGTT
>137725
GACTGTGGTGGCGGCGGCGACAGACTCTGTTAGATCTGATAACAAGTATGGGTAGCAGAGGCGGCGGAGGGAGTAATGGGGGAGGATCACAAGGAATACCAGCGGCGTCTAGGAGGATGGTACAAAGTTTGAAGGAGATAGTAAACGGAGTCCCGGAAGCGGAGATCTACTCCACGCTTAAAGATTGTAATATGGACCCTAACGA
>138830
GAAGGACTTGTTGCGGGTGGAAAGTGAGAACTTATTTTCATTTGAATTATATTTTAAATTAATATGATTAAATAATTAAGTAAAAGAAAAGAAGGGTACCCAAAACAGATGAATAAAATGTTGTTGTTTCTTGTTTGTTGTGTGGCAGGAAGGAGATCTTTACGCCAATGTATTTCTTCTTGGCTAAAAAGCCGGAA
>139088
GGAAGTCTGTTCTCAAAGAAATCCAGGCCCTCCTTGGACCAGACAATCGCGACGACGCCGAGTGGTTCTACGTCATCTCCTTAACCAGATCATTTATCCCCGGAGACG
>139263
GTCCAATTCCCACCTCCGACACTCTTCCTATTTTCAACTCGTACGTATATATCCATTGCGCACCATCTTTTTTTATCCAAACACCTTCTATCGCAACTAATCACCGTTCTCAATTCCGGG
>139273
GTTAAATTGTTCAAAATTAATACCTAATTTTGAATACCGAATTCACCTCTGGTACAATATTTCTAAATTGAAACAATCAACCTTGTTACTTCTGTTGTCAGTGTTAATTTGAATTTTATTGCTCGTATCTGCAAATCCCCTGCATAAACGCCCAAAATTCGTAACACATTAACACCAAACATCGTGTGTCTGTGTGTGTAATACCTGAAAACAACGGTGCGGTTAGCGGGTCTGCCATTGGATCCTATTGTTGCCTGTAAGACCCGGAA
>139300
GCGTTTAAAAGTAGGCCAAAGCGAGGCAGATGATCAACCGTCTAGAATACAGTAGAATTCGCTAACTAAACGCCAAAGAAAAAGCAACAGAAAAAAGCCGGCAATTGAAGCGAATTAAGCAT
>139351
GCCCAGAACCTTCTACCAGGTATGTCAAGACCTTCATATGGTGAAGAAGCATTTGAATTACTAATTTCATCAAGAAGATCAATAACTGCAAGAATTTTCATCTTTTCGTGGTCTGAAATGTCATGTAACTTCTCAATGGAATCCGCGAATCCACTCAATCCGGAT
>139743
GCAGTCGAAATCAAAGGTTATCTGTGGTTCTGAATAAAATGGGTGTTGGAGACTTTTTATTCTATGGCTTTTATATAATATTTCCATGTGATTAAGTCAATATTCTGTTTAGTTTTCTTTATGTTTAGGGTTGAAGCGTTCTCCATATGTTGTAAATCTTTTATATTCCTGATTATTTTCTATTTGTGTGCTAATGTACAGCAAGCAATAAACATATTGAATCCGGT
>140436
GATTGGATCCCGTTCTTGATCTATTATTTGCAACGCAACAACACTCATGTCAGATCAAGTATGATGGAGCAACTGGAATGTGTTGGATCGACAGCAACATCATAACAATTGCAAGAAACGAAATGATAAAACATGGTATTTACGTGAATGTGGTTCCAGAAAAGTTAACCGGTAAAC
>140549
GATACCTATTCGAAAGATGATTCGTGGATTGATTGTATTTTACAGTTTTCTTACTGATCTGCTTTGTTATAGGGCTCCGGTGGAT
>140554
GGTTATCATTCAAGATATGAGTTTTACAGGATTCTTCAAAGAAAAAAACAAAAGGAAACATTCACATTGTAGATTTGGTTGCAAGATGATCATCCTCACACAGCAAAAATAGCCATACCTCCAGGGTCTCAATGGCTGCTGACACAGCATCTACACATCCACCGGAG
>140651
GCTTCATTTGACTTAATGCATTGCTCTCGTTGTTTAATCCCTTTTACTGCATATAGTGAGTCTACTTTTTACTCTTTTACTTATAATGTATGTGATATCTTGTTCTTGAAAACTTGAAAGGAAACTTTCTTTTGTAGATGCAACCTATTTTCTTGAAGTTGACCGGTTGCTACGCCCCGGTGGTTACCTAGTAATCTCGGGCCCACCAGTGCAATGGCCTAAACAAGATAAAGAATGGGCAGATCTTCAAGCG
>141656
GAGGAATGGGAGATCTAGCACAGTCCCACTATGGCAAGAATCAATAATTGCATGAAGTTTGACGCCTAAAGGAAGAGGTCTGACGATTGTTGCGTTGATTTCATCGTCAATGATCATACCTTCCGTTTCGAAATCCAAGGGGCACAAGGTTTCATCATAGCCATCAAGCTCGTCGCCGTTGTGGTTCCTCTGTCGTGAACCGTGGCCGGAAA
>141764
GTTCATTTAAAAGCATATCAACAGCTCCATCATCATCACCTTCACTTTCTTTAACCATTTCCATTTCATTTCCCGCATTTGTCCCTTTATAATAAAAGGGTAAATACGACATATAGACAGGATCTTCAAGAACACCCGATTGTCTCAACACCTCAAACAAAGCCTCCTTGCTTTTTTCATCATTTTGCACTTCACAAACGTTATAAAAAGCTGAAATATTTACCGGTTTTG
>141780
GGTTAGACGCGAGTGGCGAGTATAGATGTCTCTTTATATATATGTGCTTTGTGAGTGATGAGAACACGGAAATTACAACCCCACCCGATATATCCGGGGATACTCACGAAAATGACTATTTTTTAGAAAAATATAACAATTCGACTATTTTTTTAATGAAAAGTCAAAATATCATCAAATTTAGAACTTTGGATAGTTTCGAAATTAATTATGGG
>142285
GATGCTTGAGACGAAGCACGTTGCACAACGACGAACTGAGCTGCAATCAGACTCTTCATCCTCAGAATCGGATGATGGAGAAGAAGATAGAAGTGCCGTTTCTTCATCCGAGGACGATGTCTATAGCCTGCAATTTGAGCCGGAGATCGATATAACGAAGTCGATGCTCAGAAACAAGTACAGCGGGTCAAAACTTGACGGGAAACCTAAAAATGTCGAGTTAGAGG
>142543
GTACTATCAACATCATCTTTGTCACCTTCATCATCGACCCTAATGGCACCCTCAATTAGTTCTACATGAGCAGAACCAGGTATGGAATCTTTGTAATCGCCATGACTCCCGGT
>142556
GGAACTATAATCCAAACGAAGGACGTGGAAGTAAGAAACCAGTGAGCAAAGAAGTGGCAATGGAGGAGCTTCTTGAAGTGGTTAGATAATAACATTTCAAGTATTAAATTAAAAACCCCATTTTTCTTCAAATTTCAAAGGGGTTTACTTGCTTTTTTTATGGTTTATGACAGATAAAATCAACAAAACCGGACAACTTCACACCAAGGGTAATAGAGAAGAAAGACGATTATATACAAGTGGAGTATGAAAGCCCGATTTTAGGGGTAAGTATAAGGAACAAACACGTTTTTTTTTTTTTTTTTTGGTTGAAATGATGGTGTTGAGTT
>142947
GGGTAATTGCTTCCACCGCCACCACTGAGATTGTGAGGAAAAAAAGAAGCTCCAAGTCGGCAATTCGTGCGGCGATGTGTCTCCAGGTTAATTCGCAGCTGTCGGAATTTTCGGGGAACCGCCGTAAAGGTGTCCCCCGCCGG
>143106
GTTGCTTCACTCTTTAGAAAGTTGATGGAAAAGCCCTATTTCTGTAAGGTGTTCTCTGGTTTAGTAAAACATATACCAATCAGTAAAGAATTTCTGGACAATTTATCCACCGCAATGCAATTATCACCATTTGAGAAACTTGGTTTTGGTCTTGCTTTATCAGACTCTGAAAACAATGATGTCAGAATGGCCGGTGAGC
>143190
GACAAAAAGCATCGATAAGACTACTCTCTAGTCTCTTCATATAATTGATCCCTACCCTTTGTCATGTATTTTTATTTTTGTGGGCCATTTCTATATATGGTAAAGAAAGTAATACATGTTAAAAAATTTAATTGCCGGG
>143232
GAAAGGAAGATTCAGCACGGCAATGCACTCATTAGTTTCTGTGAAACAAAAGCAGAAAGAATTGAAGATCAGGTACTTCCAAACACCTCCTGTTTCTTTTTACGTAAATTTCTCAATCAACCATTTATTTGCATGTTGGTAACAATGTTTGTTGTATGCATCTTTAGACAAAATCATGTTCAGATCAAGTGGAGAAAGTGTCGGAAACACGGGTTCAAAAAACCGGTGC
>143312
GATGGTCCACCTGTTATTGTTGGAGTATTTGATCCCATAATGCCACATGGCAACACGTTGTTTGATTCATGCAAGGCGATTTCTTCAGTAGATGGAAACCTTCCAGCATTTTCAGTCATTATAGTTTCAAGTTTAGTCGCCATGTCACCAACTCGCAATTGTGCACCTTCAATTTTATAAAGTATTTGTTCCAACGAATAATCATCTCTAAAATCAAGAGTTAATAATTCATCCGGG
>143406
GGTCATTTCTTCCATCAACAACAGGATCCCCACTCGTGTCATCACATTCTTCACGATCTACACAATCCAAATGAGTACCAAAATCACACGCTTTGCAGTAATACGTCCAGTGATCCGGAGGCACAACCCGGTTACACACATCG
>144202
GTCAACTCCCTCTATATGGCATCCATTCCACAACAGGTGCAGATCCTTTCTACTGGATGCGTGTAATCCTAGCTTCAAACCGTGGAACTGTCATGGAGCTTGGTATCACCCCCATCGTCACTTCCGGTC
>144418
GGTAAAAACCGATTCATGAGATAATCCCGTGTCTGTAAATCTGAAGAAAACGTCCCTGACGACTCAAATTCGCTATTTGCCTCGCTAAAATTGCAGGAAAACGACATGGAAAGTGCGTCAATGGCGTCATTATGACCATCGTCTGATGATTGTTCATCAATCGGGAAATTTTGGGTGTTTTTAGGGTCAGGCTTTTTACGATCTTTTGCTTTTCCGGGGATTTGTTCCCAAATGAACGGAATTGCTGCGGGTTTTGTGTCTTCTGGTTCCG
>144591
GATGGTTTTCACGGATTAGTTTAGGGTTTGTGGTGGCCAGAGCATAAACGACGGTGGTGGTTGTTGATGGAGGATACATCCGGTGGTGGAAGGGATGTGACCGACGTTAGGGTTTTACTTAAAGAAACAGAGATAGAGGAAGAAAGAAGGTGATAGTGCGCGATTATGATGGTGGTGGCGCGGTGATGGAGATATGAATGTGGTGGTTGTGCGATGGGCCGTACCTGGCGTTAGGCCCTCCGGTATGCCCCTGCGAGCCGTAGCCCGACGAGCCCGA
>145111
GCTTCGCCGCCGTCGGCGGCAGCTGCTGTTAGGGCCTGCTCCAAGTCCACATCTCCAACAACGGTGAGCCGACCCAAGTCGTTCTCGTAGGTTCTCACACACGGTATAGACTTCACATCATCTCCGTCTAGAATATCAAGAATGTATTGCTGGGTTTCCGGCAGCGGAGGCCGCGGCGGTGTGGGAGCAGAGCG
>145327
GTATTGACTTGTACATTGTGCAGTAAAGTTGTACTCTTTTGCACTAGTCAAGTTCTGGCGTCACTCTTCTTTTACCCATTTCCCCCAAATTTTGACCAATTTCTTATGCAAAATTCAACTATTATGGAATCGTTACATTGAAAATTAAATGAAAACCTCATTATTTAAGAAGAACCTGAAACCCTTGGTGAAGTCACCGGAAACAAAGGCAAAAGTCGGGGCTCCGATTCCCTTCTCGGAGTACTCGCCGGCGATGGA
>145476
GATCTCGGAGACTTCCTCGGGGACATTAATATCGTCACGATTGTTATTCTGTTGATCTTGGATCTTGTGAAGGCTCTGTCGGGGTGTACTCTTTCTGGGTTCATCTTCAAATTTTGAGAAATGCTTGCGGTTGGGAGTTTCAGAAAGTACTTCTTTCACCATCTCCTCCTCCACCGGCG
>145822
GCTTGTTGCTTGAAACTGCGAGGATCATCATCTGGGAGAGCCTTCATGAGCTCGATGGCTTTATTGAATTTGGCTATGTAATCTTTATTAGCCAAATGGGCAGCCGGTCGGATACGGAGGGCGTTTGACGGTGGTGAAGGTTTGAAATCAATAATCTTTGTGGTGGATGGAGGGCAACAGTTTGTGGCTACAGCACCTTGGGGCAAGTCAGCCGGACCACATTTTGTGATGTCTGGTGCCAT
>146101
GTACGATGAGCGAGAGTATCTCGACCACCACATTTGAAGAAGAAGTAGAGGTTATCCGTAGGAGAGTGACTGACAGATCTCCAGCAAAGCTAAGGAACCGGCAGCAAAATTCCGGGGAGCTTCGATTGGTAAGAAATTCTCCGGGGAGAGGCAAACAACAGTCTCCTGGTCGCATCAGATCCGTATGCGAAATGAACAACCGTGGTTCCGGGTTTGGTTCTACTGGTCGGCAGAGGCCG
>146315
GAGTTCTTTATAAGCAACGACATATGTACTTAATTGAACATCTTCACAAATAGAATGGATTGAACCCTAACTCACCTGGTCCCCAACTTTCCAACGGGATACGTTTTTGCCGACTAATTCGATGGTTCCGGAACATTCTAGACCTGGATACTCACTGTCGCCTTTTGGCGGAGGGTACTTTCCTTGGCGTTGAAGCGTATCAGCTCTGTTAAGAGCCGTGGCTTCCACTCTGATCAATACTTCATCGTCTTTTACTTTTGGTTCTTCTACTTCTAGCA
>146729
GTCTGTAATTTAGGGTAAAGAAATCAAAGGGTCAACATCAAATCAGAGAATGTTCTCCGATTTCTTACTCGAAAACCCAAAAATGGCTGCTTGTTTTTGGGTATTCGCAGCCCTCTACATATACACATCAAATGCTTCTCCGAGCACCGGCATTTCTAG
>147094
GGAATGTTGTTAGCCATTGCGCTTGCAAGACGTTCACATTGTCTATCTAAAGTTGCTACCCATCTCTTTGCCCCAAATGCTAGGCCGGCGTTCACCAGTAACCTATAGATTGTGTGAACCGCTCTGTCATCGACTTCAACATGTTCAACCCAAGTGACCTACAAAACAAAANCCAAACATGAATCAGCAACTCCATACACACTCCCATTTTGCATNGAGTTTTCGCCTNCGCACAATAATACATCAAATCCTTTATTAATCT
>147533
GGAATAGCATACCCTGGTGCATTAACTATCTGCTCTTATTCATAGATGAAAGACAAGCTTACCGAAGAGCATTCAGACGATGGCACCCACAAGTCAGAACTGCCGGTGTCAAAGATCACATTGAACTTTTGCGATGGGGTGCCGATTCCAATCTCACCAAAGTATTGAGCATCCATATAGTTCTTCAGTGCTATGATATCAGATTCTTGGGAATCACCAAGATTATTCCTAATTTTCCTATACTTCCTAATAGACATCTTCGAATAATCACCATCATTCAAACCAAGGTCCAAAGCATTATGATCAGCTCGCTCAAATTTCACTCTTTTCAGTCCTATCCTAACAAGCCCGTCAGTTGATGTGGATAATACCG
>147555
GTATTGGTATTCAGAGTGTGGTAGATAGGAGTCATGGTGTATCACCTGTATCTGCAAGCACCCCAAATTGCGTTATCTGTAAAACAATAGTGAACCTTATGCATAAAGCAGTCTCAGCAAACATGACGCAAGAAACTGTTATAAAGCTGGCCGGCGAA
>147575
GGTATCTTGCTATTTCCACACAAACTACAAGTCAAGTCAATCAAGCACCTACAAAAAGAATGGTTGGTCAGTTTTATTTTGTTTTGCTATGATATGTTGCAACTCATTAATTTGTTGCTCGACATGCACATCCTGACTCCGGGTAT
>147583
GGTGTAGCATACATAACCTTAGACCATCTGTTCATGGTACTCTTCGATGTTTTGTTTAGAAATAATCTATTTAAGACATGCTTTACCGAATATAAACATTGTGACGATGGCACCCAAAAGTTAGAACTACCGGTGTCAAAGACCACTTTGAACTTCTGAGGTGGGGTGCCAATGCCAATCTCACCGAAGTATTGAGCATTCATATAGTTCTTCAGTGTAACAATATCATCGTCTTCGGAATCACCAAGATTATTCACACTCTGTCTAT
>147721
GGACCTCTTGTGGTGACACACAAATCAAGTACCCTTTTGGCATAGATGACGGCTGTGGCAGCCCCTACTACAGAAACATTCTCGTATGCTCCGAATCCAACCACCTCCAACTCAGAACCCCATCCGGCAAGTACCCAGTTCGTAGAATCGATTATTCAGATCCTCACATCCTCGTAACAGATCCGTCCATGTGGAACTGCCAAGACGGTGCCCATTTCCGACCACCTCGCCCATTTAGCCTCGATACCAGCATCCATTTTTCACTATC
>148804
GAAGCAACAGAATGAGCCCAAAACCTTAGCAGACCCTTCACCTCCACATCGTTTCTGCAATTCATTATCGTCAATGCTAAAATTTCATCTTCTTTCATTATGCCCTTTCCATGACTTCCTTCTTCGTAAACAGGATCTGGAGGCGGGTTGCCGGTG
>149052
GATGAATTTACACGCGAGCGGAGTAATGATCTTCAGGTAATTTGTTTTCAGCGTCTGTATGTTTTCGAGAAAAAAAAAGGCAAATACACTAGGTTTACTACAAAATCCCGGTTGAATTTTCGTCGAGAT
>149150
GAAATGCTTCTTGATACCAGTCAGGTCTCCAAGTGCCCTCGACGGATGGTTATGGACACACGACTTCTCCGGGCACACATACACCCGTTTTCGAACTTCTTTGCTTGTTCTTTGCTTTAGTTTCCATGGCAGGTTATGACCTCGCCGATGAAGCTGAAGGTTTTGGTCTCTTTGAAATCCCTTTCCACAAATCTC
>151208
GGATGGCGAAGAAAAGGGGCCGAGCGAGCATTGATACGGCTGTAATCGATATCTGCCGCCGTGAGGTCGGCCATCTTTCGAATCGAAAATTCGTCAACCGGCTCGCCGCTTCAGAG
>151394
GGATTTTCGAGACTGAAATCTGATTCGAGGAACATAAGTTAATCTCGAATCTCAACCAAATGAGGATAATTCCAAGAGGCGCTGTGATGAGATGAGGCATGTTACCTGGGTTCATGAACTTTTTGTGGGCCTGTTTCCGGCCAAGGTCGGACCGACATGTTCACAATGGTTCTGATTCAGGTGGTCGTCAAGACGGACTCTTATGGTACAAAGATACAGGACAGCATTTTAACGGTGATTTCTCCATGGCTGTAGTTCAAGCCAATAATCTATTAGAAGATCAA
>151770
GGGATGATTGTGAACAACCGCTGTATTCCGCTAGCTCTGCATTTGAATACGAGTTGTATAGTCTTGTCAAGAACCTGTTCAGTATCATCCATGATTCGACGGGTGGGGCGTTCGTAGAGATCATTGCTGGCTCGGGCCGCTTGCCGGAGGAGACCGG
>151777
GCGGCCGTACGGAAATCCTCGCAGCAAATCGAAAATTCAATCGGAGATGTTTCATGGCTCCTCCGTGTCTCCACCCCTGCTGAGGATCGCGATGATGAATACCTCGGATTACCGCCTATCGCTGCCAACGAGCCGCACCTTGGCCTAATTTGGGAGCAAATCGCAATCCTCTGTTCCAGTAACGTCGTCGATGAGTGGACCGATGCTGCCGGATCTCTTGTATCATTGGCACGCGACAACGAAAGATACGGTAAATTAATCATCGAAGAAGGTGGAGTACCCCCGCTTTTGAGA
>152063
GGCCAATTAAGCTCTCATCCAAACGGCCAATTAATCGGCAAATGTCACACTTGAGATTACTTAAATTTTTAAGTCGGAAGATAAAAAACAGAGATACGAATCAATGAGCCGATAAATAAATAAGCAAAACTTCATACGCAGGCCAAAGCCGAAATGGCTAATTCGGTTGTGTTGGCTGTTGTTTTGACAGCTGCAACAATGGTAATACTCGCCGGAAT
>152340
GCAGATCAACACAGCCAATTGAAATATTGTAAGAACTCGTTGAATCTTAGGGCACTAATAGAAGTTCAAGCACAAAAACTAATCGAACGGTAACATAACGAAAAGCTACAATCATTATATGTTGTTTGTAAAATTTAAGATGAAATAAAAGAATCTCAAACCTAGAAAACTGACCCCGGAGACGGAATCAAGGTAACTCTTGGAGATGAAAAACCGTGAAGCACGAG
>152474
GCAAGTGCCACAACTTTGAATTTATCTGGATGTTCGGCGACAATGTCGAGTGTCTGCACATCAAGAACTAAAATATTCAAACGAATCTAAAAGATACCATACGCAAATCATGAAGGGAAACGAAAGAATTCAAAATTCACCTGGGTCCCAATGGAACCAGTGGACCCAATGATCGAAATAGGCTTAGGGCCATTCCAATTCTTAGTCCCCGGCTGAACAGCAGCCGTTCCCGGC
>152478
GGCTCAAATGTCACACTTCTTGCAGATCAGGTAACTAATCGAAGATTAACTTCATCTAATTACTGGTGTTCCAAAGATTTTTTTTTTTTAAAACGTTCTACACCTTTTCGCAGATCAAGGCTTTCAAACCGCAGTTAGTTTCTATCAAGAACGAGTCATTGGTTGGTGAACTCAAAGAAGCTTTGGCCGGTGCCGATTACATGCCTGAAATTATTCCCGGCGACGAAGGTGTCGTTGAGGTCAGTAATAGTTTCTCTTTCATTTCATTATTTCAAGCTTCTGTTACTTAAAAATCCGTCGGATTGCTGACCG
>152567
GTTCAAACCCTAGCATCAACAGCACTATGTGGCATCATACATGCCATACTTGGAGGACAGCCACTACTTATATTAGGAGTCGCTGAACCAACAGTGTTAATGTACACGTTCATGTTCAAATTTGCTAAAGACCAAAAAGATTTAGGGCAACCCCTTTTTCTCGCTTGGTCCGGATGGTACTTTTTTTAACTTTCCGCTTTAACTATTTNAAAAAGTTTACCACTTTAAAACTCTTAAACAACTTGTTAATCTCAATGAAAACAGGGTTTGCGTTTGGACGGCTCTTTTATTGGTTTTGCTATCTATTTTGG
>152750
GATGGCAATTGTTCCTCTCCCAAATCACCACCCAAAAACTAAGATTGTAAAAGTTGCAATAACTTTAACATCGTATCTGAGGCTTTAAACATTGAGATATGATGAATCCCCATTGTGGACACTAGATAAATAGATGAATGAGAAATTAATCACCAAAGTTGGATGGTTGAACAGGTGTTTAACGAGAAATTTAATGTTTTTTTTTTTCTTTCTCCGGTTTCGGTAGGTATTTAAAAACGATTAAAATTATGTTGGTTAT
>152916
GAAGTCTCACTCATATCGAACTCGACAACAATCGGATTACTGGCACCATTCCTTCTGAAATTGGAAACTTTGAAAATCTTACTCTGTTGTTCTTGTGGCAGAATAATCTCGAAGGTGCAATACCTAGTTCCATAGCGTCTTGTCAGAATCTGGAAGCAATTGATTTCTCGCAGAATTCATTGACAGGACCGATTCCGAAAGGTCTGTTCAATTTGCAGAATCTGAACAAGTTATTATTGTTAGGAAACGATTTGTCCGGCCAAATACCGCCGAAGATCGG
>152922
GTTCCCAAGCTGAGTCGGTATCGAACCAGAGATCTGATTCACACTCAACTGAAGTTCCTGCAATGAAGTCAGGTTCCCAAATGTGACCGGAATAACTCCGGTCAACAAATTCATGGAAATGTCAATCAGAACAAGTTGCAGGCAGTTACCAAGCTCCGGCGGAATATTTCCAACCAAATTGTTCTGCCACAGCAACAGATTCTTAAGGTTCTT
>153426
GCATTCCCATGGGAATAAAGTATAGTGCGAGTGGCCATGGGATACCTAACGTACACCGCAACGATTTTATTCCCCCGGCGAGTAGGTAGCTTGAGAACGTCGACATTCTCACGGTGAGGGAACCTGTCCAGGAGTAATAACCCACTTGATTTCTCTGTAACCACCTTGTAAAACGGTGGATTCGGTGGGAAAAACGCCAACTTGGCCGCCATTGATGACGTGACACCTCCCATCTCCG
>153535
GCCTTGAGGTATGTTTGTGATGTTTTAAAATCTTGTGTACAAAGACTATGAAGTCCAAGTTGATGCCATTGTACCGGATCATCAGGGTCCTCTGATATCGCCTGACATTTTTATACAGTCGTTTAGGCTGTGTTTGGCGTGTCATAGCTAGCTTAATTTTCAAGCTTTTTTAGGTTGTTATGTTTGACACGTCAAAAAGTAGCTTATAAGCTAGCTTTTTAGATAGCTACTTAGACCAGCGTTTCAACAAGCTTATTGAGCTTTTTTTTAATTTTCCCAAATATACCCTTAATAATTATAAAAAA
>153549
GTTCTGATATGTTTATTCGAGGAAGGAGATGATATTTTTGTTATCTTAACCCAACGATCATCGAAATTATCGTCTCACGCTGGTAAAGAAAGCTGTGCACATTAGGTGCTCGATAAAATGTCTGAATGAATATAAATTGATTTCGCTTTTCTTTGTTTGTTTTGCAGGGGAAGTGTCTTTGCCCGGAGG
>153899
GTTGATCATTTAGAAATGGCACCCACATTCTATGTTGGTTCAGAAGCTGGGCTCAAGAAGCTCGACGAGTACCTTTTGTCTCGTAGTTACATCACCGGG
>153958
GTGTTTCATATGTTGGAACAATGCGCTGATCTTCAATGGTTCAAAAGCTGGGGATCGAAGAAGCTACACGAAATCGGTCTTCCACTTATGAAACCTAACCGGATTATTAAGGTGGAAGAAGACGAACCGGTTCTTCAGGCGTTTAAAACCATGCAAGAGAAAGGAGTCGGTGGTGTTCCGGTGGTGGCTAGCGGCG
>153991
GATGCACGCATCATGGTGGCAAAAGTACGTGAACTTGCTTCAGATTGGTCTTCCCACATGATTAGAAACAAGCGAAATGCTTCTAGATAATCTCCAGAGTCCAGAAGCCCTGTTATTATTGTGTTCCAGGAAACTAAATTCTTCTCGGGCATTTCATCAAACAACATGCGGGCATCAATCATCATACCACATTTGACATGCATTAACAGCATCCTATTTCTTAAATACAGATCCGGCTCA
>154210
GAATCGATGTCGATGTGAACGATTTTGGCTCTGCTTGCAAACGCTTCAAGCTTCCCTGTTACACGATCGTCAAATCTGACACCAAACGCTAGCAATAAGTCGCTTTTATCAACTGCATAATTAGCGTAAACAGTTCCATGCATTCCGAGCATTTGAAGGGATAAATCATCGGAAGCTGGGTAGGCTCCGAGACCCATTAAAGTACTGGCGACTGGGATTCCGGTGAGCTCAACAAATCGGCGCAATTCAACGCTCGAATCCAAACAGCCACCGCCG
>154326
GAAAGTATCACCAACGCCATAAGGTCTGTGAAGTTCATTCCAAGAGTCCAGAGGTTTCAATCAAAGGCCAAAAGCTTCGATTCTGCCAGCAATGTAGTCGGTATGCTTTTTTGCTTCCAAAATTAGGGTTTCTGCGAGGTTTAAAAGAATCAATAAAGTTGTGATTCGATTCACAGGTTCCATCCGCTAGATGAATTCGACGAGGGAAAACGAAGTTGCAGAAAGCGACTTGACGGGCATAATCGGAGAAGAAGAAAGCCTCGACCGAATCTGTTTCCTACTCATCTCGGCACCG
>154384
GTTGAACATCACAAACCACGTGAGGAATAATCGATCGATAAATCATAAATTAACACACCAAATTTGAATGATTTTAGTTCAGATTAGCAGTGGTAAAACCGTAATTATTATTATTAACCTCTTCTTTCTTCTCTTCTGGTTTTGGAGCTTCTTTCTCTTCGACTTTCGGCTCCTCCGCCGGCGGTTTTGGTATCGGAGAAAGGAGCTCAACTTGCCG
>155055
GAATGTAGCAGTGAGAAAGATAGGAATTCAAAAAATATGATGCGTGCATGTAGAAGTTCACAACAGTTACGGTATGCCGGGAGAAGTGAAAAACCCGTTGATGCATTGAAAAAGATACTTGGTAATGACAAGTGTGCTGATTGCGGTGCACCTGATCCAGACTGGGCTTCCTTAAACATCGGTGTTCTCATTTGCATCGAGTGCTCAGGTGTTCACCGCAATCTCGGTGTACATATATCCAAGGTAACTAAAACATAAAAACCCTAGATTTTAAAA
>155422
GCTTCAAACACCCGCTTAGTGCTATTTGAAAACGACACATCAGTGGCGGACGTTGAGGTGATCTGATCCTTTTTATCACCCTCGTCATCCCCCCAAATACTCCGAACAGCTTCGCGAGCGGCGTCTATGGTGATGCCGGATTCGAGAAAGCCATCGGGAGAACGATCTTCAGCGATTAAGCCTAATAAAAGATGCTGCGTGGATACCGTGTCTTTGCCCAAAGCTTTAGCTTCCCTTTGAGAAAACATCACAGCTTTGATCGCT
>156674
GACGAAATTGTACAAATATCAACATTTCAAAATGACTTTAATACTGTCAAGATAAAAGAGGCCGATTTGAACACAACCCATCTTTGTCTACTACTGTCGTGGTTGCATTCTTCATATATTTTCCGGCAAGCGAATCGAACAGCATGCCCGCACCTACTCCTATAGCTAAATCGATGGTGTAGTGTCCTCTTGTGCTCAACAACCTCATCACTTGAAGGAGGTTCAATGTGTCGAATAAAATTGCCAATTCCCACCTTTGCATTCTCCTCATG
>156739
GATCTCAAACATGCCTAGATTCTGCTAAAGACGCACCAATTTCCGATAATTAATATAAATACCAACCCTAGGAAAAGGAATTAGACAGATTATATACGCTGAATAGGAGGGGCTAAACCCATTATACCTGCATTAGAATCTTCATCTTCACCAGGAGGTGGTCCAGATTCCGGGGGAGAAGGTGGATGGGGGCTCGTGGCACCGCACCGG
>156777
GATACGAGCGATGGATCTGGACAAGAAGCGTTGGGTGATGTAGCATCGTTGTTGAAACAAGTGCAGGAGAGTGACGCGAAAGCCAAGCTGGAAGTCGAAGTGAAAGTGAAGAAGATGGATCATGAGGTTGTGAAGGAAAATGGCGAAATTGAGCCGGCGCAGGGTGCGGCTCAGGTGACTTCCTCATGATTATACTTCGGGTTTTGGCTGTATCATGTAGTTGTTAGGTATCAGAGGTTGTAAATAACTGTAACTTTGTATGTATTAGGTTTTCGANCATGTTCTCTTAGTGTA
>156991
GCATCACTGGTTCTAGGAATAAAGACAGAGGCAAGTTTGAAATACTACTCTCATATAAATATTGTTATTCAGGAATTGTGATCATTATGAACTCCTATTCGTTTCAGTTTTCTTTGAAAGGCTCCTGCTTTCCTTCTGTAGGGTATTGAAGAAGGATGGTATGATGGAGGAAGCATCACATTTGCTGTTCTTCTGGTTATTTTTGTCACCGGTGATTCGG
>157221
GCCAACATGCTGCCGAGACCCCTCTTCTTCTTCTTCATCCATCTGGGTTTCGTTCGATTGTTGATTATAGTAATACTCCTGTTTCCAGTAATTACAGATGCCGCTTGCTCCCGGCTTGATCGTGAATCTCTTTTGTCCTTCGCCGCGTACTTTCCCACCCTCAATTGGACTGCCGCCGTCGATTGCTGTTCATGGGATGGGATTGATTGTGATACAGGGGATCGGGTGGTGGAGCTGTCGTTACCTGATAGAGGTCTTCGTGGT
>157615
GGATTATGCCACGACAACCATTACCCAAGCAATTCGTAACCATCACCGCTCAAGGAAAGAAAGACCCAAATCAGAACTCCGGTATATCTATCCAGAAATGCAACATTACCCCTCTGGACAATCTCACAGCTCCGACTTACCTGGGCCGGCCATGGAAGGATTTCTCGACCACCGTGATCATGCAGTCGAGTATCGGAGGGTTTCTGAATCCGATCGGGTGGGCAGAGTGGGTCCAGGGTGTGGAACCACCGGCGTCNATATTCTACGCCGAGTATCAGAACACCG
>157662
GGAATCGATTGTTGTTATCAAGAACGAAAGAAGCAGATCTCCTCCACATGTGTTGTAGTTGGTATTGATTCTATTCGAGCAAAATCAGCCGGGCGATATATTCCGG
>157669
GGGCGACACCGTTACCAACCCCGAAAGTCGTCTTCTCTCTCCACCCTCTTCGTCCATGGCCGAGACCCTCCAAAATCCTAACCCTGACCCTACACATCCCATATCCCCTTACTACCAGACAAGAGCCGCCCACCATGGAGTCGTCACCAGTGATTGGCTCGCTCAGGCCCAAGCCGCTGCCGGCGGTGACCCCGATACCCGGTCGTAT
>157701
GTTGCTTTGTTAAACCCATGCCTTCTTTTGTCTCTCAATTGCGATTAGCTGGTGGGAAGTAGGTTTTGATTCATTGCGAAGGTTTGCGAATACTGGAACGAAAATTTTCCACCATTTTTGTGCAACTTTATACTCGTATGACCGGTTTCGCTTCTTAGTTGCGTTTTCGTGTGTTCCATACCGCAGTGGTGACTAATTTTGTCTTTACGCCTTTACCCTCTCTCCTCTCTCACT
>158627
GTTTCCAGCATTATATCAACAAGGCCCAAGAAACCTCTTCTTCGACTGGTACCGAATCTTCGGGTGGATGGGAAACGGTCTCTACTGTTCCCTAATCGTCTTCTTCCTCAACATCATAATCTTCTACGACCAAGCATTCCGGTCAGACGGGCAGACCGCTGACATGGCGGTCGTGGGGACCGCCATGTTCACATGCGTAATCTACTCCGTCAACACCCAAATCGCCCTCACAATGAGCCACTTCACATGGATCCAACACTTCCTAATCATC
>158736
GAGCCACCACCATAGCCTCCACCATAACCATCATAACCAGCATAACCACCACCGTAATCATCATACCCTCTTTCTGATTTTCCGCCATAGCCGCCGCCATACCCGGCGGCACCCCTACCAAAGCCGCCACCGTAGGATTTGGAACCACCACCACGACGTGACCGGTT
>159016
GCTAGTTATTGGCTAGCTTTTGGTGTTAAAATTCCTACAATTACCAGTTTCATGTTAATTGGTGTTTATGCGTTAATTTCAACCACAAGTGCCTTTTTTGTTCTTTTGAGATCTTTATTCACTACCCTTTTGGGATTAAAAGGTTCCAAAGCTTTCTTCGAAAAGTTTACAAAGTCGATCTTCAATGCGCCCATGTTATTCTTTGACTCTACACCAGTTGGCCGGATTCTCACACGAGTAAGCA
>159142
GCCTCCACGGTTGACGAAACCTTCAGTTTAGTTCGTAACAACCCTCTCAACTTCGGTATGATTATCAGGCTCTCACCTGTCCTTGTCGAAGAAATCAAGCGCCTCGAGTCCCAGGGCCGTGCCGCCAGGATCAAGTTTGATTCAAGTGCCAATAACCCTGCCGAGAATG
>159148
GTATCTCCAATGGCGACAAACTAGTAATAGATTGAACAGAAAATTTTCACTAATCTAGGTTTATTACGCACCAAACTGAACTTCCAACGATACATAACACCGTTAATAGAGTTAAAATCCGAATAGAATAAACATACATTCCCGGCAGGGTTATTGGCACTTGAATCAAACTTGATCCTGGCGGCACGGCCCTGGGACTCGAGGCGCTTGATTTCTTCGACAAGGACAGGTGAGAGCCTGATAATCATACCGAAGTTGAGAGGGTTGTTACGAACTAAACTGAAGGTTTCGTCAACCGTGGAGGCTGCAG
>159701
GTAGAACTCCGTGATTTCGAAGAAGCGATCAGAGCAAATAAGCCATGGCTGGACTCTCTCCTCCAGGAAAGTGGAGCTATACTCTTCCGAGGCTTCCCTGTTACCTCGCCTTCCAATTTCAACGACGTCGTCGAAGCTTTCGGGTACCCTGAAGCGTTCTACGTCGGCGGCCGAGCCTCTCGAATCAAAGTCGTTGGCCGGGTTTA
>160256
GCTGAACTCGTACTCACCAGGCGGTGGAGAAGAGAAAGAGAGGTGGTGGGAGCGGTCGTTGGTGGTGAAAGCCGCCGGGTTGTGATCGTGGTGAAACATAAGATTGAAGGCCTTTCCGG
>160312
GTAACAGCCCTTCTACTAGTATCAACACATTCTCTCTATTTTCATCACACAAGAAAAGGCATTCATATAATCACCAGGCGGAGGGCATGGACATGATGGTGGTCAACGCTGTGGTGCTTAATGCCATGGAGATGATTCACAGCGAGACGGCATCGCCGGCTTTGCCAGGGTTTGGTAGGAGTCCAATGGTTAGGCAACTTAGGGTGA
>160318
GCTGAACTCGTATTCACCAGGAGGAACAGAGGGACAGGAGAGGTGATGTGAATGGTGGTTGGTTGTGAAAGCCGGCCAGTAGTGGTGGTGCTTATGGAACATGAGGTTGTGTAAAGCCTTACCGGAGATC
>160334
GTCCACAGATATTTCAAAGTAAAGATGTGGAGTCACGAGCACCTCCTGTTATGGACCACACAGTTTCTTTCTTGAATAAACCCTAAGTAGCCGCATGCATGCATGAAAGCTTTTTGGTTTTAAATCTTTTTAGCTCTTGATTTCATGATCTTTGTGACTCCGGAAGGTGCAATTTCCACGTGAAACGA
>160341
GAGGGAGTTCACATGTTGATATACTGCAACCATATAAACCCTAACCTCCATTTCAAATCACCAGCCTCACCAGACATCTAAAGAACCTTCTGTAACTTTCGTTTCACGTGGAAATTGCACCTTCCGGAGT
>160379
GTACGAAAAAAATCGATACATCAATTTCAGATAACAGAAAGTGAATGGTATGCGGATCGTTTCAATAAACAATGCTCACGTTCTGAGTATGCTGACGAAAGAAGCCATTTTCATACACCAGATGCGATACTTGCTTCTGTAATCGATCATTTTCTTCCATCAGGAGTTTGTTCATCGCTGACAGTTTCCGGTTCACGCCTT
>160893
GTGATTTGACTCGTAATTACCTAAATGGCACCATACCACCTGAATGGACTTCAACCAAGCTGGAGTATCTGTGAGCTATTTCTTAGTGTCCATCTCTCTCCATTTAGTTGATATTAATAAGTCTCAGCCCGTTAAAAAGAATGCAACTGTAGGTCCGTTCCCGTGAATCGCTTGTCCGGAAG
>160944
GCTTTGGCTTCTGCATCCTGCAACAAGAGCTATCAGGGAAGTCTATTGAATAAAGAAAAATACTCTAAAATCTAAATGAAGTATACTATTTATGGGACCTGAAGCCGGATGTTTAATGATCTTTCAACAGCAGTCCAGGCTTCTGCCTTTTTAGCGGTTGTTTCCTATTACACAAAGGAAGGTCAGTGAAAGAAACATAAAGCTCAAAGGAACAATGTGTCAGACNNNNGAAAAACTGCATGGCTTCAATCTGCCTTAAAAGAGGCCT
>161082
GAACATAAATGAGATGGAATTAAAAAGATGATAAATGTCCAAACAAGTAGCTAAAATCATCAAGATGATGCTTTATCCAGTAAATGCAGTAAAACCCACCTCGGAAATAAGCTCGGTATCAAAGGAATGTATATCTAAGAGACCAGGACTGAAGTCGCTAGGGACATCGCCGCCCCCACCGAGCTTTTTCTGGCGAGCCGGCGGCGAGAATGGCTCCGGA
>161101
GCAAGAAGTTCGTTTTCGTCTATGTAATCAACGCCGAGGGCTTCAAGTATCTGTGCTTCGACGAAATGGCCGACTCGGGATTTTGCCATTACGGGAATCGGGACGGACTCTTGGATTTCTTTGATAACCGCCGGATCGAGCATCCGTGAAATGCCGGAGGTAGGTCGTGATGGTTCTGATACAATCACACAACAAGCTCCG
>161812
GCATTTAAGTTGAACAAGAAATTGAATGGTGTGGTGAGCGATGAAGACATGAAAGAGTTAAGGAGAAAACTGGCGGAAGACCAAGGAGAAGGGACCGATTCCGGA
>162122
GAAAAAAACAGAAATCCAGCATCAGTTTGAAGGGAAATCATAGCTCTTAATTTTCGTTAAGATAGACTGGTTCATCTAAGACTAGTTGTGAAGCTGTATGTGTGTGTGTTGATGTTTATGTATATTGGATAAACAACAGTTAGAAGAGAAAGCTTGGCGGCATAAAGTCCCATGGTTGGAGTCCAGAATTCATTCGAGAACCGGA
>162123
GAAAAAAAACAGAAATCCAGCATCAGTTTGAAGGGAAATCATAGCTCTTAATTTTCGTTAAGATAGACTGGTTCATCTAAGACTAGTTGTGAAGCTGTATGTGTGTGTGTTGATGTTTATGTATATTGGATAAACAACAGTTAGAAGAGAAAGCTTGGCGGCATAAAGTCCCATGGTTGGAGTCCAGAATTCATTCGAGAACCGGA
>162311
GGTATAGAATCAGATGATGTTGACTCATCAATTCCTCCTCCACCGCCGCCACCTCCTCTGCCACAAACTGGCGGCGATACAGATGCTGGAGATGACACCGCTCCACCTCCATCTCTGCCTTTACCACCTCCACCACCAATGCCGCCAAAGCCCGCCACGTCAGAGATGTTGCCGCCACCTCCCGGACCGCCATCTAAAGAACAAGGCCAAACTCACCTTGTCCTTCCTCCACCTCCTCCACCGCCACAAACCACCCAACCACCACCGCCTCCG
>162321
GTCATCTTGGACCACCAAGAAGACGGACAGCTGAGGAAGAAGAGAGAGCTAAGAACCTAAAACCCGAGGTAAATTTTTTGACTTCATACATACACAAGGGCAAAACGGTCATTTACTCAAAAGAGTTTTAATTTCAGGATTCTGTTTATTATCATCCTCAATGGAACCCAACCGGTGCGCCTCC
>162354
GCTAATCCCGTCGGTTCGTATCTGCTTTCTGTGCGAGTGATTGGCAGCATTTACGACAATGAATCAAAAGGGGGTTCGTGCCTTGGGATTCATTGTTTTATGCTTTCGTATTTTGTGTTCGCCGGAGTTTGTGTTTTTGGGTTTCTTGTTTCGTTGGCGTTGTTTTTTCGCACCAGAGGGTTTTATGCGTTAATTCTGAAACGACGATCGAAGCAACTTCAGGTTTAGCCGGA
>162383
GATATTAATGGGATCAGCCTGTATAAGCTAAAATTCCCTTTAAACAGCTTAATAATGGAAAACAGTAAGTGGATAGCTACGGTTGCGAGCATATGGATTCAGTGCAGCTGCGGCCCTTCCTACGCCTTCGGAATATACTCCGCCGCCCTCAAATCCAGTCAAGGTTACGATCAATCCACTCTCGACACCGTCTCCGTCTTCAAGGACATTGGTGCAAATATCGGAATTTTATCCGGTCTCCTCTACCATGCCGTCGCCGATAGCAAAAGCGGCTCACGTCTGTT
>162403
GCAATGGTGTTGAAAATAGTCCCCATATGCTTCACCCCAAATATTTCCGAAGTAATCGTCGGCATTAAAGACCACTGTGATCCGTAACAAATCCCCACAATCACTGAACCCAAGTACAAACTCCCACCTAACCCGATCACCAAATGGCCGGCGACCATTACTGCTAGTGTAAGCGAGATGAACAGTGGTCGACCCCAGCCGTATCTGTGTAAAATCAAATCAGACACAAATCCACCACCGATTCGGCCGAGAA
>162642
GTCAATGTCATCATACTCATACCCTGTATAAATAACAAGTTTGATTAAAGAATTAAAACCATGTGGAAAGTTACAACTTGTGATACTTACGTACCAGAAGAGACACTATGGATGCGAAAAGAAGAGTGAGGAATCTGCCGATATATGCGTCGGAGATGAAAGCACCGGCCAACG
>162725
GCTTTAGCATCGGCGGCGCTTCCAGTTCTAGTGGCGGCGATACTAGCAATTGTATACATTCCAGATGATTCCAGTGCTCTCGTGGTGGTGCAGACCGTCATAGCAGGTACGCTTGCTGCCACAGCTACCGGATTGTTTGTT
>163061
GGTGGAATCGGACAGCCACTATCTCTTCTAACAAAAATGTCCCCATTAGTTTCAGACCTCCATTTATACGACATAGCAAATGTCAAAGGAGTAGCAGCCGATCTCAGCCATTGTAACACTCCATCTAAAGTTCTACATTTCACCGGAAACGACGAGTTACCAAATTGCTTAAAAGACATAGACGTCGTCGTAATTCCAGCCG
>163181
GGGAGACTGGCAATGTTGGCGTTCTTAGGGTTCGTGGTTCAACACAACGTGACAGGGAAAGGGCCATTTGATAACCTATTGCAGCACTTGTCGGACCCATGGCACAACACCATTATCCAAACACTTTCCGGAAAC
>163306
GTTTCAAATAACAAAGAATCAAGATCAAACGTATCTCGAAAAACAGAGAAAAAACGGGGAAGAAGTTAGGAATCAGGAATCTACACCTTCGCTGATTTTGGCAAATGTTGCAGACTGAATTTACCGTCTAATCTAAATTCATGAATTACCCAATTTGTTTTTTCCCCTTTTGGAGCTCTCCCCATGTAGAAAACCAAAGTCTTCTTCATTCCGACGAGCAATCTCCCCCGTAAAATCTCCTTGTCTTTTCCGGTGGCTTTCCAGTAACCG
>163311
GAATGAATGGGTGATATGTCGTGTTTTTCACAAGACGTCAGGTGGGAAGAGAGACCCCATTTCAGGGATGACGAGGGTGGATTCCGGCGGTGTTGCTAGGTCGCTGCCACCATTGATGGACTCTCCG
>163677
GCTATGGCAGCCACATGTTCGGGGTTGATGGAACCATAATCTTGACTATTTCCCTGATGGAACCGGTTCGGNNNCGACTTTTTATCTACAAACAAAAACCAACTTCAAAAGGCTCATCTTTTTGTTCTTCAATCTGGAACTATTTATAGAAAAAAGAACTTATATTCTTTTTCTTGCTNAGAAGGTTTTCTA
>163699
GCCATGTGGGTTCTGTTAATCTGCTCACCTTGTTGATGCAAATTGAGCATTGTGTTAGTTGCGCTTTCTCTAATATCTTCAGCAATTTTTAACGCTTGATTCACAGACTTTGTAGTTTCTTCAGCTTTATACGCAGCATAATGCTCCAATTCTTGCACGCTTTGGTTCTCTACACCACCAGAATCAATGAAATCGTTCTTGTATTTGTTTCTCGATGCATACCCGGATGAA
>164461
GAAGCTCTTGTTGATTCATCAAAATATCTTCGCTCATCATCTGCGATGACATGGCGTTCACCAATTCATCAAACTCGACGGTCCCGCTCCCATCAGAATCCATGTTCTTGAACAGCTTATGGATTTGCTCTCCGGAGGGTTTGAGGCCAAGAGAGCGGAGGAGGGCCGCCACCTCGAGGTGGGTGAGAGACCCATCTTTGTCCAGGTCGAATCTGCAAAATATTTCCCG
>164508
GGTGATGAAGAAGATGATCAAGGTGAGATGATGTATATGAGGGCTAAGTTTGAGAGGGTTGTGGGGTCAAGAGATTCGGAAGCTTTCTATATGATGAATCCGGACAGCAATGGAGCTCCTGAACTTAGCATCTATATGCTTAGAANTTGAGACTTCAAATTATCAACTTGTTTGAAGAAG
>164647
GTAGAAGTTTTGGTTTGTGGGGGTGCACCTAGATCCGCTTTCCTTAATGCAAACGTCGGGGTCTTTGATAGAGCTTTGGATACATGCGGCCGGATCAAAATATCCGACCCGGATCCAATATGGGTCATGGAGACCATGCCTTTGTCACGTGTCATGGGTGACATGTTGTTGCTTCCAAACGGCAACGTTTTGATAATTAATGGTGGATCCACCGGGACAGCTGGGTGGGAGTTGTGTCCTGACCCGGTTCTAAACCCG
>164697
GTCCAGATCTTGAAGGTACAACATTTTCCAGCATGGTTTCAGGGTTTTCACCGAGTAAGACCTAAAACATAAAATAGTTGTGTGAAAACTTAAATCCTAAAAGATTATGCAAGGGTATTATGGGTATTAACCTTGATTACTGATGTGGCTGATGATGATATTGACCGGAGATTGTAGCTGCAAAAA
>164708
GCTTTTGCTGCTGACACAGCAACAGCTGCATTGTTGTGCAGACAGAATCCCATTGCCTGTTTCACACCCGCATGATGACCTGGCGGACGGACCTGACCCATGACCCATGACACATAATTTATAAAGATTAATGGAACAAATAGAGGTGAATTATAGTGAGACCAAAATGTTATATAAATTTTGTTTTACCAGTGCAAATCCGTTTTTAGCACGCCCGGAATATATTG
>165669
GTAGAAGCAGCTGACGGAAAACCGAAGAAAGCGAAGAAAACATCAACGAAGGCCAAACCTAAAAGTCCATCGTTGCATCCTCCTTACTTTGAGGTATTAATGGATTACATTTCGTGGTTTTGTTATGTTAATTTCGTGTTTTCTGACAGATATGCGAGTTTATGGACACGATTGTTGTTTTCTGATGTTGATTGGTGTTATTTTTAGATGATCAAGGACGCCATTGTTACGTTGAAGGAAAAGACCGGTTCAAGTCAGTACGCGATCGCGAAGTTCGTCGAAGAGAAGCAAAAGCATCTTCCG
>165680
GCTAAGCCCAAGGCTGCCGCAAAGCCTAAGACGGCAGCGAAGAAAGCGCCAGCTAAGAAGAAACCCGCCGCCAAGCCCAAAGCAGCGCCTAAGGCTAAGCCGGCACCGAAGGCAAAGGCGGTAGCAAAGCCGAAGGCAGCTGCTAAGCCCAAGCCCAAGGCCGCCGCAAAAGCCAAGACAGCGGCTCCCAAAGCTGCGACAAAGCCCGCCGCGAAACCGAAACCCAAGACTCCAACAAAGCCG
>167342
GTTTCACCTCTACATGCTACATGATACAAAAATTGTTAAAAGGTTAACACATATGGCGGGAGCAAGCAACATTAAACATTCCTTCACCACCTAGATATTCAATATGTATGTTATTGGTCAAATAAAATGGGTTTTTTATTCATTTTCATTTGAGGGCCCAATCCTCCATTTGCCGGCTTGACCTTCCGAGGGTGAACTCAAGATTCAG
>167518
GTTTTTAGATTCAATTTAGCAAAACGATCCACACATATCCTCCGTTTATGATCCAAAAAATGACAGAAACTTACCGTCCATCTCCTCTGCTACATGCTTCAGGCGGAGACCGCAATTCATCACTAGGAAGCGGCAATGGCTGAGGTACCGCCGACAACGACCAGTGTTGCTGCAATTTATGAGGCGACCTTGACTTCGAAATTGGGGAAACTGGCAACGATTTTGACCTACTACCATCATCTTCCTCCGGCACACAAAAGTCCTCCACCGTTACAT
>167523
GTTCTAGATCTGATCGATGTGCGACGAATACTAACGGCCATGGTGTGACTGGCGTCTCGATATCATCTAAAACTTCAACTTACCATCGCCGGAAATGTTATCCCGACTGCATAAATGACGAAAAGGATGATGGCGATATCGGGTTGGCTGTTTCTGCCAGGAGTGCTCTGACCACCGCCTCCACTNNNNNNNCACTTGGCCCCAAAAGATTCAGCACCATCGACATTTTTTATTCTGCTTTTGCTGTTGTTCC
>168315
GCGATTTCTCTCGATTTTTCTTCAATTCTTTATGCAAGATCTTTGTTGTGATATCGGAGAAAAAGTTTCTCTTCCGTCGACGGCGACTGTGACGGAGACGGAGACGTGTTCTTTGGCGTTTGAGATGACCGGCAACGACGTGTTACGGAGTGATTTTGTGGAGCAGGAGGAGAGTTCAATTAT
>168663
GCTGATGCGATTGACTAGGGTAGACGACAGTAGCATTGGCCTTACTACTGGCATTGAAAAAAGATGTCGTTTGCTGCTGCTGCTTTTGCACCATTGATGGGCTGTTAGCAGAAGGTAACAGAAGAGATGAAGGGTATGTGTTACTGGGTGTCACCGGCTTCACGTGGTTTTGTACGAAGTATATAACATCATTGTAAAGCTTCCGCATGTGTGCTAGTNCCGACATCA
>168766
GGCGCTTACAATGAGAAATGGGTTTGGCTTGCCACCTATATTTTCACAAGAACAAGAAATGCTAAGGACAGTGGGATACAAATTACCAAATCCAAATGAAACCGGAG
>170076
GAGTTTTACGAAAGCGATGCAGCGACGCCTGCGTCCTCAGACCTTGTCTCGAGTGGATCGAATCTCCCGAAGCCAAAGCTCGTGCTACACTCTTCGTCTCCAAATTCTTCGGCCGTAGCGATCTCATCAATTTCATCTCCTCCGTCCCCGGCCACAAACGGAACGGTAAACGCGCTAATGCTCTATCCAACTTCACATCGATCGCATCCTAATTCCTTCTATTTTAATCACTAATTGTGTCTGAAATTTTGCATGTATGTGCATTTGATTTTCATAGCGTTGTTCCAGTCACT
>171093
GTTGGGCTAATCGAGTTCTTCTATAAACAGTCATTAGAAGGCATGCAATCCTTCTTGACAGCAATGACGTACTGCTCCTACTCATTTGGATTCTATTTAAGTTCTCTTCTCGTGTCCCTAGTGAACAAGGTTACATCCAGATCAGGCCATGGTGGATGGCTCAGCGACAACAACCTCAACAACGACAGACTAGACCTTTTCTACTGGTTATTAGCCGGTC
>171108
GCAATAGCCATCATTTCGAATGCTTGAAATCCTGATACAGATCATTCAACACATATATTAGTCTTCAAAGATACACGCTGCATACTACTAGATGTTCGTTAGTCACAATATAGTATCAGGAACTTAAAATGCAAGTAAAATCATTTGGCGGTAGTTTATAAATAAAATTACCAAGGATGGCAAGAGCAGCACGCATGCCACCATGTTTGCCGGGCAT
>172839
GAAGAAGAGACGGATGATGAAGATAACGCGTTTTTTGACACGCGGGACTTTCTGTCATCAGGTTCTTTCAAAAGTACCGGTTCCGAGTTACGGTCCTCGTCTTTTTCATCTGACGATCAAGACCCGCAAGTTAACGAACCAGAAATTGATGCTTCCATTAGATCAGTTGGTACTAGCTTCCCTCGTGTTAAGAGGCGCAAGAAGTTGCCTGATCCTATTGAAAAAGAGAAGGGAGTAAGTCTTTGGTCGATGATCAAAGACAACATTGGAAAAGATCTTACCAAAGTCTGTCTTCCTGTATACTTCAA
>173617
GCGGCGAGAGTTGAAAGGGAGAGCAAGAAGATGATAGGGTAGACCATTTTTGGAGGAGAGAGGAAGGGGGTGGTGGCCGGAAAA
>176570
GCAGAATGATCATAAACTTGCCGTCGGCATGACTAAGGCCACCGATATAGCCGATGCTGCCACCAGCGACGACGCCACCACCAGCCAAATCGCCGGCACTGACACCACCCATGAAAACTCCGTCGGAGATGAGGAGAAAAGAAAGGTACGCATCTTTTGCATGGCAACAATAATTACTATTCTGATTTATTATTAACGAGACGTTGAAGATTTCATAATTATTTGGATCATAGAGAGATGGCAAAGATCATACCGGTGGGCCG
>177122
GCCGTGCCTCGGTCTCCGCCAACCGTAATCTCAGACTTTCAACAACCGCCGTGTTTAGGTCCGTCGGCGACCGAGACCTCACAGTCGGAGGAGTAACTTCGTCGCCGGATGGTGGTAATCGCTGGGAACCGTAGCACATGTTGCAGCGGCGGATGATCGGATAAT
>177742
GCTTGCATTACGCAAATGTCTCCGTCGGTACACCGAGTAAATGGTTTCTGGTGGCCCTCGACACCGGAAGCGACTTATTTTGGATACCTTGCGACTGCCGGAGCTGTGTCAAAGGCTTGGTTACAAGAAC
>178329
GTTTCCGCTTTAAAAATCTCACCAGGAGACCATGTCCTCGATCTTTGTGCTGCCCCAGGTAACCATGCTTCCATTAATTTGTTTTAATCTTTTTATTTAACTACACTTCTAAACCGTCGCTAATCCGTCACCAGGTGCTAAACTTTGTATGGTTCTAGAACTTCTTGGAAACTCGGGTTCTGTAACCGGTGTTGACGTGGCAAAACATCGCTTAGCTGCTTGTAGAACTTTAGTCCAAAAATACGCGCTTGGTGAACACTGTCGTCTCTTCGTAGCTGATGGAGCTTCATTTTCTCTCACACCAATCC
>179879
GTTGCCCTTCCTCAAACCGCCAGTAATTCCAGGTTCGTTTCTCTCTGCACCGATCATGTATTTTCGCTCTCTCCTTCGTCCTTTTCCGTTTCTTTTGTAACGAGGATGACGATTTTTACTAAATCTCTGAAACAAATTTGTTCCGGTGAAAGATAGCGATATATCACCTTGAACTTCTTAAAGCTTTTAGCTAGCGTTGA
>180033
GTCGCTTTGTAATGCGTGTGGAATCAGGTTCAAGAAGGAAGAGAGGAGAGCCAACGCGGCGGCGACTGGTGGCGGCGATATGTCTGAAACCCAACATTACCAACCGATGATGAACGGGAACCCGTGGGTTCATCACTCTCAATCCGCACATAAACTGGCGTCATGCTATTCTCCGGCGGCGGCAGCGGCGAAAGGGAACGAGTTTAGGTTCATAGATGACGTGGACGACAGAGATTCTCCGTTCCTATCGTGGCGCCTCAATGTT
>180040
GATTCAAACACAAATATTTCAACAAATTAACAAATCATGATGAATTGATGATCGCAGCAATTAAAACAAGCGTAATCGAACCAGATCGCCGGCAAACCTACCTTAGGGCCGCGGGGGCCGTTTCTCCAAAGTGGGGTAGAAGTGGTGTCACAGTTAGCGCACCGCCTAGCGAGTAAAGGGTCACCGGCGGCTGTTCCACCAATGTTAGCTTTCTGTGAATGTGGCACCGCCGCCGTGTTTTGCAAAATATCCCAACACAAATTAGCGGACCAGTTAGCAGACGGTCTTCTTTCATG
>180532
GAAGAAGTCTCGAACAACAGTGTCACAATGGTGGCCACCATGGCCACAAACCCTGTGAATGGAAAATCCCCCCATGGATGTTCTTTCAAACATGGGGACGTCAAACTCTCAAACGCATCGGGAAGTATATGAATAAAACCAGTAGCCAATATCACGCCGGAGGCAAATGC
>180843
GAAGGTCAGAATGATGTAGGTATTTATTTAGGGTAAGCATGATTTCGAATACCTAAATAAGGTAAGCAAGGAGAATATAAACTTACCGGAATTATCAGAATGTTTCCCGATCTTTTCTTCGATGTTTCCATTGACATTTATGGTTTTGCTGCTGTTACCGGTTACTTTTGCAGAATTTACATACAAAATGGAGCTTCCGTTCGTTCCTGGGGTCAATCCATTTGGTAAATTGATCT
>180849
GCAAGGTTGAAGTGTGTGAAACTGAGACAAAATTCCAAAGAAGGTGGAGTTCGTTTCGTGACATTTAAGAGCAAGGAGATTGAGAATTATAACGCATCAAAAGTACGATTGGCATCAATAAAAGCAATTTCCGTCCATTTTCTAGGTCATGATAAGTTTCTGATTTTGGACTCCGGTGG
>180922
GCGCAGGAGGAATGGCATTATCAAGTTTAGTACCATCCACCGTGAACTCAATCTCTTCACTAGCAAAAAGTTCAATAGCAAATTTACAAGTATGGGCTTTACATGGACTCCTCCTAACAATAGAAGCCGCCGGTTTGTCCTACGTGTCACAAGTTCAAGTACACATCCTTCTCTATTTCTGCTTGCATGTGTATATTCTGCATTACAAACTACAAACTATCANTTATTATTTATAATTTCACACAGGCAACACTTGGGCTTGCCATGGATATACTTTTGTCTGAAGAGA
>182639
GCTCACGGATAGTACTTGGTGGACCCCCACCGCCGACGAAGGAACTTTCAGTTCAATCAACAATTCTCTCTCTTCGTTAGCACACAATTCTCCGATTCGGATCTTACCCGACCCGAGAGCGACGGGTTTCGGTGCATACGAGTACACCGCTGTGATTTCCGCCGGAGATGAGCCGGAGA
>183865
GATAGTGGTGGCGGACCCCATGGTTTCACAGGCGGCGAGATTCCGTACAAGTGCCTTGTCGTTCATCATCTTCTTCATGGCAAAAGCGAGACTTAATGTGACTGCCAATGGGAGACCTTCTGGAACTGCGACGACAACAATGGTGACGGCGATTGCAAAATATTCCAGCAACATTAGGGCATCATCGCCGGAC
>184450
GACGGGGAACGGGTTTATAAAGGTGGCGAGGGAGGAGAGCAGCGATGACGGTGTATACGATCTCCGATTGCCCACCGGT
>184457
GTTCATCAATTAAAAACTAAAATTACGAATGGATTTTAAGAATATATTCATTACATGAAATCGATGGAAATTTGGCAAACCGTGTGATGTTCCTTGTCAATAGAAACCAATTCTTTGTAGTATCCGGTCTCTACGAACTCGTCTTCCACCGTTCCACTACGATCCGAGACTATACCCTGAAACAGTTACCCGA
>184565
GCTGAAGAGTACTTTACCAGCCGATCAAAAGTTGATGTCAAAGAATTAAAAGAAAACTATCCCGAATTTGCCCTTGTCCTTGATGTCAACAACCAAAAATCACTTAATTTATCTGATTTGAAGTACCATGAAGTCCCGGTT
>184874
GGTTCTTCAAAGGAAAACAGAAGAAGCTGCAAGAGCTACAAAAAAGCTAAAAGAGTTGCTTGAATTGCGCAAGGCTGCTAGGCGTAATGAAACCGCCGGTAAATATCTGGATTTAACTTTTTTCCACCATTTGTTCAAGTTTTTACTTACTTCACTCTTCCTCTCTCTTTCTCTCTCTAGCCGCCAAACCCACTGGACAAAATCGATCCGGA
>185303
GTTTACTTGTTTTAATCTTTGAGCTAAATGGTCCACTGTAATAAAAGGGAGGTGATAGATCATTACAGAAAGAAGGCATTAAAAACCCTTCAGATCTCCTATTTCCTTTTATTTTGGCACCCCCTCCAACTAATATTTTCTTCTTCCGGTTG
>186434
GAAGATCTTGAAATTTGCATTTTTCTTTTTTTCAAAAACTCCAACGATTTTTGTAAACATGGAGGAGGTGGTATTTCCTTCAAAATAACCGGCTCCATTCTGTATTACCCAATAAAAAACACAAATAGTTAACCTTTATCCGAGAAATAGCAACGTACTTTCATTGAGTTGTTTACTATANCATTCTACTTTCATTTGTTCCTATTACAGCATTGTACTTTTCATAATCTACAGAATTATAGCATTTTAATTTTTAATGAAACTACAATGGTATAATAAAAGAAAC
>187534
GGCGTAGGACTTTCAATATAGCCCTCTTCTGATTGCAAACTCAGTTTCGCACCTTCAGAATCACCGTTCCTGATTGCATCACCGCTTAATTTCACATCACCCGTGATACATACAGTTTTCTCAAAGAAATCAAGTGGAAACTCCGGCTTCAAACTAGCATAAGCTTTACTGTTAAGTATATCAGATCCCAACTTCTTAACTTTCTCCGG
>187674
GTAAGTGATATTAACGTCCACTATATCTTACCCAATTAGAGTCTAGCACGTAGCTATTATTATTATTATATTGATAAAGTTTTCAAAAAGGCCCCCCCCGG
>187944
GCGGACGGATCTTGACCCCATGCTGCCACAACCCCGCCTTTGCAACAGTTTGCGATTTGTTGATTGTAAGGGACTCCAGGTAGCAAGTCAACAACCGTAGGGGTCTTTTTGCAACAATGCGGCATATTGGCTTTGAACTTTGAACAGTCTCCTTGTTCGGTGGTTTGAGCCCCGACCATGGACCATATCACTTCTTTCTTAGCCCATGTCCACCCTAAGGTCCACCCCGGT
>188349
GCTTAAACCTCTGATTGTAAGATTTTTGATTTTTTTTCCCTTCACAACGGGTTTCTTTAATGTTAAAATCACTTATTTATCGACTGTACGGAAAGATTTGTTCACCGGA
>188366
GTCTGAGTGTTTTGTGGAGTCACTTTCTCTTATTATCATGTTTTTAAGTAGCTAGGAGTATGAATAGTCCATTAAGTCGATCTTGAAGGTTACTCCGAAGTAGTGACAGTCATTTAGAAACCCTAAGCAATAGAAAGGTAAAAGATGAAAGCGATCTTACTCATCACTTCTACAGTACCAACTCCAGTAAATAATGAATAAATGCCGGCCA
>188542
GGAGTTTGTACACACGTTTTGGAAGGCCACAATGGTGCAATCACATCAGTTGGAGTCGTGAAATCAAACAGTATGCCATTTTTTTAACAAATTAAATCTTTATAAATATAAAACATTCTATTCGTTTTCTAATTTTTTTCTCATTAAATCTTCAGATAACGAAAATGACACCAATATGGTCGTTGCAACCGGA
>188846
GAACACGGGCCCCGAAAATGATGCACGACCTCCAATCAAGCGGGTCCCACAGCGTGGACGGGAACTGGAGCGCGCTCGGGAAGCTTCTAATCTACTGTTCCGGATGCAAAAAAGACGGCTTATTCAACAAAATCCAAATCCCGGGACACTTTGCGTACCGTACACGGTTTTCAAGAACTTCCGGA
>189001
GTTGCTGAACCTCCGTTTGCCTCCGCCATAACTCTCTATCTACAATACAGGCTGTATGAGCTTACAGATTGCCGGATGG
>189082
GTAGCTTTAGAAATCCAACAAGGAGAAAATCCTACAGAGTGGCTTACTGAGCGGGCCCCAGAGCCCCGAGACACATACTGGCCTTTCTTTTCTGCATCTTTCTTAAGCAGATGGATTGG
>189312
GTTCCTCCGAGCCTTATTGCTAAGCTGCCTAACAAAGTTCGGCGGGAACCTCAGAATCAAAGATGACATACCATACGCCCCTTTACCGGAC
>190593
GAGACAAATTTCAGACCTTTTGTCGGACCACCGACCATGATCACGGCCACCACCTTCTCCTCCGAGTTTTTCATGTTATTACACAAAACCTAATTGCGATATCCGTATATGATTCAGAAAAGATCCAGCTATCGGATATACTGAGTTTAGTTCTAGTCAAGTAACTCGTCGGAGATGGTCGGCCCACGAGTCAATCGTTCATGGGAAATCGAGATCCCCGGTGG
>191181
GGAAATAGTTTCACTAATTTGGCCTGTGTCAGATATGTCATTTGTCTTACCCCCTTCTCACAAATTCACTCGTCTCTTATTCAATTAGAATTCAAGTAAAAAATTAAAAATACAAGCAGTGAGAGTGTCAAATGACCGGGTAAT
>191245
GGTGCTAATTAACCGATTAAATTAATATTTTTCTAATTAATATGTTTAATTTATCTTTTGTTCATTGTCATTTCTTGTTAATTAGGTCTTAAAAGAACAGGAAAAAGTTGCCGGCTTCGATGGTTGAACTATCTTCGACCCGATGTAAGAAG
>191811
GGAGCTGTGGCGTTGCTTGGGGTCGTCATTTTCATTACATGGTTCTTCCTCTGTAACAACAACAGGAGTGTATCTAGAACTTCAGAGACCGGCTCTTCTGATCCATCTCAAGGTCACTTTCGTTACAATCTTAATTTCTGTTTCATTAATTTCAAAATATTAACCCAATTGTAACAAAATCTCCAGTCGGAAGACCTCCGGGGGCTGAATTGGTCATCCG
>191897
GCATCCTCAGGCGGCTCACCCACAGCCGCCGCATCCTCATCATTCCGATGCTAAACCGCCGCATCAATCTTCCCGGCTCTTCCGTTGCCTCTACTGCCCTCGCCAGTTCTACACTTCTCAGGCACTCGGCGGACACCAGAACGCCCACAAGCGTGAGAGAGCCGCCGCTCGCCGTTCTTGCATGACCACCGCCGATAACCACATTCCAAACACAGTATCCACCACCGCGTATAGCTGGTTCGACCACCCACTTCAAGCCG
>192003
GCTTTGTTTGCGTTTCTAGCACCAGGGCTTGTGTTTCAGATGCCTGGAAATGAATCGCCTATTGGTTTCATGAACATGAAGACAAGTGTTATCTCCATGTTACTACACACAGTGCTGTATGGTTTGTTTCTTATTCTGTTTCTTGTCATACTGGATATACACATCTATGCTTAGCGGTTAGCATTTAGCATTTAGTGCCGGTATTGTATTATTTTAGTATTCATTCACCTTATTTCTGTAACATCTCTTGTAATTT
>192236
GATAATGTTATTCCTAGGTGGGTTTGGGTTTCTTGGATCTCTGTGGTGGTGACAGCCATTTCGGTTAGTATACTTTGGATTTCTAACCGGT
>192248
GCAGTGATGTCGCTGAGTTACTCGACTATTGCGTGGTCGGCGTCTGTGGCGAAGGGTGTGCAGCCGAACGTAGAATATGGGCCAAGAGCGAGTACAACAGCCGGGAAGGTTTTCAACTTTTTTAGCGCATTGGGTGACGTGGCGTTTGCATACGCCGGCCACAACGTGGTGTTGGAGATTCAAGCAACCATTCCTTCAACACCTGAGAAGCCTTCAAAGGGTCCGATGTGGAAAGGAGTGGTTGTTGCTTATATTGTTGTGGCTATTTGTTATTTTCCG
>192499
GAGGGTTTATAGATAGACACGTGCACATACATGATGCATATTACTTTAAGAATGGTTGAACTCTTACGGTCGCAGCATACCTATTGCCCACTGTAACATCCCATCGAGCGAAGGAAACCCGCCATCGAGTTCATCATGTTCATTCAACGATTCGTCGGTTTCAGCGTTCCGCGCCAGATGACCGTTACCATTAGCAGTGGACCAAAACAGGCCTCCGGAA
>192613
GGTGAGTTTGTAGTTTGTACTTGGAACTTTATGAAAGATTATTGGTTAATCATTTTTTGTAGGGTAGTAGCGACATCGATCAATTGGGGAAAATATTTGCTGCATTTGGGACTCCAAAAGCTTCTCAGTGGGCAGATATGATTTATCTTCCTGATTATGTGGAGTACCAATATGTTCCCGGACAGCCACTCCGGA
>192773
GGCGTGGTCATTCAGAAGACGAAGATGAATGCAACCAAAGAACTGGAGGACGCCAAGGGAGAAGTTAAGAGCTACCTAGGCCGCCCATGGAAGGCTGAGGCTACAGTGGTGGTCATGCAGTGCTACATCGGAGATTTTATGCAACCTCAAGGATGGAGCAAATCGGATTCATCAGAGGGAAAGAACTATCATAAGACATGTACGTTCAGGGAGTATGGCAACAAGGGACCCGGTTCAGACATGGATGAAAGGGTCAAATGGAAAGGATTTAAGGCTTTAAAAAATAAGAAATATGCTGGCAAATTTACTCCCGACCCCTTCATGAAGGCAAAATCTTGGCTGCCTAACGC
>192864
GATTCTTGTGATGGTGTCTGCATTGAGAATAGCAACATTAGCATGGGGCATGATGCTGTATCGTTCAAGAGTGGATGGGATGAATATGGAATTGCGTATGGCAGACCGACTATGAATGTACACATGAAGAATGTTCGTCTTCAATCTTTTAGTGGGTCGGCCATTGCTTTTGGAAGCGAGATGTCCGGGGGAATCTCTAACATAATAGTGGAAAACGTAAAATTGTATGATTCGTTAACCGG
>193054
GCTTATGTGAAGGTAGGTAATCGTGAGAAAGCTGAGTCAGCTCTGAGAATGCTTGAAAACGAAATGGGACGTCCTTCACGTGAGGCTTACCATTTTCTTATAACTTTTTATGCTGCGCTTAATAATCAAGAGGAAGTTCATCGCATATGGAATGTTCTAAAATCATCATTCGAAACAACCAGCAACATGAGTTACCGGATT
>193163
GATAATGTGAGGCAACAGCTGGCACGTATAATGGCAAGATTTAATCTGAAGATGTGCAGCACAGATTTTAACAGCCGGGACTACTACATCAACATCAGGAAAGCCATGTTGGCCGGGTATTTCATGCAGGTTGCACATTTGGAGCGCACCGGACATTATTTGACTGTCAAAGA
>193261
GTATGTAACTTCGACAGCGTTCTTGTTGGTAACCTATGCCAAATTCTTAACCAAATCACACAAGGTTGTGAATTGCGGTGGCGCAATTGTGACCCCGCGGCGGCTCCGAACCATTGCCAAGAAACAAGTGGATTACCTGCTGGGTGATAATCCAATGAAGATGTCATACATGGTGGGATATGGTTCAAGATATCCACGGAGGATTCACCACAGGGGCTCGTCTCTGCCATCACTCTCCGCACATCCGGCGAAAATCGATTGCGGGTCGGGGTTCACCTTCATGCAC
>193354
GCTTCGAAGGGTACCAAGATACATTATACACACACTCCCTCCGCCAATTCTACCGAGAATGCGACATTTATGGCACTGTAGATTTCATATTCGGAAACGCTGCGGCTGTATTCCAAAACTGTAATTTGTACCCACGATTACCGATGGCTGGTCAATTCAATGCAATCACGGCACAGGGAAGAACTGATCCCGGCCAGAACACCGG
>193374
GCCGTAGAACGTCGATACATCGCCTACGTTTCGTAATGCTATGGTTTGGTTCTTTATTGCTCCGGC
>193440
GAAACTGTGATCGGAGATTAATTGGATCTCAGTTACGGAGGATGCGTGAAGAGATTGGGAAGGAGGGTTTCCTGAAATGGGCCGGGGCAGTCGTTTTACGGTCTAGTGGGTTAAAG
>194242
GCTTGACCAAGATGCTCTTTCACCTTTTGGTCTATTAGGTATTGGTTTTGTTGTGCCTCATATTGTTGATAGTAGATCCGAACATTTGCCTGTCATGGATCAGAATCATGATTGAAAAACGTTGTGTAGTGCTATTTATTGATTTGAATTATATGGGATGTTACCTTGTGCTTGTAGCCGGC
>194366
GTCTCGTACCGTTGACTTATGGTGCACCAGTCTTGCAACTTGGGCCCCACTCACCTGTAAACAGTTAAACATATTCATTTACGTTGTTAGTTATAGATAAATTCAATACATTTTTACCCATTGGAGATTGTGATACATACCAAATCATAAATATAAACGCAAGAGTCATGGGACCCGGTAT
>194373
GCATAACTTTTTGACGGGGGTGCCGATCAATCCGACGACAGCTATTCCGCTGAGCAGTTCATTGTGTTTACAGTACAACTGCATGGTGCCACCCGTTCAGACGCCGTGCCCGATCGAAGCCGGCACACAGAAGACCCGACCCACATCACAATGCATG
>194398
GAGATAATGTATGTATGGGTGGTGAAACACTGGTGAAAAATGATTCGGTAAAGCGAAATGATAGAGCCCATTTGTTTCTGTCAAATGCTGAAGTCCAGATAAACTCTGGGAGATTACCAATATGGCAAAATACCAAGGTATACATTACAGACTCTTAGTTACAGGTGGCAAAATGGGCCGGTTGGGTAATGGGTCAAA
>194722
GCCGCCTTCCCGCCAATAGCCAGATCCACCAGTATCCTCCCAACTAAAGGAGCCATCTTGAACCCATGGCCAGAGAATCCACCAGCAACGACCACGTCCTCATTGAACCCTCCCCCTAGAAAGTCAATAATGTAATCCTCGTCTGGTGTCATGGAATACAAGCAAGATTGAGAAATCACCGGCCCATCTTCCCAATTGACTCCATCACCAAACCTTAATCTGATCCATTCTTTAAGATATCCGACAACCATTGTCATCCCTTCTGTCCCTGCTGTTTCATCCCTCCACGTCCTCCTATCCG
>194943
GTCTTGCTTACGCAAAGGCGCAGGTCCGCCATATTGTGGCCCCACATAATATATAGACGCATGACCATCTTTTCGCTTTGATGACATGTACGTCACATTCAATAACTCTAACAAATCATTTCTGCCTTCCGATAAAACCGACCCGAAAATATTTGTGAAAAACATCGTGCTGGTTGAAGCCGGTGATGAACTCAAGTCCGGCAGTGTCTCAAGGTGGCAGCTACCACCGGATTTCCAATCACCGCCCCTAAAACACCCACAAAACCGCCATTAATCAAGAAT
>195140
GTATCTTACAAATGCTGTCACCAAATTTAATGGTGGAGGTATGTTTTCATGGTCGTTATTGAAACCCTTTTGCTGTTCTATAAAAAGAAAAGTTTCTACTTTTGGAAATGTGATTAAATTCATGTTTTTTATTACGATGTAGTCCCGAATGTGTACCCAGTGGATCTTTTCGAGCATATTTGGGCCGTTGATCGTCTTCAGCGCCTTGGGATTTCGCGTTATTTCGATTCGGAAATCAAGGATTGCGTTGACTTCATATACCGG
>195622
GCTCTACTAAGAGCACCCAATCGACCGAAAATCAAAAACCAAATGTCGGTAAGCGGACTGACTTAAAAAAGATTATGATTCTTGGTGCTGGGCCTATTGTTATCGGCCAAGCTTGCGAATTTGATTATTCTGGCACCCAAGCTTGTAAAGCTTTAAGAGAGAACGGTTATGAAGTTGTTCTTATCAATTCAAACCCCGCTACAATCATGACCGACCCGGAGATGGCTGACAGGACATACATTGAGCCGATGACACCG
>195771
GCAGCGTTTCCAGACAAACCACCTTCGTTTCCTGCCATATTGGGGTCGTTTGCACCTGAGGGATAAGCGGGGAACCCTAGGATTTGTTCGAAGAAGTCGTCAGCAGAGCCGTCGGAAGGATTGCTATTCGCCATGAGTGCAGACACTTGAAACTACTTTAGATTGATTGCCGAGTAATGATACAAGAGCTAGGGTTTTCAAAGAGCAACGATTAAGAAATGCTGGAAGATCAACGAGCCACATAAATTGGTTTCCACAGCATAGTTATGAGACCGGAGA
>196172
GACTGCATCTTTGCACCCTATTTCTGCTCTGAACAAGGACCAGCTAGGTTCGCTGCCATTCATAAAGTGTTTGGGGCAAGCAATGTTTCGAAACTACTGCTTCATGTGCCTGCTGCTGACCGTTGTGAGGCGGTGGTTACTATTGCATATGAAGCTCAAGCTAGGATCAAAGATCCGGTG
>196832
GTCTCCGATAACGTATCAAAAAGCAACATAGACGCACCATCATCCGATACATAACAACTCACTTTCTCAATCGGATAATCAACCGACAATATCGATAGAACCGTGTTTGCAGTAATGATGGGTGGTTCCTTAAGCGGGTCAACCGAACTCACAAAGAAATCAACCGGCAAGAGCCCATTGGGTTCACCCTCGCGCTCGAACCGCAATGAAAGGCGGTCCAGG
>197064
GAGCAAGTGACCAACAGAGGAGCCTTCGTTCTGTTCCTGATTGTAGCAGTGCGGCTGGTGGTGGTGAAGACGGAGGTTAATTTATGGCCGTTGATGTTGGAGGAAAAACCGAAGCATTTGGAAGTTTGATGGAGATTAGTACAAGCGGCAGTAACGATAGCGAGGTGCGCCACCGTAGACATAGCGTCGCGTCACACAACCAGTCGCCGGAGAACCAGCAGGCAGTCGTAGATACAGTTACACTACTACCGG
>197195
GCACCAAAACTGCTCATGCTCCCGCGGCACCCTACGTTCGCGCCAGAAACAAAAGTCGCACTATCCGTCACGCGAGAAGCCCTAGATTGCAGAGCTTCACCTGCCGACCTATTGTTTGACTCCACGACCGTCAATTGTGTCGTCGCCCGCGACAACTTGTTCGAGCTCGATGGAGCTGATCCGGCTAAATTTCCTTTATTAGGTCTCGAGAAATGCAAGAAGTTTGCAAACTTCGGTTGGCTTGGTTCCTCTTCCACGGGCTTGAACGGAGGAATCGGGGGCCGA
>197408
GCAATGGCCAGCGAGACACACTCTTCTGGTCAATGGCTTGATCCAGATTCTGGTTCTGCTATTTTAAAAGATGGGGTAGTGGTGGGCAAGAGTTCTAATAATAATAATAACAATATATCTTTAAGAACCGGTGAAGAGTTTTCCATGGAGTTTCTTCAAGATCGTGGTACAAGAAGAATCCCTAATGGACATGATACGA
>197527
GAAAGTGTGCCCACAGGGGATAAATGCTGCACCCTTATGTCTTATCATGCATACGCAGCAGTTGTTGTACTTGTACCCTCCACCACCACCGCCTTCCACCACCTCCTCCTCCTCCTCCACCTCTTCTTCTTCATCATCCATATAAGCAGATCCATCGACTTCCAACAACGACATCAATGACATCCTCACTCCCGCCGGTTCTCCTCCCACTCCACCGGCGCCATGATTTTCATCCGTTGAGGTTTGCTCACGTTCCTCCACCG
>197587
GGGTCAACACTTCCAGCACCAATTGATGTTGAAGAATTAGATGATGATGTTGTCATATCCTCCCCAAGAGCATTTGAAGAAGTACTTTCTTACTTTCTTTATCTATTCATCTATTTACATCAAACCAAATTCATATTCTTAAATCCTACTTTATCTTCACAGGCTAAAAACAAATCAAGAAGAACCCGAAGACCTTTGGTGGTTGATGTGGAATCCGGTAAA
>197677
GAATTCGATGATCCTAAGCTCTATCACTATGCTATATTTTCTGATAACGTTGTTGCTGCTTCTGTTGTGGTCAATTCGGCTGTTAAGAACACCAAAGAACCATGGAAACATGTTTTCCATGTTGTAACCGATAAGATGAATCTTGGAGCAATGCAGGTCATGTTCAAGATGAAAGAATATAACGGTGCTCATATCGAAATCAAAGCCGTGGAGGATTACACTTTTCTGAACTCTTCATATGTTCCGGTGCTTAAGCAGCTTGAANCTACACAGTTGCAGCGTTTCTACT
>197832
GCTCGTACAAATCCATTCTTGCACAAAGCGTTTATCAATGTGTTGTAATCTATTGAACCTAAAACGAACCCATCATTCACCATTCTTTTATAAACTGAGAAGGCCGGTAAACC
>198776
GTGTTTTCAAAGGTGGCACTTCGCACCATTAGATCAGTTTCAAGAAAGGTATTTGCACATTTGCATGAGCTTGATCTACGATATCATTTAAGGTATATTAAAACATATATATTTTGTGTTTTCCTGATATTAAAATCCTCTTTTTTTATTCTTTATTGACTGTTTTATTTGCAGTCGAGAAACCGGGGG
>199085
GCTGTGGCTAATGCGTCTAGCCCAGATGGCTCTTGTTCTTCAGCCGCTCTTCCTTCTGAAACTTTTCGCTTCTTAAAATCTGAGATAATCAATTAGTATTTAAATTAATTAAGTTGAACATCAAAAAAGGATGATAATAGAATTTGTACCCTTGCCAAATTTAAAGATTCGTTCCAGGTCCCTTGTGTTTATCTCATCCGGAG
>199089
GTACTAGGAGAAAGCATAGGGGAATTTGGTGAGTCATCAACGGGCCCCACCACGAGACATCCACGTCATCGGCCTGGGTGCACATGTATCGTGTGTATTCAACCGCCAAGTGGTAAAGGAAAGCACAAACCCAATTGCTTCTGTAATGTCTGTCTCACAGTCAAACGTCGCTTCAAAACATTAATGCTCCGTAAGAAGAAACGCTTGTCGGACAGGGAGGCGGAAGTCGCACAGAAAGCACTGGACAACGGAATGGCATTGGGGGGAAGAACCGGAACCG
>199267
GCAATTTATAGAACCTGAATCTAGCAACAATCTCCTATGGCCATTATCTTCAGATTTTGAGTATATTTGAAGAAGAAAACCACAGGTTATGCAGATTTCGAAGTCCGGG
>199300
GTCATCCACTTGGCGAAATGGTACTCGCCTCTGTATATCTTCTTATACATCATCATGAGATTTGGGTCATTAAACGGTAAGTATCCGGCCGTCAACACGAACAATATGACGCCACACGACCAGACATCCGCCTTCGCTCCGTTGTATCCTCTCTTAGTGAGGATTTCCGGTGCAACGTAAGCCGGCGTGCCGCACAACGTGTGTAACATACCGTCGTCTCGGATTTGTCCTGTAACAGCACTCAAGCCGAAATCGGAAACCTTCAAATTCCCATTC
>199527
GCAGCGGTGGAGGAGGAGTAGCCAAAAACACGGTCACAGAGGCGGCGTTCGCTAGGGTAAAACACTCGAACAGCCATGTTGATTGCCTTGATCCACTTGTCGATTTCGACTTCGTTATCGTCGTCTTCAAGAGCTACATTTGATTTTTGTAACCCTGAAAAACCTAATCTCGAGAGGCTTTCTTCTAAGAAATCCCTCCGGCACGAGCTGTAAGCAAGCGAGCACTCCTTTCCGTACCCCGCAGCGACCATTCTTTTCGAGATCTCGTGTAGATCGTTGA
>199740
GACCGTATTCATTCTTTCTTGAAGAAGACACCACTAACTTCGGGACATATGTGAGAGGCGGTATCGTGACTCAAGTCAAACAGTCAAAGATCCTCAATTTCAAGCCTTTAAAAGAAGCACTTAAATCTCCAGGCGAGTTTCTGTTGAGTGACTTTGCTAAGTTTGACCGCCCTCCTCTTTTGCATTTAGCATTCCAAGCACTTGACAAGTTCGTATCGGAATCGGGCCGGTTCCCAGTTCCGAGATCGGAAGACG
>200283
GTGTGTGTGGGATAATTCGGGTCGGGTTTTCATCCAAAATGGATGGTATATCAACATTATCAACTAGTTGGAAAGGACACGCGGCACTCCCAGAAGACCTCGAGGAGGAATTCCGGTTCATGCACGTGAAACGGGCCATGCTCGTGTGCCGGGTCATAGCGGGTCGGATCGGATGTGACCCGGAAATGGGGGACAAGGATGACCCGGGATATGATTCGTTGGTCGGGAGGGAACCCG
>200432
GTCCTCAAGGAGCTTATTATATATGTCGAAATGTCTGGGGCACGAGGTTTATGGTTCTGAGATTTATCTCTGTAAATGGAGAATGGTGGGAAAAAGGAGTGTTATCCAGGTTGCGGTGAAGCAGATGAAGATGGTTATGATGCTATTGTTGTGGGGTCCGGATATGGA
>200492
GCACTGTACCTGGATACTGGTTCACCGTCTTTCTCATCGACAAGATCGGACGGTTCAGAATCCAGCTATTTGGGTTCTCAATGATGACAATCTTTATGTTCGCGTTGGCATTCCCTTACAACCACTGGACTCACCCGGAAAACAACATCAAATTCGTGGTGTTGTACTCGTTAACGTTCTTTTTTGCCAATTTCGGGCCTAATGCCACCACATTCATCGTCCCTGCCGAGATCTTTCCGGCCAGGGTGCGGTCAACTNGCCATGGGATCTCCGCTGCATCAGGTAAACTTGGTGCAATC
>200500
GAGCGCAATTAGGGTTTGGGCTCTAGCAATTTTGTAAACCTCGTGAATTGCGTTCATCTTTTTCGCCGCCGAGATCCATCCAATGGCAGTGAATATGTCCTTCTGGAATAAATTCTGGCTGTAATACGCAATATCGAGTAAGAACCAAGTGGTGGTTGTACCAAGCAAATGCCACCCATGTCGACGGAGGAATTCCTTGCTGAAGAGCCCGAAACTGTTATTGGGTCTTTGAACCACTTTATCCACCTTATGTTGTTCTGATTCAATGTCCATTT
>200622
GTTAACAATTTGTCATTTGGAATGACAATTAATGTGTCGACATTTTCCCTCAATGATGCGATTCCTTCTTGTGCTTGAACAGCTCTTCTTCGACCCTCAAAGGAGAAAGGAGTAGTCACAATACCAACGGTCAAGATTCCCATTGACTTTGCTACACCGGC
>201300
GAAGCACGCCGATGGGCGCGTGGTTGCGTGTAAGAGCGGGTGTGAGGCGTTCAATACTGACGAGTTTTGCTGTAGAGGTCATTTCAACAGCCCTCAGACGTGTAAACCGTCGAAGTGGTCGGATTTCTTTAAGAAGTCGTGTCCGGAAACTTTTGCTTACGCGCATGATAGCCCGTCGCTAATGCAC
>201408
GAACGTTCCATCATAAAAGTCCTCCTCACAAAGCTCAAATCGGTCAGCCCAGACGACCAACGGGCAGCTGCCGGTGAAATCCGTCTGTTAGCAAAAAGAAACGCCGACAACCGTGTAGCCATAGCAGAAGCCGGTGCAATCCCGCTCCTCACACACCTTTTAACAGCTCCGGATTCCCGCACACAGGAACACGCAGTAACCGCTCTTTTAAATCTCTCAATCTGTGAAGATAATAAAGGAAATATAGTTTCCTCCG
>201583
GTGGAAAGTGCGGATGTGGCTCAAGCTGCAAATGCGGCAGCGGCTGCAACGGGTAAAATTCCTTTAATTTTTCTACATAACAACCTTGATCATCCTCGAGAACCTGTTTTCCGGTAATTGATTGCTGCAATTTCATCGATAATTTAACTGAATTTGAATTTCTGTTTGCAGATGTGGAATGTACCCTGACATTGAGACATCGGCCACCACCGCCATGATCGTTGATGGCG
>202447
GCCCAAGGGGTGAGAAATGTAGCCATTGACCATAGAGCTACACCACATGCCATCACTACTTTGCCACCGTAATAGTCCACTAGAGTTCCTCCAGCAATAGGTGATATCAGATATCCCCAAAGGAATGATGACTGCCATCAGTGCCATCGATCAGAAGGAAAATCAAAACAATCCAAGTACCACTTCGTCATTATATCAATGATTTAGCCTAATCGTACTAGGTAACTGAGTCATTAAGCATCACAATTTTGTGTTTGGAATCAATCGCAATTTCA
>202745
GCCGCATATTATACAGTAGAATAACATCCTCCTCGGTCAATTCCACCTCAACCACATTCCCACCTCCACCGCTACCGTCTGCCACCGTTTCCTTTCCTTCGGTCGTTCTACAATCCGGTGAATCATCATGGTACAACCCTGGCACCACTTCCGTGGTGGCACAAGCAGTGTGTACATTAAACTCACACGCTTGACAACAGTATGCCCAGTTTCTTCCTTCCAGGACCTTGCTACATATGTTACAATATTCAGGATCGGTGTTACTTCCCCTTCGTGGAACAACCGGA
>202875
GATGGTAAAGATGAATGGTCAACATTCTTCCAACCTCAAATCTCTCTCTCTCTTCAATCTAATGGCTGGTTGTGTAATACAATCGAAGAGATAGAGACCATGGGATGTGAGACGTTGCGAAATTACATAAAACTCCCTGTTTGGTGCATTGGTCCACTCCTCCCATCAAAAATGTTGAAAAAGGATCCGGGTTCACGTCTTATCGGTCAAAGATCCG
>203083
GGAACAGACACTTCGGCAATAACTACAGAGTGGGCTTTGTCGGAACTCATTAACCATCCCAACATAATGAAAAAAGTTGTAGAAGAAATCGATCAAGTTGTCGGAAAAGAAAGACTTTTACAAGAATCGGACATACCAAACCTTCCATACCTCCAAGCAATTGTGAAGGAATCGCTTCGGCTTCACCCTTCAGCCCCACTGATTCAGAGACTTTCAACAGAAGATTCCATCATCGGAGGTTACCATATTCCGGCGAAGACTCCTATTTTTTTCAACGTATGGAGCGTCGGCCGAGATCCATC
>203125
GATGTTCCGCAAAATTGGGCCAAAACTAAAATAATCGAAAACAACTTGTTTGGTTTCTTGAGAAGAAATTTTTTTGTTTGTTATCTATATTTCTCATGTACTTCCGGTT
>203467
GTTAGGTTTGGTGATGGGACTCGTTCTCTCGGTCATTGTTGGTGTTGGATTAAGCTTCTCGTCAGGAGTATTTACAACAGACATCAAAGTTCTGCAACTTTTAAGTTTAGGCATCCCGGTA
>203633
GAAGAAGTGGCGGGTATAAAGCAAGGTTTTGATTTAATGGACACGAGCAAACAAGGGAAGATAAATCTTGTTGAATTGAAAGCCGGGTTGCAAAAGCTTGGCCATCAAATTCCTGATGCGGATCTTCAAATACTTATG
>204121
GGTCCAGCCATTGCAAGCATTTGTGACGGTCTTTTGACACCGTGGAAAATGTTTTGTCAATAAGATTTAACGGCCCGATTGCCCAAAGCTTCTTGGTGTCATTCATCTCTTCTCTCTCGAAATATTCAAGATATTCAGCTTCAATGGCTCTTGATGTATCGAATAACAGTCCAGCGTGAAAACCGGCATGGCCACGATGAAGTTTCACAAATTCTATAAACTCCGGCGTGAAACATCCATCATTAGACGGGAGCCGTTTTAGCATTCCC
>204273
GATGATGCTGATGATACTGGGGATGTTGTGGTTTTGGGCTGCATAGTTGGGTTTGAGTTTCCCGTGGTTATGGTCGGAACTGTTGTTATAGGTGTAGTGACATCCATAATTTTTCCGGCGAGTGAA
>204424
GCTTAATGGTGGCGGGGGGTGGTGGACATGTCTAAAGTTTTAAACATGAAAAATGGTTGTACATGATATATTCAATGATTTTTTTTCTCTTTGGAACCGGAGCAATCAAAAAGCTAGAGAAAACAAGGACGAAGACTACAACAAAGACGAGCAAATTACTAAAATGCAACAACACCAGA
>204459
GCCCAACACGATTACGCCACGTCGTCATCATCTCCCATATAAACGACTCCAACTCCTCCACCCCACCATCCTCAAACCAATCCAAACCTCGCCATCTCTCTCTCTCTCTCTCTCTCTCTCTAAAATGGAAGGCTTAATCCCCTTCGTTTACAGGGCCATCACGCAACAAAGGAACAGCACCG
>204504
GAAATGGCAGGGATTGTGAAGCCACAAAGTGGGTTTGTAATCACACCCCACAAAGTATCGATCTGTATTCTTCTCCAGGTCTATGCTCCCTCCGGTCAATTT
>204575
GGTGGATATGAAGATGATGGAGATGATGGTGATGTGTTGATATACAGTGGCCAAGGTGGGGCCCAAAGTAGAGGTAAACCACAAACCGATCAACAACTAATAAGAGGTAACCTTGCTCTTGAAAAAAGCTTACACAGGGGTAACGAGGTACGTGTCATTCGTGGTCTTAAAGATCCTCATCATACAACCGGGAAAATTTACGTTTATGACGGGTTATACAAAATACACGAATCTTGGATTGAAAAAGGGAAATCCGGTTG
>204732
GTTGAAACAGAGCCAGCAACATCAACAACAGCAGTATCAGCAATTTAGACCGCCAACCAGGGGTAGGACGGGGGCAGGAAACATGAAGCCGGTGGCGCTGCCGTTATCTGCTTGGCCTACTCTGCAACAATCTCAGCAACATCAGCAGCAGCCACCTCCAGGATCGGGTATGAGGGCTGTCTT
>204801
GGAGAAGAAGCATTCCGAATTGCAAAAGATAATTTCCATGCAATTATTCACGGTCTTCCCTGTGACATTAAACCGCACAATCCCGATTTATATATTGACAAAATAGATTGGAACGCTAAACTCGACCATAATCTGATACTGGAGTTGGATTCCGATTACGTGACTCCTGATTCCGATTCCGATCGTGAGCCCGTAGTGATATTCGGGGATGCCCTCCCGGACCCGTATAGAAACTACTCTTCACCCGGTTGGGGAGATGAAAAGAAAAACGGGGGTTGTCAGAATACGATGCCGGA
>205070
GTCCGTCCGTGATTCAGGTAACAACCATTGCCATTTTCTTTACAGACATCAAGACCTTAGGTTCATTCAACATGTTGATCAGGCCCCGTTTCATGGCGGAGATTTTGTTGCTTTATCTCTCTCTTCGCAGAATACCCACAACGGAACTCCTCCAGTGGGGTTGAACTTGCAAAGTTATTATGGTGGTAGTGGTGGAGATATTCGCCGGAGTG
>206186
GCTACATGAAGACGACGATCGTGAAGATGAAACGAAACCAAGTGCTTTTGCGAATTTGGCTTTGATTCTGCCGAGGAATTTCATAGCGGAGAAACCTGAGCTTTTTGGTGGCCGGAAAGTCCATATCCTAATCATCGGTTCCGTCGTGCTGGCTCTGTCACCGCCGTGTTTGGTGAAATATAGCG
>206449
GATAATGAAAACGTGTCAATGGCATCTGAGAAATCATCATCACCGTCGTATTCATTCTCCACAAGTTTCCTGCCTGGTGGTGGCCGTGGAGGTGGGACTGGAAAATCATCGGGGACCTGAGTTTCTATGTCCTTGGGCATACCGGCAC
>207343
GCTCCTCTTGTTTATGAATCACTTCCGTCATAAGCCTTCCAAAGAAATCCTTCCACTTCCTCTTCCTCTTCCTCCTGAGTTCCGGCGGCTCCTCGTCGGAAGAAGTAGAAGAAGAAGTGGTATTAGAAGACGAGAAAGGAAAGGCACCGGCGTGATTAACCATCGCAGGCGCTGCAACGGAGATAGGACTGACGTTGGCCTGATGAGATCCGGTGATGTTGAAAGGAATTACAACAGACG
>207460
GTACTTCATGCCACGACGGCGAAAGGTGTCGCAGATAGTCGACGCTGATGTATGCCACCGCCGCAAGGCCCAATCCACCACCACGACCACCACCGGCAGCGGCACCGCCACCATCTCGTTTCCTGAATTTCGGTGATGACAGCACCATTGAAGTGGTCCGTTAGCTGAAAGAGACCATCTTTGATGCTATTAAATCAATTGCGACTTTACCCAGAC
>207465
GCCTTTGCTATGGATCGTACTAGCACTAATCGCAATTACACGTGTTCCTTTCTACAAGCACTGGTCAGCTGAACTTCGTTCAGCTCTAGTATTCATCGCCGCTTTGGTTTTCATGCTCTGCACCTTACTCTATGAAATGATATCCGTTCGTTCCGTTACCGCCGTGCTCGGTCTCACCTGGCACCGGTA
>209055
GCCGCTGCTGCCGCTGCGGCAGCAATGAGTCCTTGAGTGGCGGAACCATTTAGGTTATGATTCTGGTACTTGGAAAGTTCGGATTTTGCGTAGGTAAGATCCATTTGAAGTTGGCGGAGTTGGTGTTGGAGGAGAGAGATGACACCAACGCACCCATAGACAGGATCCCGGAGCCGCATATCTGCTTCATAAGCGAGCGAGTTCACAGCGTCTTCGCGTTGATGAGGGTGAAGTTCGTTCAGAAGCTTCGTCACGTTGCTGGCTCCAAACACTTTGTGAACG
>209541
GCCGGTGGGCCCACCGGTGCACCACCACTGCATAACTTTGATCTGAACACTGGCTTATCTATGGTTGGAGGGAAAAGGCGTGAGCCTGATGGGAGATGGGATTTTTTTCCGG
>210151
GATAAGTCGTTCTAGAAGATAAGTGGCTGAAGGAGGGACAGAGACATACCCAACTTACCACCAGAGAACGAAAGCCGACGCCGTTCTTCACCGGACCATCCGCTACCG
>210169
GCTTGTGCGAATGGGATACTCCAAAGAACAAGTCACCCGTGCTTTTATTGAGGTCACCGAAAAGTCACCAAATGAGGAACCATCTTCACTTTGGCTATCTGTCTTATGTTGTCTTCGTGAAGTTGAAGTTTATGATTCACCTTTGACCTTCCGGAATGTTCCGGAAGTCAAACA
>210302
GGTGATCCGTATGTTGAAGAAGATGACATTCCTGTAGTTTTAAGATCATGGCAAGCACAGAACTTTTTAGTTACAGCATTGCATGTCAAAGGTTCCGGAACAAATATCAATGTCCTAGGAGTTTCAGAAGTCCAGGTTTGTATGTTCTGTTCAACCGGTTT
>210787
GTAGATGTACGGCGTCAATTGTTAATTAGGGGTTTTGATTTGTATACAATTTACACAAAGAGATCAAAGGACGGATCAATCGATTCGCTCACAAATCATCGTCTATTACATTCCGAAATCAACCGGAATGCATTTTAGCACGATTATTGAAATACAATGACGTAAAAGGAAAGGTAATCAAAATATAAACCTCGTACTGGGTAAAGACGACGGTGGCGGTGAGTGGAGAGGGAGATGCGGTTGGTGGCGGAGCGGTGAGTGGCGGGGGCAATGGAGTGATTAAGGGAAACGGATGGTAGAGCGGAGGCAGTAGCGGCGGTCAT
>210929
GATTTTTTCCATAATCAAACACTCCACGGAGCCAAGTGTAGCGTTTCGATTTCACGAAAAGGAATTATTCTATTTGACCTCGTTATGGTAAATTCTACTTTCTAGATCCGCCACTGTCTTCAGTAAAGCGTATATAGACAAAAGCAATCGTGAAATTGAAGAACAGGAAATGCAGGAGAAATAATTGAGCTATTTAGTTACCATTGAGTGTACATATCAAGAACAACAGTCTTATCACCGGCCGAAT
>211860
GGTCCGAGCTCGGGATCGAGTTCGAGTTCTGGGTTTCAGTCCCCTTTTGGAGATACGACTTTCACCAAAGTGTTCGTTGGTGGGCTTGCTTGGGAGACTCAGAGTGAAACCATGCGTCAATACTTCGAGCAATTCGGAGAGATTCTTGAAGCTGTTGTGATCACTGATAAGAACACCGGCCGATCCAAGGGTTATGGTTTCGTGAGTGTTATCTTTATCTATAATC
>211885
GTGTCAAATACATAACATCCTGCCACAACGATTTTATATTAATCTTTTTAATGAAGTTCTAGTATAATCCATCAATTAAAAAATCATCGCATCCTGAAACAAAATTTATAGTAAAATTTTAAAATTCTCTTATTGGGATATTATTTGGCCCCACCAGTTGGAGGTAGAGGTGCGCATTTTCTGGCTGTAAACCGGTCCCAAACAGGTCCCGGGCTAAATAGTATAGGACATCAGGTCCCG
>211954
GATTGAAATCAAATATCATCAGATAAATCCCACGCTTCACAGAACAGGATAACTACAACGCGACCTCACCAGAAGAATAGCACCAGTCTTGAATGAGCCAAGTGAAAGCATTTCAATTCCCTACAAGTTTTTATGCCTTATTGTTAACCATAGTATACATGATGAAATATAGAATGATTTATGATTATAAAATCCAAACCTGGATGCAGAATGCAAGTCCCAAAATATTGTTAGCTAACCAATGCTTCTGTGCAACATACCACACACAAAAAAAAGTCCCGAGAATC
>212207
GCAAAAGCAGCAACAATAGACCAGAAAATCGGTCTAAGTGAGAAAATCAGTTTGGGGACAACATTAGTGAATGAGAAAGTGAAAGAGATGGATCAGAAGTTTCAGGTGTCTGAAAAGACCAAAACGGCCTTTGCGACCGCGGAACAGACTGTGACTGTTGCGGGATCTGCACTTATGAAGAACCGGTATGTGCTGACTGGGACTGCTTGGGTCGCCGGGGCTT
>212224
GAAAGAGTACTTGATGAAATGGTGAAGATGATTGATGATCCACAAACAGTTGTCAATAACCGAAACAAAGCTCTAATTTTGATTGAAGCATGGGGGGAATCCACTGAAGAGCTCCGGTATCTTCCTGTTTATGAAGAAACATACAAGGTATTATTAAAACCTTTCATGACCTGTAAACTCTTTTGATTCCGGTTATGTTATCAATCAATCTCTTCATTGATTCTGTAATCCCAGAGTTTGAAATCAAGAGGAATACGATTCCCGAGTCG
>212255
GATCCAGAAAAGGAACCCCCGCTTGTTACTGCAAACACCATATTATCAATTCTAGCTGCTGATTATCCTGTTGAGAAGCTTGCCTGTTATGTTTCTGACGATGGTGGTGCGCTTTTAACCTTTGAAGCCATGGCAGAAGCTGCAAGTTTTGCTAACATGTGGGTGCCGTTTTGCCGGAAGCATAATATTGAGCCCAGGAATCCAGAATCGTACTTTAATTTGAAGAGGGAT
>212365
GCCGTGTGATCTTCTAGTCTGTGAAGCCATTGAGTTGGTGCATTATTTGAAGCCATTGATCTGTCCCATATGTGAAGAAGGTTGTCGTTTCCACCACTGGCCAACTGTTGGCCTGAAGCAGACCATTTCAGACCACAAACTTCTTGGTGGTGGCCACTGTAGGTTTCGACTATGGGTGATCTGATTCTAACATCGTTGTTCACGATCCGACCGTCCATACCTCCGGTGGTCAAGATATGGTTGTTCCAATCGAGAGCTCCAACTCGAGATTGGTGGCCGCCTTTCAGTGTT
>212504
GGAAAAGAAGTGTTTGACGTGATTGACAGGAAATCTTTAATAAGTTACGATTCAAAAGGGGAGACTCTTGAAAAGATTACCGGAAACATCGAGATACGTGACGTCCATTTTGCTTACCCATCGCGAAAAGAAAAAATGATTCTTCAGGGATTTTCTTTACACATCCCCGCCG
>213467
GATAGAGTTGTACCTGTTCCACCTTCAATTGATCCTATTGTAGCCGCTGCCGTGCTCTTTAAGGGACTAACCACCCACGTTTTGGTTCGTGGTTGCTTTCAGGTGATGAGAATTTTTCTATTAAATCATAATCCACGAATGCCAACATATCATCGTTAATATGACCCGGTTGTTAAATTTGAAAACAGGTTGGACCTGAGCACACGATCCTCGTGCATGCAGCTGCGGGTGGAGTTGGATCATTAGTTTGTCAATGGGCAAACGCACTTGGTGCAACCGAGATCGGAA
>213755
GCTTCTTAGGATTGAAGAAGAGTTGGGATCAGGTGCGGTGTATGCAGGAGAGAAATTCCGTGCACCGGTCGAACCGTACTAGACTGAACCGTCAACAGTCCTCCAATGCAACTTAAGAAATAAGCTTTAATTAATG
>213881
GTGTGGGTACCATGCCCATCTTGGTCTCTCGGAGATTTGTACTCTTCGTCTTCATTGATATTCCCATTCGCTGCTTCATATCCACGGTAGAATGCTCGAGCACCAACAACTTTGTTATTACAATGTCGCTTCTCGAAACCTCTACCCACTTCACATGCACCTTTCCAGTGGGTTGGGATCGACGTAAGCCCCCTGTCGTTGAAGCTTTCGCTCTCCGGCC
>213896
GCGCAAGAAACAAGAATCCCCTTTTCCATGGCACCAAATGCAGCTATAGACAAACTGTCATGATAATAAGACGAAACACCGCCACCTAAAGAGATTGACAAGACATCAACACCATCCTCCACTGCCCGATCGACAGCGGAAAGAATATCGGAGCTGAAACAACCACCAGTCCAACAAACCTTATAAACTGCAATTCTTGCACCTGGGGACATTCCTCGAGCTGTGCCATTAGCGAATCCGAAAATATTCGCCCCATGCACCG
>214137
GCATAATTTCAATAAGATCTCAAGAGAATCATATTTGTCTTCCACAAAATGGTATCGTAATTGGTCTTATGAATCATAATTCTTCCATTTCTCAGATTTCAAATTCATGCCCTTTGTTGAAGTTAATTAAATGTCTCAAAGTGAAACCCAAATCATATATAGAGGTTCCGGT
>214384
GATACCAATGTATGCTTGTTAGAGAGGAAGAAAGAGAGACAGCTGGCGATACACCTGTCAAGTATCACGGGAAATGGCCACTCCGGCGTGCCTTTGGAATTGAGGTACCACAAATCCTTCTACTTTATCATCAACACTATTTGATTATTATACATTCCTTTTAAAAAAAGTTTCATTCTTTAATCTTGATTTCAGGAACCTGTGTCTGTGGCACTTTCTGCTCTTAATCTTGCTGTCCAATTTCATGGATGGG
>214483
GAAGCGGCGGAGGCTTTTAGACACACAGAGGATGCGGTGGAGAATGTGGAAACAAAGGAGTTGCCGGAAGTTCAGTCTTACGTGGATGAAGAGGAGATTTTCGAGATGCCG
>215200
GGAAATCAAACCGATTGCAAAAGATGGCAATGAATGTTATTCAAGATCAGAATTTCAGTGTTCACTTTGATGGTTTGTTACCTCTTTTTAATTTTATATTTCCGATAGAACGATCTACAATGGTTCTACTGTTCTTTCAGGTGTTAAGACCAACGGTTCTACTGTTCAAAAGAACAGAGGCGGTCTTGGAGGAAGGAAAGCACTCAACGACATATCAAACTCCGGGA
>215246
GCTGCTAACAGAACCCTCATCTCTATCTTCTTCCAACTTCATCCCTTTCAATCCCCTATACAAAACCCTAACTAAGCCAACGACAAAACACTACCCAAAACCATCGCCCATTCGATCCGTCCTTCAATACAACCGCAAGCCGGAGCTCGCGGGCGA
>215480
GAAATACAGCTTTTGTACACTGTGGATAAAGTAATTCTTGGAAATAGGTGGTTGAGAAAAGCCACCGGAATTCAACCTAAATTTCCATATGTGGTTGACTCATTTGAGAAAAGGTAAGTGAGGGCATTTACGTCTTTTTGCACAGACAAAAGATCGACAATGAGTCTCCCTCCCACCTTTTTGGGTGGGATAAAAACTTGCAACTTTTATCTTATTGACAGCTATCCGAG
>215925
GAGGAATCGATTTGCTGGGTTACGGAGTTCCGATCCGACGGTGGAGAGAATCACAGGCGGCGGCGTAGAGAGTAGGCGGCGCAAATTAGCCATAGCCATTTCTTCGTTGTGAAGAACAGTGAATTATTGAAAAGAATATTATTATTATTTGTTTTGTACTTTTGTTCACATACAGTTTGGTCCGGGACAGGTGATCGTGGGTTAATTCAGGCGGCATGTGTTTGCTATGCCACGTCAGCACTCTAGAGTATCACACGTGTTTTAAGGGCCG
>216468
GCTTCTAGAAGGTCAGCATCTCCAATGAGACGTATCCAAATTGGACGCGGTGGGCCCCGCAGACCTGCCATTTTAAATATCAAGAGTCTCAACTATCCTAAATCAGTAACTCAAAGAGACGAAACCGGTCAAAGTAGTCAAGAGGAAGACGAAGAGTCAGAAAGACTCGCGAAGAACAACGCATTGAGAATGAGTGTTCAAGATAAAATAAGTTTGTTTGAAAGCAAAAAGAAAGA
>216691
GCCGCTTGTACAGCTAAATCCTTGTACGGGCTTGTTTCTGTTTTATCACCTCTGTATGTCAACAAAAACAATGATATTTTTATTAATATTAACATCATAAAACAATGAAAAAAATAAAATCAAAGTAATTTTTGAACCCGGC
>216997
GTTCGAATCTCTCTCGTACTCTGTGCCCTAATTTACTTCTCAATCGGGCTATTTGGGTACATCCTATTTGGGGATTCAATTGAAGCCGACATTCTAGTGAATTTTGATCAAGCAACCGGGTCGATGATTGGATCGGTGTTGAATGATGTAGTTCGATTAAGCTATGCGTTCCACTTGATGCTGGTGTTCCCTTTGTTGAACTTCTCTTTGAGATCAAACATCGATGAGTTTCTTTTCCCCGATAAACCTCTTCTTGCTAAAGACAACACGAGATTTCTTTTCCTCACG
>217046
GAATTCAACACTCTTATCGATGTTGACACCGCCGTGATCATATACCCTCCGAACTCCAACAAGCCGGCGATTTGGCCGAAAAACCCTGATGATATCAAGAAGTCCATCGCCTCTTACAAATCAAAAGACGAAAACGGGAAGAGAAATTATGGCGTCAAAGAGTACTTTGAGGAACGAAAGAAAAAGATCGACGATCAACTTGTCAAGGCTCGA
>217436
GGTGGCTCTCCTATGTCAGTTGGAGTTGTGAAGCTTTTGCTCGAAGCTTCCGCCGATGTTAACTCAACCGACGGTGACGGCAACAAACCCGGCGACTTGATTGCTCGTGGCATCAAATCGTCGAAACGTAAAGCTTTGGAGTTGTTGTTGAACGGTTTTGGGATTGAAGATGGAAGCGACGAAGAACAAATCGAAGAAAAAGAAGTTGTGTCAGCGAAAAAGGAGTATCCAGTTGATGTATCGATGCCTGATATTAACAATGGCGTTTATGGGTCCGATGAGTTTAGGATGTACACGTTCAAGGTGAAACCAT
>217630
GGATCGACATATATGCAACAGACCATCGGTGGAAAACCCAGAGCACTTGTCAAGCTTAAGAACCTGAAGAACATGGCCACGCGAACGTGCAAGTAGCTCAAGATCTTCATCTTTAACAATCATCCTTCTAAAGTGGACAGCCTTTAAGCAAACGAAAGATCTCGCAATCTCCTCCACCCACGGCGTCACAAACCCACCCCAATCCTCCGAGATCAG
>218539
GTATCTCTGGTGAAAAGCAATACCCTGGCGGTGTTGGCTGAAGAATGGAGTTCACATGATTGTAGCAGTAGTTATAATCTTTGCTCATTGGCAGTTTCAACACTGAATCAGGGTTTGATGATAGCATGATTAAGTTATTTTGATCACTAAATGGTGCTGGCTCCGGCTGCGGCAGTATCTCCGGTGAAAAGTAATGCGCGGACGCAGGAGGCTGAAGACTCAAGTTCTCATGACGGTCGCAGTTGTNATTTTGATC
>218849
GCCATCGCTTACGGATTAGACAAGAAAGCCAGTAGTGTCGGTGAAAAGAATGTGCTCATTTTCGACCTCGGTGGTGGTACTTTCGACGTCTCCCTCCTTACAATCGAAGAAGGTATTTTCGAAGTGAAGTCCACCGCCGGTGACACACATCTCGGCGGCGAGGACTTTGATAACAGAATGGTCAACCATTTCGTTCAGGAATTCAAAAGGAAACACAAAAAGGACATCACCGGA
>218860
GTTCAGGCGGCGATTTTGAGCGGAGAAGGTAACGAAAAGGTACAAGATCTTCTACTTCTAGACGTCACTCCTCTTTCACTCGGTTTAGAAACCGCCGGCGGAGTCATGACGGTTTTAATTCCGAGAAACACGACGATTCCGACGAAGAAAGAACAAGTTTTCTCAACTTACTCCGACAATCAACCCGGCGTTTTGATCCAAGTTTACGAAGGAGAAAGAACACGAACACGAGACAACAACCTCTTAGGGAAATTCGAACTTTCCG
>219872
GCTGGAAACTTTGGGCATTTCGTTCAAGTTGTGAAGAAGGATGTCGATTTTCTTAAAAAGCATATCGGTGCAGGCATCAGTTGGACGAGCGAAGCTATTGGTTTTCCGGAGATTTCGAAGAAGGT
>219877
GCACGGCAGTTGTTTTGGGAGCGCTTTGTCGTTCTTCTTGAGGTGGATTGAGTTGCACAGCGGAGTGCGGAAGCAGGAATCGATGCTACCGCGGTAGAGGCACCGGCGGCGCTGAGCATTGGAGGGTAATTGGGCGAAATTTCCGGTGAATTTGGGTGGAGAGTTGATTGGGAATGGAGAACGAAGGGTGGGGAAAGGCGTAGCGTATCCTAGTTTCACCGG
>220175
GCCGAGGGGGGTGATTTGACCCGAGCCGTGGGTGCACTCGAAGAGTGCCGTAGGGTTCTATCGGGAACCGTGTCGTCTAGGTCCGGGGACCGGCTTTGTATGGCTTTAGATGCGGAGTTGAAAGAAATGCAAGAGAGGATGACTAGCCGACATGTGTACGAGGCATGGGGTAGGGCTTATATATTATCGGGGTTGAGCTCACATTCGTGGCAACGAGCCACGGCTCGTGGTGACTCGACCGATGGTTCGAGCCTGGTTCGAGCGTATCAGACTCCATCGATGGCTCAAATG
>220593
GCCATCACTCATGTTTCACGGAAAGTGTCCATGGATGCAATATGCTATAACAGCACATTGCATCCTACACACTTTCCGTCTTGCATGCCACAATTTTGTGATATGTATATGATGAAAGAGGGTAGTACCATGTAAAAGGCCTTTCCGGTCAAAGATACACCAAAACTTCAAAAGGAAAACCTTCGGTGGTTTCGGCTGTAGAAACTCTTGCCGGAAGTAGTAGATCTCCG
>224450
GCATTCCTTTTGGGAAGAACAGTAAGAATTAGTTGATATGAATATGATTTAGATGAAGTGGTGTCTATAGCATGATCTTAATCTTGTTTCTGTTAAGTTTCTTTGCAGATTGGGCGATCATATGTCATTTCAAAGTTGGAAGATTACCCACAGTTTCAAGCTGTTGCAGTTGCTATTGAGAAATCCGGA
>225195
GCCGCTGCGGCTTGCACGGCGGCTTCAACTTTTTGTAGAGCAATGGATACAGAGTTTTCGATCGTAGTTTCGCGTTCCTCAAGAGAACTGAGAGAAGCTTTAGTTTCGGTGTCCAGGGTTTTGATCTTGTCCTTAATTGCATCCGATTTCTTTAGGAGGCTTTGCTCGAGCGAAGTGAAGTGATCTGAGAGCTCTTTCCAGAGAAGAGTGCAGCTGGTCATGAGTGATGTCTGTCGTTGGAATTCATCGAAGCTTGGTGTCTGAGTTGACTCACCGAGATCGG
>225202
GTCGGAACCAGCAAATGCGATGATGGTGAAGATAACCCAGAAGTTGACGATTCTGAGGGTTTGCTGCTGAGGTTAAAGTCCTATTGTGTGAAGATGGATTCGTTAGGGTTTTGGGGGTTTGTAGCTAGCAGGAAGAAAGAAATGGACTTGATGCGGGCTCAAATTCCGATGGCTTTAGCTGAGTGCGCAGATCCAGCTAGGTTTGTGTTGGAGGCGATTTCGGAGGTTTTTCCGGTGGACAAGAGGGCTGTGTGCGTTAATGATTTGAGTTGGGCATGTGTTTTGATACTGGAGAGTTTGATTCCG
>226176
GTGAAGGGCTTGTATGGATCGCTAGACGAGTTCTTAAAGCAATGTTCACAGTCAGGTGACTCTGCGTACAGTGCATTTAGATCACTTTTGGAGCGCCTTGAGAACCCGGAGACCCGAACCGAAGCCAGGG
>229421
GTGCCAGCACTACCAGTAAAACCTGATATGTAGGCCCTTCTCATGTAGCACTCGGCGATAAATTCACTCTGTATCATTGAAAATGGGTGCAAAACCTTGGTAAGTTTGAAATACTAGAAGGAAAGTCTGTTTGTGATTCAAAATGAAATTAGGTAAAGTGATGGAATCAAACCTGGTGAGCATCCTGAGAAGGAATGATATACGCGTCGATGTTAATACCGGGCTTCCCGAAAAGCTCACGGAGGGCGGTG
>229561
GGCATATCTTCCTCATGAGACACCTGGATATCTACGTTTGTACAGAGAGGAAGAGTTAAAACTCCTGCGAGGGGATGGCTCTGGGATGCTTGAAGAATGGGATAGGGTTTATGATTATGCTTTCTATAACGACTTGGGAAATCCCGATAAGGACCTTGATGATGCCCGCCCAGTTCTTGGCGGTTCTTCAGAGTACCCGTATCCTCGTAGGGGTAGAACCGGCAGACCACCCACCAAATCAG
>230420
GTAAGAACCAATCCTCCAACTGCCCATGAAACTTGTTCATTAATGGGCATTTCGCGCACCCAGTGGCGAAAATCATCGAGTACGCGGGAATTCTCGGTGGTCCGAGTAACACCGGATTGTGAACTCCGCCATGAATCCACAACAGAATCTAGACTTGCTTTTCCACCATAACAAAATGTTTCTTTAAANTCATTAAATGGTTTTACAGAAAACCCAGAAGCTTTACAAAGCTCTGTGCCATTTGAGACCCATTCAGATGCTCTTCCACAAACCATGTCACTC
>231463
GTCTGTAAACGTTGTTGTGTCTTCTCATAGTTTCCAGAGATTCAACTGAAAGAACTCAAAATCAATTCTCATGGGTGAGCAGATGATTGATTCAAACCATTACATACCGCCGGAGCTCGTAATCGACATATTCATGAGATTACCGGTCAAAACACTGATTCGGTGCACCTCCGTTTGTAAATCATGGTACG
>231507
GCTTTTGCTAGCGACATTGATTCCACGACTGTATACGGCGACGTATTGGTGATTGGATGAAGGTCAACGTACATTTCCATTTCTTCCGGTGTAATATCCAAATCTTCCATTTTAGGCCCTCTACCTAATCCCGCTTTTGCAAAATCGAACGCATGGAATCTTTGTAACATTTCGGCCCCTGTCAAACGTCTTTGTTTCGTGAACATTTTTCCTTTAAGCAAAACAATCAAATGAGACCTCAAAACAATCCCACATAGTTCCGGCGCTTCCAAGAACGGCGGCTCATCGACAAC
>231988
GTAGCCAAACTCTTAGGCATCGAAGCGCTACGAGACGGAGAAGGAGACGGAGACGACACGGGTGGTTGTTTCCTTAGAGACTTAGACGCAGAAGATTTAACAACTGTCACCCGGTTCCGAGTCGTGTTAGGTCCAAGAAATGATGGATAAACATAGTCCCGATCAGCAACCCCGAAGGTTTGACCGGGAAAAGTGTCACTGGTAGTAGTGCTGGAGCTGTCGGATGAGTCGA
>232549
GAGTGAAAAACTTCAATTGACTAAGTACATCTATGTAATCACGTTTTACACCTCAGGTTTTATGCACTCGAGAGCCATATTGCTCAAAGAATCCTATTACTGTGACCATAACCGATGAGTGCCCCGGTG
>234223
GGAGGAGGCGGAGTCGGCGACCGCATAGGAGGTTGTGGTGGTGGTCGAGATTGTTGCTGGGGCGTCGACGTAATTTGAAACGGTTGTACCTGAGGCTGAAACAGTTGTTCCTGCTCCCGTTGCTGAAACAATTGCTCCTGTTCACGAACAGGTGATGGCCTAACCGGATTCGGTTGTGACAAAAAATTGTGCTGTTGCAGATGCTCTTGTTGATGACTCCGTTGTACCCTAGTTTGAAATGTCTGTTGTGGCTCAGCCAATTCCTGCTCATGACCG
>235150
GGTACATTCTCTCATTCCTCGTTTCTACATCTTAAATTGTGTATATCTGGTGATTTTTCATTGGTTTCATGCTATTTGTTTATGATTTTTTTCTCTTACTAGAATGGATCATCAGTAGAAGCTGTGATTATGAGATACGATAGTCGATTAGGGAAATATGGAGGCAAACCTCGTCCCGGT
>235532
GAAAATCAGACAGTTTTACAGTAGATCGTGTCCTTTTTCTTTCTTTCTTTCAAATCTTTTGACCATGGTCGATCTTTTTGTGTAGTGTCGGATCTATATAAGTTAAAGTCAAATATTTGATAGTCAATCAATTTATTGGCACTGATTTCTTCACACAGAATGCATGCTCGATCGTCTTGGCCCCGAATCCTTTAGAGACTGGTCCAAACCAAAGCCTGATTTAGCTTTGTATATCCGGTCC
>236285
GATCTGGTCTCGAAACGTCTTTCATAGAGCATATAAACGACGAAACATGATCAGAAGCACCAGACACCGCAGTCAAAACAACATTCTCCTGGAAATTCACGTCAATGTCACGTCGAGACTGATATTGAAGGTGAAAAACATTCTTCTGTTCTTCAGAATCAAATCTTCTCCTCTTACTGGTGCCGCAGCTCGTACCATCTGTATCTCTACTCCGCCGGA
>238253
GCACGAGCGGCGCGTGCTTGAGCACGTTCGAGCTTATCATCGTTAGATCCCAAAAATAAAGGTCGATCCGGGGAGAGGACCGGCAATCTCTGTTTGTGGCCCGG
>238437
GTAGCGCCATATATATAGCCCTAACCAGCACAAAATAGTTGGTCGGCGGCGTCTCCTCCAATTACACAGATCACTTCGCCTCTCACAGGTTCGTCTCTCTCTCTCTCTCTCTCGCCGGTT
>239701
GCTTCGAGATCGAATCCGAGGCTGGAAGAATCTAGATCTTGGTTAGATTGTGAAGATGAGGCGTAGGCATTCCAATCAGCAAGAAGAGAGGGAGGTTGCTTTAGCAGATCGCTGTTCGTCTGGCTCGGCCCTCCGGTGAACCACGATTGCGCCGTTTTATGCATACTCCTCTGTTGTCTGTAGAACTCCGAACTACTTCCAGTTACTGTCAGCCG
>241661
GTGTTAAATTACTGATTTACCCCTCATGATGTGGTTAAATTCATGAAAATAAGGAATGGATGATAATTGATGTACCTAGTAAGCTAAACCCTTTAGTATCTTGGCTATCTAATGCAACTCCGTCCACTATGTCACACTTTCCAACAATGATGCAGGTGCCCCAGATTACAGTAATAAGCATGACTGTTGAACCGGCCAATAAACCCATTCCTACAGACACCTGGTCTTGAGCAACTTCAACACTTCCG
>241727
GCTCAGCCACCGAATTGGGTGGATGAGTTCCTTGATTTCTCGTCAGTAAGGAGGAGCGCACATCGGAGATCTGTGAGCGATCCAATTGCTTTCATTGAATCGCCGTTCATTGAGGAATGCCGGAATTCTAATGGAAATAATTCGTTGATGCCTTGCTCTAACAACATTGGATTTGAACGTTTGGATGATGAGCAGTTTAGTTCCATGTTTCCCGACGACGTCGCAGCGAATGTACCGTCGACAAGGTCGTCGTCTAATCCGTCTACGCCGTCTGATCAAAACAG
>241801
GACCCATGTCTCCTTTGAAACCTCCATTGATAGCTTCGGTTCATACATCATCAGCAATAAACACTCCGG
>242126
GACGCGCGCAGTGCAGCTGACACGCTGTAGTCTGTGGACCCGAATCCAGAAGCTCTCATGTCAGCGAAATAAGACAAAGCTTCGATGGGTTTTGAGTTTTGGGCAAGTCCGACAATAACAGAGGAAAAACAAACCGCGTCTGAATGAGGAATTTCATCGAACACTTTCCGGGCATTGTTAGGGAGCTGAGTTTTNGAGTAAAANTGGATAAGGNCAGAGGCTGAATAGGGTTCGGTGGCAATTGAGAGTTTGATAGAGAGAGCATGAAGCTGGACCCCAA
>243280
GCGTTACGACCTTCCATACATGTGCTTGCTTGGATGACACAAGATTTATGCCCAGAAACCATGAGAACTGGGAGATAGCAGTTTGGTCCGG
>243286
GCTTCCATAAGCATGACAGATGTTATATGTATCACATATATCTTTTGGTAATTCGAAGAGTAGCTGCCATCTTTTATCATCTTCTACCCACACCCAACGTTGTACCTCTCCGGATGGATTCAAGGTGAACCTCCATACCACACTATTATCAAGATTATAACTAAAAGACACCACCGTTTCATTATTGTATGTAATGCTTACATTCCCGTT
>244530
GATTCCATGGAAGAGTTCCAATTTGTCGACAGCTTCTTTAACATCGATCATATCTACAATGAAGACTCGTCATATAACTCGTTCTTCCCTGAAGTTGATCTCGATAGTTTCTTGATGGCCGATGACAATGGAGATTTTCCGATGATGATGGAAAGGGGGTATGATTCGATCGATATGAGCAGTTCATATGAAGATTCTACCTCGCCGGAAATGTCCCTGCAACCG
>244728
GACAGTGTAAGACCATTTATATGTAATGATGTTATACGGTACTTATCCATTATATAAAAATTGTGACACTTCCTTTTTGAAACTGATTTTACAGATGGGCTTCTGATAATAATTTCACAGGCAGAATACCGGACTTTATAGGGAATTGGTCACAGTTAGTGGCATTGTAAGCAATCATCTAAATCGTTTACA
>245770
GCAAAAATAATGATTGCAGGAGGACCAAACAACCATCCGAGTTGAGCCAAGCTCCATGCCAGTGATAACACCCCTGCCCCCATAACTCCGGTTATT
>245920
GTGCTCGCCCAAATGAGAACGTTAGTGTCCATGGCTTCAACACCTCCAACTTGTTCATCGCGTTCAAGTTCACTGTCGCCTCTTCCTCGCTTTGACCACCCGACAGAAACACAATTCCAGGCACGGCTGCCGGCACCGTCCTACGCAGGGCTGCGACGGTGTATTCAGCAATCACTTCCGG
>246395
GGCTACGAAATATTGTCTTCAATAAGTGATAGACAGATGAGTGATCAAATTAGTTTTGGTTTGATTTCTTTGAGACCGGTTCTATCATAGAAAGAGGTAATTTTACTTTAAAAACTAGGTTATACAATTCTAGAAGATATCCGAAGTGATACATCTTCGCTTGAAGCCTCATGAAACGTATATAATATACATGGTCCAAAAACCGAACCGAACCGAACCAGACCAGACCGAAACCGAATTAGGATTTTTTTAAAATCGAACACCGAACCGAATATGTATATTCGATTCCG
>246408
GTTAATGCTACCAAGACTAATAGATGTATGAAGGGAACATGGCTGATATTATTCCCATATAAACCTACCCACATATATAGCATAGGTTTTGTCCCTTTCATCTATGTGGGTGGACACCGGACACC
>246509
GGGCCTGGGCAATTTTTCTCGCTCATGACACCTCAATTGATACCACCAGCCGAGGCTCCTAGCCCTATCCTCACCGATGCTGACGTGGCGGAAGGACCTATACCTCCAGCGAGAATACCATCTCCGCCTTCCGGTGGCTCA
>246586
GTAGTTTTGGTTTTGCAAATCAGCTCCTGCATCTAGAAGGTTTTGCAAATTAAACCGTTCATCCTCTTCCACAAAAAAGACAAGGTCTGGATGTGTTTCTTCCTTTGCTTCCTTCACCGGGGAGGTTTTTGTTTTAGCGGAAGACCCAAGAGAGGTTTCCTTGATCTTCTTTTTTTCCTTCAATAATCTTATGATCACTGCATTCACCACAAGGGCAAGCATGCCGA
>246804
GGTCTCTGTTGCAAAAGGGTGAGCACATTAAGAATATGAAGAAAGTTAATGTTTTGCTTTTTGAGTATCCGGTTGTAGTTACTGCATGGACCGATACAAAAAAAAAAAAAATAAAAAAAAANNNNNNTCCACTTGATACTATTTCAAAGTGGCTGGACTTGCTTGCATATACAGATGGTTGATAATTACATACGA
>246964
GCTGAAAGAGCGATGGCTCCAACAAAACCACCAAAATCCTGCGAAATCCAACCCTCATGAGGATGAAGCTAATTCTCAACCAAACGGCGAGGCTGCACTCAGACGCGTTCCTCGTCAAAGGCCAAATCGCCTTCGGGTCAAAAACCAAATCATACCGGAT
>247453
GTCGGTGAACTGTGAATGCGTCCATACAGGGAGCACGGCTTTCAGAATCATGGATTGAAGAACCTTCACGAAAACTTCCGCATCGCGTGGAAATGCAATATCGCCGGTTACAAGGGGTTGTGTAAGAAAATGTTTGGTGGAAGGCGACAGAATATAAGATGATGTCACCAGATGATCCATGAGTTTGCCATAACTGGCTAAAGAGCCATCTATCCAGGAACGAACTGTTTCTTCTGATTCATGCTTTGGAGTTCCTTCATCGGTGTCCATTGGAGAT
>247461
GTGATGATTTCATTGCTACCTTGATATCTATCATCCGTCATGTCTTTTCTGGGGTTGAAGTGAGAAGTGTGAGCAGTAGCGGATCGCGTCCATCTGGTCCTCCTCCAAATGAAACAACCATATCCACAATTGTGGAAATGGGGTTTACCAGAGCTCGAGCAGAGGAGGCTCTGAGACAAGTGGGGTCAAACAGCGTGGAGTTGGCCATGGAGTGGCTGTTCTCGCATCCGGAAGAAGTTCAAGAAGATGATGAACTTGCCCGTGCACTTGCCAT
>247521
GAGAAGCAGGTATTGTAGTAAAAAATGTGGACATTTCTATTGGAGAAATCGCTTTCAACTTAAATGAGGAGATAATCTCCGGAAAAAAGTCGTCTGACACTCAAATTGATCAAGTTTTACAACCAAGCATTGAACATAACATTGTCAAAAAGCAAGAAAATAAACAATCTTCCCTTTTGGCTGTTACCAAGTACACTTCATTTATCCCAGAAAAGGTTGGTCGG
>247525
GTTCACTTGGAACTTGGAGAACTGAATTTGCACATGGCAGAGGAGTATCAAGAATCTTTGAGAGAAAGCCTTTTCGGTGTAGAAACGAATACCGGTTCACTATTTCATATAGCAAAGATTACCCTGGATTGGGGCAAAAAGGACAGGGAG
>247541
GTTGGTGATACAGACGATTTGATTCATGATACAGAAGAGATTGATGTGCAGGACGCATCGGCCGTTGAAAAACTTAAGGAGGAAATCTATAAGCAGTCATTCCGGTCTTATTATCGGGCATGCAAGGGTCTTGTGACAACAGATGGATCAGGTGCCTGTTGCAAGGATGAATTTCAATCTGGTTTTAAGCTTAGTACCTCCAGAACATCTCTTTTTTCCATTACTGCAACAGAGCTTGATCTAAGCTTGTCAGCAATCGAAGGCGGTGAAGACGGAAT
>247569
GAAGACGATGAAGACATTGAGGAGGAAGCAGATGAGGTGGTTCCTGATGGTGTTGAAGAGGTGGAGATAGAAAGAGTCAACCTTGAACAGAAAGAGCGGACCCGGAACTTGCTTTTCGATGATATCCGGAAGCTTTCTATTTTAGCGGATGATGTGTCTTCAGAGAAGGAACAGGAAGGGAATCTTTGGATGG
>247593
GCAATTTTTTACGCGTTGTCGACTTGATGAACCGCAGCAAGGAACGCATTTTACCACGTCAAAAAACCAAAACAGAACTTAACATTAATTCCTGATTAAAGTGCTCCTAATCTTGATTCAAATTACGAATCTTCATCAGAAAACTCGATATTAAACTTTCCCAACAAAATCTAGCAAAGCTTAACAGTCCGGAAGCAAGAAGGCTGCTTCATTAACAAAACTGATCCAGTAATCATGGAAACAAAACCACCAGGACAAATTTAGGAGAATTAAAGTATGAAAAGATGAAACTGATTGGTCGATTT
>247599
GAAATACGATCAGTTTTCTTTCATGGGTGCTGTTAATTTCCGACCAAAAGAACAGGATCTGTGCTAGGTTTAGATAGAAAGAAAAAGAGAGTTCGAATTTTATTTACCTTTTTTTTTCTATTTCCGTAACCGGCTAGGTGTTTGTAAAAATGCCCCATAGAACTACTTACATTTTCCCGAGGCAATTTCCAGAGAGTGGTGGGATCACGAATTCTTTATCAAAAGCTGAAGATCACGAGAAGAAGAAGATCTCGAAAGAAACTTCAAGTTTCATGATCGATGGCGATAGCGATAGGGTT
>247616
GAAAAATAGAGCTCTTGTGCTCTATCTTCCAAGTCCCTTAGGCGTGAATCACCATACCTATCCACAACAACAACCTCCATTGATGTGGTACCCGGATTCACAGCTTTGAGTGCTAGTAAAGA
>247696
GGTGAAAACATTGGGACAGTGAAATCACTGCACCAGACTTTAAGAAAGTCAAGTGGTTCAGGGAAGAACAATCATAAAAGATGTGGCACTTGGAGTTCATGGACAAATAACGAGTCTGAGCCTTGTACTACAAGTACAAGTACAACCTCTTCTGGTTTCTGGGACGGGAACAAGTCAAGTATAGCTGAACATGATGAGTTGGCAACAACAACAAAAGACGGTTATAATAGCAATAGCANNNTAGGCACAGATGGATCTGGATCTGGTCCAAAGGACGTCAGGGGTACATCTAAAAGCTCTCCAT
>247878
GTCTTATTGCTAGTTTATTGATGTGATTCTCTTGCCGTATGGATAAATTATTGATTGTAATCGTTAGTTACTATTCGACATCAAAGATGCAGCTAGGAAGATGATAATTAGTAATTCCTTAACTTCAGATTTGATATCATGATCCGGTCACAGTATTTTCCG
>247890
GGTATTCCGAAATAAGATTTAAAAACCTTATGTGAAATAGAACTATTACGAACAGATATGAGATATTCTAACCTTATTGAATTGGAACCATTCGTAATAAGGTGGGTCAAAAATTCCTTCGACCTCAGATTTACCATTACATGGGAAAGGCGCATCGGGGAAGAAGAACTCCACCTTTTCATGTATCGACTCCGGCCA
>248553
GAACTCCAAGTCAACCCGAGCACAAATAAAATATTTAGTATATTGCATGGAAAATGCAATCCTTAATTTGCCACCGGATCAAGAACAAATGGTTTGGTTGATCGATTTTCATGGGTTTAGTATGTCAAATATATCCATCAAGACCACTAAAGAAACCGCTCACATTTTGCAAGATCACTATCCCGAGAGGCTCGGCCTAGCCATTCTTTACAATCCACCCAAATTCTTTGAACCATTTTGGAGGGTAT
>249536
GATCCGAATTTGATGGGGATGTTCGATAAAGTTGATATGGAGAGGATGTTGATGGCTGGATTGATCTGTGTGCATCCAAATCACCAGAGAAGACCGACGATGAAGGAGGCGGGGCGGATGCTACGAGGTGGGTTGGTGCCGGATTTGCCGGCGAAGAAGCCGACGTTGCTGATTCAGTCGGTTATGCCG
>249543
GCCGCAATCAAAATCCTCTTTTCCCACAAATCCCACACCCAATCGGTCACCACCACGTTATCTTCGTTAACCGGCCGCTGTCCTGACGCCACCTCCAGCACCACCACCCCAAAACTGTAAACATCTGTTTTCACAGTCGGGATACCAGAGTACACGTATTCCG
>249580
GCTCCTTTGCTATGTGCTGGAATTACGGTTTGGACCCCCATGATCCGACATAACATGAACCAGCCGAGTAAGTCTTTAGGAGTGATCGGGCTCGGTGGTCTTGGACACATGGCTGTGAAGTTTGGTAAGTCGTTTGGGTTGAAGGTAACGGTTCTCAGCACTAGTTCATCAAAGAAAGATGAAGCTCTCAATCTGCTAGGAGCCGATAACTTCGTCATCTCCAGCAACGATGAGGAAATGAAGGTAAATTCCATTTTCCTCAACAGGTNGTACTGCGTCTGGCAT
>249644
GCTCTGATTCTTCCGTTTGACATGCTCCTGTTAATAAATAAGTTACTAACTGCCACCTAATTAAAGTACATTCTACCCAAATTCAGCAGTAAACTACTGGAGTGCAGGTGATAGGCACTAGCCATTAGTTTGTTTCCGGTCCCAACATTCAAAGCATTCTACACTTGGATAAGAAAAGCATACTAACTCACCTACGTCCGCCAATTGGGAGCCACGTAAACCCTAGACGAAAATATACCCAACAGGTGACTCAGCATTCTACAATCCAAAATATAATCCAAAACTGACATA
>250092
GCCAATAATTTTGTGCAACTTCTTGATTTTCAAGGACCAACTACATTCAAGAACCATGGTCCCCAGGATTTATCTTATTCTTGTTCTTGTAATTTTTTGCAGCCGATACAACCGCTTTTGTGCCCGCCTCAACGATCATAGTTGACACATGCTTCTTCTTTGCTGGGATCACAGTCGCACCTTTGGTGTTTGATGACTGCCCACCGGTCGTGTTTGATCCNNNNNTCTGTGGCTGGTTATCACCCATCAGATACTCCTATTATTTGATACTTTTTCTGCATTTAA
>250228
GCTTCAACACCTAATTCTACATTCCCATGGATTCCACACCCACCGAGTAAAGCTTCCCATACGTGTAAACCGAGATCAAACGGTAATTTTTCAATCACGTTTTTTGCTTCGGTAAATTTTCCCGCTCTACATAACAAATCGATCAAACGACCGTAATGATCTTCACCCGGGGTTATCCCGTATGAATCATACATTGAGTTGAAATATCGTTGACCTTGGTCAACTAGACCG
>250604
GTTGGGAAAAAAGATAATCGAGAGAAGGGGGAGCGTGAGGAGACCGAGTTCCTATGGTGGGTCCCGGG
>250624
GGATTCAAGGCAGCAATTGTTTATAACAATGAAGACAGTAATTTGATCGCAAGTATACCCCGTTTCCCTATCTTCATTTCAAATATGATTATTCTTAAATATCTAATCACACAATTCGGTAAAATTGCAGTGGGGGGAGATGCGACTGGTATACATATACACGCGGTATTTGTTTCAAAATCAACCGGTTT
>250730
GAAAAATCTTTATTTTGGAATTTTGCTATGCATTCCGTTAGGATGGAGGCATGTGATTGTCCTTCAACTCAAAATCCCGAGTCAGAGGAGCGGCGGAATTCGTCATTCCTGCCCGGAAATAGAACTTCCGAGTATCCACAAGGCAAACAAGATAGTTTTTTTTGGGGAGGGAAGAAGAACCAAAGAAACAAAGACCATGATGTTGTTAAAAAGGTCTCACAAGTACAAGNAAAGTCAAGATGCTTCATGCAAGAGTCGGATATGTATAGACGA
>250750
GCCGAAGAGATGGTATCAGAGATTGATCATCTCATTTTCAACAATTCGCGTAATCAGAAACTTGAAGCAGCAAAATCACAGTATTGTGAATCACTTAAATTCTATCGAGCAGCAAAGAAAGAAGTGGACACTGTTGGTGAAGAATCCGGCGAACTTTCGAGTAATCTTAGCAACGAAGTTTACACTCAGTTTGCTCATACTTATTTACGGCTCGGGATGCTTTTAGCGAGAGA
>250843
GGTTAGTTGTCATATTTCCATGCTTAATGTTTCTTGTAAAAATGATAGAGATACATCTGGATTATGACTTGTATGATATGACTATGTCAGTTGTGGGGTATATTACTGTCTTTGCAACCGGTCTCTTGGGAGGATTCTTCTTCCAGTTCTTCCTTCAAGATACATCATTTCCAAGTAAGTAAAGATATTAAAAATGTAGTCTTCACCAGATCATGTTGCTGACCGTGTACCTTTTTTTAGGAGCTTGGATTGTTGTGATGGAGTTATATCCAGGGTTTTC
>250930
GAGGGCCAAAAGATGTCACTAAGCGAAGGAGCCTTCGAACCCAGGTCAGGTTTCCAAGCGTCCCAGTTCGATGTCCCAGCAGCTAAGTTCCCCGCTGCTCTAACTCCAACACCTAATCTGGTTCTTGATTGGGACTCAGAAGTTGGTCTTCTTCTGATGCCGGAATC
>250993
GTGGATCGTTGTACGTTGGTGATGTGGGTCCCAATGAAAATCTTTCACCAGGAAAAAGGGAACTTTATTCTTGCCAGGGCACGTAAAAGGAAACGGCAAATATGAAATGATGACCATTTGTGCATTTAGAAGTTGTATTATATTAACCGGAAGTTGTACCTAAGGATGTACGTCCTAAGGACTTCAAGATTCTATGGTAAAAGAATCCGTAAACTTTTCCACATTCACCTTCAAAAGAGGAGGTATCCCGATA
>251028
GCCACTTTTACTTCAATCTCCTTCTTGCGTTCCTCGTCTGTCTTATTTGCTTTCTTGATTTCATTTGGCCTCCTGGCTTGAACCGACCTTACATCCATGGGGTCATCAGGAACCCTCCTAAGAGGAATGAGCCTAAACTTTTCCTCTCCATTTCCTAGATTCTTCATCCAAGACGAAATTGATGCAATGTTGGACTTTTGAACCAATGACCGGAG
>251169
GTTCCTTTTATCTGATATGGACAATTATAACGTATACCACTAGTGTATGTTCCGACGTAGCCTGCATCTGCTTTTCCTTTTGAAGCCATCCCCGGCAGCGTTCGAGTGATTTTTCGGTACAACAGCCTTTGCCTCATCAACATCCAACGCCACCGATTCACCACTAACTCCTACCAAGAAATCGTCAACACCCATTGATCCTTTCTTACCGTTCTCATCATCATTGGCAATGGCCAATTCACCAACTGGTTTTTCAACATAAACCTTCAATGCACTCCCAACCTTGCCAATGTCTTCCAAATA
>251274
GGATCTTCTTCTACAATTAGTTGAATCAATCCCACAGTCATCATCTGTTGAACATCTGTGATCATCCCGCGTGTCAGGGACATGACAAACACTCTCAATCTGTTCACCATCATGTCCCCTGTTCAATAGATTTGCCGGGCAGACTTGCATGGACATCGCACTCGCTTGTTTCTTTTGTGTTTCAATCTGTAATAAAACAACCAGTAAACAAACAAACAAATGTGGATTGGACTCCTTTTGTAGCAAATTACACAGATAAATCCAAAAAG
>251456
GTAGCGAGGCAACCATTTTCCTCGGTCTATGTGGTGGTGACGGCACCTGATAGCAGTCTAGGCACGATGATGGCGCATGGCGGAGCATGGTGGCAATCCGGCGGAATCATGGCAGCGATCTGACAACTTCTCGATGGTCATTTTTTTAGACGATCCAATTTGA
>251587
GTTTTGGGGAGCATCGACATGATGATTACCTGAGATTGTACAATTATATCGTTATCAATTCTAACACTACAAAATGTAAAGAATTAAACCAAGTAGAACATCTGTAAGGAAAATTGTTATTTTCTTCAAATTGAGAAAAATGTATTGAATGAACAAAAATGTGTTCAGTAAATATAAAATCTTACTATAGCACAAAACAGCACCTTCACTCTTTGCCATTGACACAGCCGGATTAAT
>251862
GAACATGATTATAATGGTTTTGCATATTCATCGGTCCTGGAACGTAATATGGATAAGGAGAATACGCGTTATAACCCGAAACATCGGGGTGATAATTATAGCTATTTCCCGGATGTTGAATTTGGTCCGAGGATTCGGGCGGTAATGGGGGCGTTGAAGACCTGCCTATTGATATGGAAGTATCACTAATTTTAGCCTCGACATGGACATACTGAGTTGCGAGTTCATCATTAAGGTTGAC
>251976
GATTATCCACCGTTCAGTTTCGCCTACACACTTCTTAACAGGAAAAGTTGTAGGAGTTTATGGGATAATTTACTTCAAGGGCACGGAATTTTTCAAGTTTGCCTCCCGAGATCGAGCATTCGAACAAAGCAGATATCAGGGTATTGTCAACTCAATGGAAACCGATTATCCGGCAACATTCCGCCGGAAATCGGGAACATGGAAAATTTCAGCATGCTCCATTTGGGGAATAACGAATTTTCCG
>252402
GAAGGATAGTGATGCTGTTAAAGAAGCACTTAGCCAGCTCTCTGAAATTGGTTGGGCCAAAAAGTGGGGTTCACAACCCTATGTATCTCGACGCCCGGTCAGTCTTCACTATGTGTAACCATTGAATAGATGATAAGCCTAATATCATCAAAGAAAACTGGTGTTCTAACCACTTGATGTTTCTGTAACAGACATCTCTACGTGAGTTGACAATTCTTGGAATGAAAAATGCCGAGA
>252593
GGTAAAACAACAATTAAATCGCCACATTTCACACAACTATATGAATCTATTATTAAGAAGCCACGGAATCACATTGGGCAGATTATTGAAAGCATAAACACAAGTATCAATTGGGGATCTATGATCATACCAGAGATGTGAGAGGGATCTTTGAATTTCTTAGAGACGCCACCATCGGAAGACTCGTTGATAACCTCCTTAACTAGATACACAAAGGCAAATCCACCTTCACCTAGTTGCCGGAT
>252620
GAAGAGGAGAAAAGCAAGTCGTTGTCACGTGCTTCGCACATGCTTGTCTCGCCTCTAATTGTATTGGGCCCACACCAGTCGTATGCCGGCC
>252633
GCTTTTGTCCCACTGACATGATACATGTCAAATGCAGTACAACCTGTTCTGTCCTGCATAACGAACGATGCCTTTTGGATAAACTGTGCTTACCATGGGGATGCCATTTTCATCAAGAATAAACAGATTATATCCCAAATTGGGTGTGCTGAAAGCAGACAGACATTGAGGTTGCAGTAATGATCCGGTAATAAAACCACCACCGATTTCTGTTCCCCCACAGTATTCAATAACCGGTTT
>252741
GAAGACACAATGAGGGTCTGGACGAGACCAAGGCGCAGGGACATTAAGGGGCCATAACGTTTTGAGAGACGCCATAGACGGTCTGGAAGGTCGGATGTGTCGAGCTGGTGCAGGTTTCCGATTATAGGAAGTCCGGGAGGTCCCGGT
>253145
GCCGATGCCATGGCAAATATGGAAATGAATAGACCTACACCAATGCGTTGTAAGGAAGTGATGCCGCGGCGGTGGCCGGTTTTTCTCCGAAGGAAAGGGACGATGACCTTTTCGTAAATGGGAACGAGGATAAGGGCATTAATGGCGGAAAACACGGGGACGGAGCCTGATGGGATGACGA
>253308
GATCTTCACCAAAACACATACCTAAATCAGATCAGCCATCTCCTTCAGAAGACAAAGAGAAAGAGTTGCAGAGAAATATGAGTTCTATGACTACGCTTACTGTTCAATCTAGCGACTCAAACCCAGAATTTGTTAACGATTTAGCAGACCAATACCGGTTTGATGATCCTCAATTGTTACCG
>253496
GTTGCTCGTGCCACCTAGGCGCTTTGTTTCTCAAAACCAGTGAATCTTTTTGCTCAACTTCGTCCCGGTTTGGAATTTGTTTCATGGTACAATGCATTCTTCTTGGCCCTTTG
>253563
GACTAAATAGTGAAAAGAGTTGAATGATAGATATTCTACATGTATGTCGGTGTGTGTAATTTGGCAAAGCAATACCATCAGTGTGAACTCGTATCCCATTTCAGCTAATATTTTCCGGCG
>253583
GATTCTTCTCAAGCTCATCGATTACAGCACGCCCACCCGCGTGTATGCAGAAATGATCAAACGCTAACTTGAAATCAGGAATGTATGGTTTGATGGTTTTATTGAAGAATTTTTTGATGATTAAAGTGCAGAAGAAAAGGAGCTGTTCGCTGATTGGAAGAACAAGTGGGCCCAGAGTTGTGATGTTTGTTTTTAGTGCACCACCGGCAATCGCCATGAGGTCTTTGGATAAAGAGACACCTGTCTTACCGG
>254538
GCCATGGATTTCGACTTCAATTCTTCATCAGACAGCTGCGGTTACTACACTAGTGCTCCTTCGAGCCCCACTCGACTGACGGATGTGTATTGTGACTTCGATAAGTTGCTGATTGCTGCCGGTGCTAACCACCATGGTTGTGTTGCCGCCGTTCCTTTTGCATGGGAGGAGAAACCTGGGGTTCCAAAGACATCCTCGAACTCATTCGAAGATGATTTT
>254812
GCAGCTATATACACCAAAGAGAATCTTTTAAACAATGTTTTGAGTGCTATTCCTCAAGACCTTAACCGAGATGAATGGATTGCAGCATTACCTAGGGCTTTAGTGGCCGGATTTGTAAAAACAGATAAAGATTTTCAAGAAAAAGGTATATACAGCTTTCGTTTTCAATCCATCTGAATTCTGAACACATTTGAGGAATGGCTTTAACTGTAGCGA
>254815
GATTCAAGTATACAGCGGGAATCACCAACTGATGCTACAGTTACTATGAATCCTTCAATAATTACAAATGTGACAGTTGTTCCTGACAGTTGACCTGCAATAATTTCGCTACAGTTAAAGCCATTCCTCAAATGTGTTCAGAATTCAGATGGATTGAAAACGAAAGCTGTATATACCTTTTTCTTGAAAATCTTTATCTGTTTTTACAAATCCGGC
>255009
GCCGTTGACGCAGTATGAGTCCCATGGCCCATGGTGTCACGTGTGGAATTCATCGAGAGAGTTAAGTTTGGTCGGTGGGAAAGAAGACCTTTGTTGAAATAACGAGCACCAATGAGTTTCTTGTTGCATAAAGAGGAATTGAATTGGAAGCCTTCTTGACATCGACCCTTCCATCTTGACGGAACTGGACCCATTCCATCGTCGTCGAAGCTCCCACTCTCCGGCCAAACTCCAGTGTCGACAACTCCAATGATAACATCTTTCCCATATTCTGCAACAGGCCATGCACCG
>255110
GGCGGAATCGGAATCCCTAATTCCGAAGTACTTGATGGTGGCATTCTCGGGAAAAGATTACTGCTCGGTCCACCACCGGCGTCGGAATCAGTAGCCGACAACAAAGACCTACGAAGAAATGCTGATAACCTTCGAGGATGATAATGTGGTAATCCACGAGGTGGAACGGAATTAGGTGATGCAGATGACGGATTCGCCCCTGGTCCTGAACTCGGTGCGGCTCGAGAAGAACCGGAAACGCCAATTCCAG
>255420
GCCTCTCAAGATGCGCCTCATTCAATCCCTTGACGTTATTGGTAACAAGTTTCAGAACCGCATCCCAATCTCCGGAACATCTGAAAAGTCTTAGGGTTCTAAGATTTTTGGATCCGATTATGAGCGGCGCAAAACATTGTCCATTGTATAGATCCTTCAAACAAATCATTCTGAGAGAAGATGCTGCTAAACCAGGCCTAATTGGCTCCATCGAATCTGCATCCGCGATGCCGCGTAACCGCTTCACCGATAATTCTTCAAGAGA
>255996
GGCTCTGAGATATGATTTTCTCCGTAATTGCAGGTATCTGAATGCAGTTTCCGTGCGTGTATTGTCGAGTAGTGGACCCCGCTTTTACTCAATGTCCCCTGCCAGTGACTTCCGACAACCGGTGGCGGTGGAGGTGGCGGCTGAGACTCGAACGAAGGCGGTGGAGATGGCGGCAATGGCGGCGCTAACTCTGGATGAATAGGTACCGGA
>256311
GGTCAAACTACACTTCTCAGAGAAGGCACTAAGGTTGATTGCTCAAAAAGCTATGATTAAAAACACGGGTGCTAGAGGGTTAAGAGCCATACTCGAAACCCTTCTAACGGATTCTATGTACGAGGTAAATACACTTTTTAGTTCAAATTACTTATTTGCCCTTCTCATCTTAAACTTTCAACATTCGTTTTGATTTTAGATTCCGGATGTCAAGACGGGAAATGATCTAATAGAAGCCGTAGTGATTGACGAGGAGTCGGTTGGCTCGGTAGATAAACCGGGATGCGG
>256708
GTGCCCAAAGTCGATCAGAAACAGCCTCATGTGGTGTTCGTACCATGTCCAGCACAAAGCCATATCAAGTGTATGCTCAAACTAGCCAGGCTTCTGCACCATAAAGGCCTCCTTGTAACCTTCATCAACACACAGTCCTACCAAAAGCGTCTGGTAAACTCCGGTGGGACACTCTGGCAAGATGGGGTTCCTGGTTTTCAATTCAAAACAGTTCCGGA
>256736
GGCAAAACTACAGGCCCCCCATCAACCAAATCACTCCTGATTATCCAAAGAAAATAATGGTTGCTGTTAACAAGTCCCCAACCTAATTCCAGTAAATCTTGTAGAGACATTACTGCTAGACTTCCAAAGTTGACATACACCACAGAATCCGGTTCCTTCGAATGCAGCCACTTGAAACACTCGGGTTCTTCCTTCCATAAG
>256790
GGAATCTCAAAGAAGCTAGGGATCGTTGGGTTTTGTTTTGGTGGCGGAAAGGTAATAGATGTTCTGGCGAAGGACCACGACGGCTGTTTTGGCCTTGGAGTCTCGTTCTATGGCACAAGAATCGACCCCTCTGTTGCTGCTAAGGTGAATGTGCCGGTTTTG
>257860
GTTTGAACAAATTAAAGATGCGATTTGGAAATTAGATGAAGTTGAAAATAACAAGAATACGCACCAATTCGTCTTCATCGATGAACTTGAGGATCTCGAGTTCAAGGTAAGGATCATTGTCTTGTAGGAATTTCCAACCTTCAGTTTCTTCGACGGCCTTGAAACTGTGGGATATCAATTTCATACACTTGAGGTAGAGATCCGGCGCGTCACAGAGCCTGGCGAGTTGCAGAGAGTCGACGACGTTCTCTAGCGCTAGCCGTCCG
>257972
GAGGTGACCGAATTTAATGGCAGATACACTTCCACATGCTGCAAGAAGAATTCGGGGTTTTCTGGGAGCAGTACTGACTTGCATTGGCTCCCTTCCGGGTACACCTCCGGCGTATGACATTGNNNNNNNNNNNNNNNNNNNNNNNNNNNNNNNNNATTATGTTCCAAGTAAACTATGGACTTAGTTAGATAGTATTGATATCGAACATTGAATTTGACATGTGAATTTCAGATTATCATGACAAGATAGACATCTGATTCAATATGATTGTCAAATTT
>258015
GGCGATGCACGCCAGCAACAATATAGCGGAAGAAACACCATCGTCTTCAAGATGAGATGTGCTTCTCTTGAACTTGGTGGTGTTGACTTTGTTACATTGCATTATCATCTCTTTCTGGATCACCGACTGCC
>258213
GAACCAACACCACAAAATCGAGACAACTTGAAGATGAAAGCGACCAAATATCAACCAACAAGGCAACAAGTTTGTTAACCGGT
>258281
GTTGCTTTATGCGCAAGAGCCGCTTATCTCGGCCACGTCGACGCTCTCAGGGAGCTCGGACACTGTCTTCAAGACGGTTACGGTGTACGGAAAGACGTCGAAGAAGGACGGCGTCTCCTCGTCCAAGCCAACGCGTGTGAACTTGCGTCTATCTTACGCGCCTTCAACAATACACCATCTCCATCTACGGCGTCTCCATCGTCGGCGCAACGACCCAATTCAGGGCTCCGGTCACTAAAGGATTACCGGTGTGACCTA
>258287
GCGCGGAGGTCCTTGTCGTTCTTCGTACCTCCACTGCCGTTGAACTGAATCAGAGCCAGTGAATAGAGAGCCGGCGCGTGCGACTTAATCGCCGCCTTCGCCATCAACGACGCTCCACTTCCTCGATTTTGTAAACAATAAAACCGGATCTAGAAAACAACACAAAAAAAATCTAAATATACCAAAT
>258382
GCCTGCACCAGTCTCGCCTGCAAATGAGAGATTCTCTTTTGCCTTTCGTAAGCAGGAAGCAAGTCTACTTCCGATGCCTTCTCTTCTTCCAACTCACTCATAACCATTTCATTTCCATCTTGCTTTTGATCCTCGTTTATAAGAAGGCTCTGATCCTCCGGTTGAATATTCTCTGAGAAAAAAAACCAAATATNAGGAATTGCAATGGGAAGCAATACGAGAATTAACAGTCCAACGGTGAGCCAAGTGACGGTTGTCTGGTTCAGAGCGATCAGATC
>258795
GAGAACCATAAGCAGGTGGTGGCACAGGGTATGGGTTATGACCAAAATACCCATCAACATGATTGCCAACAGATTCTCTATGTCCGCCATCCAATCCAACTCCTTGATCAAGTGGATGCATCTCATGCATTGCCATATAGCTGTCAAAAAACCAATTCAGATTATATTTTCCAAAATTACAATTTTGTCCCGGTGACACTGGTTCCGG
>259123
GTGATATTGCTGAAGGAATGGCTTATCTCCACCATCATTCTCCAGTTAAGGTCATACATTGTGATCTGAAGCCAAGCAATGTTCTTCTTAACGATGACATGACAGCTTTGGTTTCTGATTTTGGGATCGCAAAATTGGTTATGACGATTGGAGCTGGCATCGAGAATCTGGGGAATTCCACAGCAAATATGCTTTGTGGATCGATCGGCTACATCGCACCGGG
>259970
GGATAGATAATGGCTCAGATACTGCTCCATGGCACTCTTCATGTGACGATCTACGAAGTTGATAAGCTTCATGCCAGTAATCCCGGCA
>260181
GACGAATTACAGCGTTTTTCCGCCGACCAGGTGGTGTTGTCTTCTACGGAAGATTATGATTTCAATGTACTTCCTATAGCAGTTATGTCGCAATTCCCTACCTCTGCAATTTCCGATACAGATTGCAGACGGAGGCCGTGAAGTTTCTTTCGCCGGGGTAAATAAGCGCTGTGTATGTTGTACAAGAAGTCACGGCGGCTCGTCCATCCATGGCTCCACACCCGCAATTCCGGTGAAAATTCC
>260322
GGCACTATGGACTTCTCATGCGGCGGTACGGAACCTCCGACACCACCGCTTCCACCGATTAACTTCACCAGCCGTAAGCATCGATTGATCCTTCCTCTTTCTAATTTCCGATGACTTTAATTGATCTCGATGGAGAGTTATAACAATATAAATTTCCATTGGATATAGCAGCTTGTAACTTAGTTTGGTGTGGCGATGGCGACTGTATGGTGGACTCAACCGGAACCGGACACTATTGTCAGTGTCACGAACGTGCTGCCAATTTGTTTAGCAATCCG
>260327
GCTCATATTATTAGTCGATGATATCACAGCAAAATAATAATCAGATCGACAAAATCAATCATATACGGAATGATAGAATCAAATGCATCATCGATTAGGTCATTTCCAGCAATCTATTTGTAGATCCGGTAGTAGGAGACTTACAATTGGGGATGATGCATGAGCCAATGGGCATAAGTCCAATCTGGATGGTCTTCCAGCCAGGATTA
>260653
GCTGCGTAAGCATCCAAATTGTTGTCTGCCCATTCCGATCTATGCTCCCTCAAAAACCTAAGTAGAAGAGCCGGCGGAACATTCTAGAAAACACATAAAATCAATAAAATAAAATAAAAAGGTAAACCTTATTATTGACAATATTTTTGGTATCTGACCTGTAAAAGCATAGATGCTTTTGCGCACAAGACGGCATTTGAAACGG
>260680
GCAACACCTCTCCGAACCCACTCTCCCTCTTTTCCATCCATAAGAAGCACCAAAGAAAACACCATTCCATTCCCACTCCTGACCTGGCGTCGCCGTGTTTAGACGACATTGACGACATTTGCATCAATTCTGAACTTCTGAAGGCACTCGATATGCTGACAAGCGTCAACGCGTCGCCAGCACTGCTGGGATCCGGGAAGAGTCCTATGGTTAAGCAGCTGAGGATAACGGACTCGCCATTTTCGGTGAGTAACG
>260693
GCTGAATTCATATTCGCCTGGTGGTTTGGTAGTGTCGTGGAACATAAGGTTGTTAAAGGTCTTGCCGGCGATCTTGCCACGCTTCATCATCATGTTAAGATTAAGAAAGAATTTTCTTTTGGAAATGCCCTTCTTCAACATGAAGAACATCGCACGCACCAAGCTCCATGCTTTCTTGACAGTTACTGGTACGTTTTGCGCCATTCTCTCTCTAGGGTTTTGATTACTTTTAGAGA
>260851
GATACGAACAGACTGCACAGGGCCGATCATGGAGAAAAGGAGATAGAGATCCTTGTCAGTGGTGTCGGGGTGAAGGTCTCCGGCGTAGAGTGACGACCGGGGTTCAGTGACTACCG
>261166
GCGACTCGATACATGGCTGGTGAAAAATCGAAAACAAAGTGGTAGAGGTAAACTTGATGGATTGAAATGGTTTCCGAACTACCACTGTTAAATGAGTCGAGACTTCGGGGTTTTTAAGAAAGTAGGGTTTAAGTGGAAGACGTCGAAGCCGGTCTATTCC
>261218
GCTAAGAGAAAGTACACATTGGCTACACGGCGGAATTGTTCGAATAGGGCTTTTGGTAGGAAGGTTATGACATTGTACTTTGTGGTTGAGATGTAATTTGAGCAGTATTTGAGGGGTTTCTTTTGGTGTAATTGAGGTTGGTTACAACATACATTGCGGGAAAAACCGGGCCCACGAAATTGGTGAGGTTCGTCGGTTGATTCGCGAGGGGGTCG
>261224
GTCCTATCACTCACACCCGTATCACCCTTTTCAGCTTACAGCATGATTGCACCATTAGCATTTGTAATCGGGCTTAGTATGGCCAAAGAAGCGGTTGAAAATTGGCACCGGTTCATGCAAGACATGAAAGTCAACATGCGAAAAGTCAACGTTCATAGTGGGGACGGTGT
>261852
GACTTGACAAAGCCATTAAGATGGTGATGATGATGAGCGGTGTTGTCGGAGTGATGGTCGGAGACAAGCCATTTTTCAGCGTCGTTCCATTTTGAGGGGACGAAGTTCTTTCTGGACACGTTATCTCCCACACTGAAGCTGAAAACGGGTCGACCCGGTGTAGATGGAGCTTCGACGACATTTCTCTTGTTACCACCTTTGTTAGCCG
>261878
GGATCTATCACGTCACTAATAAACGATCTCATTATCACCGTTCTTGAATAGTTCTTCCATGGCCTTCCCAGATACGTTTTAAAATTGGCTTTAACTGGTTCTAGGTCGGACGTGGCACTGATATTGCACTTCTGAATGACGATGCCGGTGTTTTGCTTAGGGTCAGTTCGGCCTTGAGCAGTGACCATGTTCGCTTGGTGGGGATCAGGACGACGGGCGAGGATGTCACAGAATTGAAAGACAGCCGCAGCATTGCCAAAAATGAA
>261932
GGATCGATGACGTCACTGATTGACGATTGCATCACCACCGTTCTTGAATACAACTTCCATGGTCTTCCAAGATAAGTCGGAAAACTGGCTTGGACCGGTTG
>261945
GCACCATCTAAAAGCAAAACCAGGTACGTGATAAAGATAGCGGCAGGGGTGTATAGAGAGAATGTTGAAATTCCAAGCAGCAAAACCAATATAATGTTTATCGGGGACGGAAGAAGTACGACGATTATTACGGGGAACCGGAGTGTGGCCG
>261951
GCCACCGCCGCCGCCACTGTCGTATAATCTCCACTACCGTCCACCGCCACAGTAACGTCTGGCGTCACTTCCTCTGACTGCAAAAGTTCCCTGTCTCCTGCGGACAACCACTCCGGCCACATCGTTACCTCTTGTATATTCAACTTCGCCTCATTCAACATATCCGTGTCCGTCATGTTTACGATCATAGCTAGGGCATTACTACACATC
>261976
GATGGGGCAAGTTGAATGTGAATGAAACCACATATCAATGCATTCGGCATGAAACGCATGGTTGCATTTAGGCAAAATTCGAGCTTTTTCTCCTTCCTCGAGTTCTGATAAACAAACCGAACATTCCAAACCGTCTTTGAAGTCTTTTGTCTCGAATTGTATGACCGGTAAAGTTTTGAGGAAGGAGGCGTCGAGGCCACGCCG
>262042
GGCGCAAAGCAATCTTTTCAGTTCGAGACATCATCTCATACAACCGTCCCCAATTTCCGTACCCTCAGAAAGTTACAATTCACTGCTTTCCACAGCGTGTATGTTGTCTTATTCAAAGCAAAGATTAATGTCTTGCTTCCTTTTGGACCTCTAGCAGTATTGCTACACTACACAACAGGCCGGCAT
>262465
GCGCCTATTATACCCTTACCTACCCCCGAAACAAAACCTTCTACACCAGATGCTTTTGCGCCTTCTAGAGGTTTTGTTAGAATACCGGTGACACCACGAAATAAGCCTTTTGCTAATGCTCCTCCACCTTCTCTGATGACGTCACTGAAATCTTCAACTCCTTTATTTTCTTGTCTTTGGCGACTTTGAATGAATTTTTTGTCCATTGATAAGGCGGCGACACCTTTGGACATGTGTCCAAATGCACTGCTGGCGTTTCCTAGTATGTCCACACCG
>262548
GGAAAACGCAGCATTAGAACTGTTGGCGGTGATCGACGTGGCTAGCATCGACACGGGTGGTTGCGATGGTGGTCTAGATCGACTGCTGAAAGGAGGGAGCACCGAAGATGGATGCTTTCCAGAGAAGGATGTGGCCGGTTGTGGTCCGGCGAATGCCGGTGATGGCATGCGAGAAGTGAGAAGAGGCTGTGAAATAGGCTCCCCTCTCTCCAACGAGGTATATTTT
>262642
GCATCAAGAGAAAACCCTCTGTGTGGTCGTGGAGGTTTTGGTGGTTTTTTTGCACTTAAAGACTTTTTCCGTTTCTCTTTCCCTGTGAAATCGCCGGCGGACTTCTCTCCGGCCAGTTTTCCGTCCATGAAAACCATAAAACTTTTCTCCGGAGA
>262665
GGTACTGTTTTCGGATTCTCTGGCAAGTGAATTAGTGATCCGTCGTGAAAAACAATCGTAATAGTTTCAATTGGTGATGGCGTCGTCGACGTTGATTTCGGATCCGGTGACGAACATCATGGAAAGAGCACGTGATTCGTCGAAGAGGAGAAAGAAGAAGAAAATTCAAAGGCAATCTAGCGACGGTGGAAGAGATCAGACGACTCAGAACTCGAGTAACAATAACAATCAGATTATACCGTGGAAATCCGAAGTTCAACAGCAAGTATACAGCTCGAAACTCTTACAAGCGCTCC
>262927
GTACCTCCCCACCGCCGCCGCCGTCATGTCCCTCCGTCCTTCCTCCTCCGTAATCACAATATCTATCACCGTCAAAACCTCACACACGCATTCACTCACTCGTCCACATACTAATGACACTTAATCAATTTTCCACTTCATACTAATTGAGTTTTCCTTGTTGTTTTACATGGCAGTACAGAGGCGGCCGGAATCAATGGAGAGGCAGAGGATTCTCCAATCGTCCGCACGACAACATTATCAGCGGTAATAACCACGATAATGG
>264195
GTTACGCGTACAGTTAAAAACTTCAATAAAACAAAATCCTGATGTTTAAGGATAACTTATAATTTACGCGAGCAAAAGCTTATTTAATAATATATGTACCTAGCATCGGGTAGAACGTCCTCGCCAGACCATGATCGGAGGTTTTGAAGCCGGAGGT
>264266
GCAGCTAAAGCAGCGGCGATGGACAAGTTTGACTTTCCACCTGCACCCTCCACGATGCTTGCGGAGGAACTGAGTGAGATAACGGAGCTTCCAATTCTTGGGACGAGTTTTGAGTCTGCCGAGTTTAATAGCGAGTTCGTATACATCGACTCTGCTGTTGATGGATGGCTCTATCCACCACAATGGATGAATAAAAGCGGAGACGACGACGAGGGCCATCTTTCCGGTCGGAAGA
>264404
GCAGGACGCCCCAATTTTAAACAGCTAAAGTAATCATCAACTGTAAACATAAATTAAATTAAAAACAAAAACATAAAATAATTATCGTTAAAATCGTTCGATGAAAACTATGTACGAAAGTTACCCGCCATTACGCCATGTGTCACAGACGTAAGAATTCCAAGTTCCGTTACTTCACCTCCCGGTCTTAATGAACCTTCCGGAAGCACAGAAGCTATCGAG
>264426
GCTTTCTCGATGGTTATTGCTTTTACGGTAGTGGTGTACATTCAGGATCAGTATGGTTGGCAGGTCGGATTTGCAGTTCCAGCGTTGTTCATGGTTTGTTCTGCTTTTATGTTCTTAATTGGATCGTCTCTTTATGTGAAAGTTAAAGTTGGTGAGAGCCCGGTTT
>264442
GCTTTCTCGACGGTTATTGCTTTTACGGTAGTGGTGTACATTCAAGATCAGTATGGTTGGCGGGTCGGATTTGCGATTCCGGTGTTGTTCATGGTTTGTTCTGCTTTTATGTTCTTACTTGGATCGTCTCTTTATGTGAAAGTTAAAGTTGGTGAGAGCCCGG
>264547
GGTATGTATGTTACAAATATTTGATTGTATAACTTAGTAGTTACAAAAATTGTATTATTACTACGTATACATATGTACTTTCACACCCCTTAACCGATTTTAACATTGTGATTGGATTTTGAATTTTAGGTCCGTGTTAATGATCTAAACACGGATTTGCCTTTATTTTCAACCGGAAT
>264810
GGTTCGTCTTTGGTTTGTAATTTCTTAATAGATTCTTGCATTCTGTAATGTCTACAAATTTGGTATAAGTAATTTGTTGACTTACAGAATGGTCCGAAGAGAAGAACACCGCAGTGGGAGTAGGGAAAGGCGGTGTGGCAGTGAACACCGGAAAACCAGGAAAAAGAACAAATGTAGGCGTTCGAAAAGGAGGTGTGACTGTTAACACCGGCAAACCAGGGAAGGGAACGAACGTAGGAGTTGGAAAAGGCGGGGTCGGCGTGCATACCG
>265637
GTAACCATGGTCCCATTCGTGATTTGCATATATAGTCATATGCAACGTGATACGAAGCTTCCTTTCAATCTGGTATGACCACCCTATGACCCCTACGTTTTGTACTCATCCACTGTGTTGAATGCAAGTCATGTTACATTCAAGAGCCGGGTAT
>265675
GCTATTACATCGTTCACAGCTAAAGCTCCAAATGACAGTGATATTGTCTGTGCAACATAAAATCCACCCAACAGGGATATACCCCCGAAAAGTGTTCTTCTTGAAGGGCTTTTGAAGTAGTTTCTTGAGATATCTGGTATGACCCGGATTATGTCTATTAGTCGCCTACGTCCCCCTTCAGTGTCTTGAACCGCTTTGATTTTGGAAAATTTGAATGATGACGGTCTTGAAGTGATACCGGAGA
>265700
GTATGAACAAGGTAAGGTGGGAGCGGTCCCAGACGGTAGTGTATCTGAGTCGTCGGTTGGTGCAATGGAGTACCTGACAAACATATTGACATCAAAGGTTTATGATGTGGCAGTGGAGTCGCCGCTGCAACACGCCGCGAAGCTGTCGGAAAAGTTGGGCGTTAATGTTTGGTTGAAGAGAGAGGATGCGCAGCCGGTAT
>266340
GCAGCAATCAATACAACAATCCATATTTTCAGAGGTTTCTTTTTGTCTTTTGGAGGAGGAGGAGGAGAAAAAGGGCATGGTGTTTCAAGGGGCTTTCCACATAATCCTGAATTGTGATCGAATGAACTGATTCCGAACCTTTGTAGGATTTTTGTTTCCGGAATTGGTCCGGAAAGCTGGTTGTATGACAAATTGAGAGAAGTTAATGATTCCTGATCGAAAGGTGGAATCGAGCTTGTGATCTCGTTCTCCTGAAGCTCAAGTGTCTCGAGCTTCAGGAGGTCGAGGTAATCCCGCGGGAT
>266359
GCTTGTACTCTAACATCACGTAATCGTTGCCGTAAAACCCTAAATTTTATATGTAAAGTTATAATTTTGAAAGGAAAAAAGATTATGAATTAATTACTCACCTTTCGAGGTAATATTTATACTGCGTAAGAACACCCGGAGTTACCCGGCCGGATAAATCTGGAGTCCTGAAGAAATTGTACGTCGGAACATCTCGTTGGATTTCACCGTTTTTGTTTTCCGGAAC
>266411
GCTTTTCCTCAAGAGGTTTGAACTAGAACACCACGAAATGACAGCCTTATTATTTCTTCTCGGCGTTTTATCCGCTTCATACGGGTTCGCCATTCTTGGATTTGTCGTTACTTATGCTTGGGTTCTTGGGATTATCTTCGTAGTAGTCGTGAATGATTTGTTAAAAGGTTACAAATCATTCCTTCGAACTCTCTGGGATGGCTCCAATTTAGGTCTAAAAAGGTTGTCCGGCTATA
>266596
GCTGACTCGGTCAAGTCGCCACCACCGTCAATAGCCCCAACCGAGTCAAACTCCACTTCAACCCACCATTCTACACAAAAGAAGAGCAAATGCAATAACCAGTTATGCAAAGAAGGTGCAGGGGCGGTGGTAGGGGTGGTGACCGCCGGAGCATTTGTTTTAGCCGTGTGTACACTCTTTCTAATATGGGTTTATTCCAAGAAAATCAAAAGCTCTAAAAAACCACAATTTTTTGGTTCCGAAATCATAAAA
>266681
GAGAGTTTTGGTTGAGAACACGTTGAAAGCCTGAACTTGCTCCGTTTTTGGAGTCAAAACAATGGCCGATGAAAGCGCAGCTACACCCAAAAGAGACCCCATTAAGAATCCCGGTACGCTTTCTCTTTCCTAAACACTTCGCAAGTCAAATTCACGTTTTACTTTACATTGCGATTCACTTATCTTTTGTCTCTTTTCCTTTCGAGTTATCGCCGTTGAGTAT
>266915
GGTAATAAACCAGGTTCACAACAATCCAACGAGTTACAGGTTAGTAAAGTTGATGGAAGAAATCCGGTGGTGGTGCACCGGAATATTATTTCTCTACCACCACAACCACAGCAACAGCCTCAAGGATCGCTGATTCATTGGGAGAGGTTTCTTCATGTTGAATCCATAAAAGTTATGTTGGTTGAAAATGATGATTGTACACG
>267031
GATATATTCACAGTGCAATATATATGAAGCAGGCCGAGATTGCAATGTGGCTTTCAAATATATCCCTGAAAAGGTAAGAAATCGGAGTAAACCATAACCATGTTCCTGATATGTAACTAACAAGGGCTTTGTTGTTAATTATGTAGGCTGGTGATAAAAATGCGCCATGTGCCGGCACCATCATATCGGAGGGAGACCTATTTTTAGGCGGGACTCAGTCTGGCTTGCAACCAGGGGATTGCTCATTCCG
>267388
GCTTCCATCCATGGCCGTAAGATACAAGAATCGAATTAGGACCGAAATTGATTGGCTCTTCCTCTTCTTTAACTGCTTCTATATACAACGCCTGCGGCAATCCGTCTTCAAGCTTTCTGTTGATCAAATTCAATGCAAATCCGGCCTCCGTTCCCACAGAAAACCTCCTGATCTTGCTTGAACTTCTGCAATTCACCTCCAGATACTGTAAGCAAACTTCGTGATTAGCACACGAATATAACTCAATTCGAACAGT
>268148
GTATCTATAGCGTTTTTCACATCTTCTTCATTGGTTACATCACAGTGGATATATATTGAGTTTGACCGACCTATGCGCTCGCAAACCGCTTGTCCAAGTTGATCTTGGATGTCTGCAATGATGATTTTGGCACCATGCTCAGCAAAAAGCTTTGCAGAACATTCCCCAACACCACTTGCTGCACCGGTT
>268299
GCCACCCGAATGGCGGTTGCATTTGGACCACCCACCACGTCATGGAAGAAGAAATGGAGGCGTGTTAGGTTTTGCTTCCCAAGTCTCAGGGCTGTTCGTGGCAAGCTAGTTGAGAAAGTTTGGGATTCTCCGGCGA
>268309
GATTTAAACGACATGAGCTTTATGATGGTCCAGAACTATGTGTTTGATGAAGAAAGGTATAACGGAAGCACTTTGAGTATATTGGGTCGGAACCCTATTATGTCGCCGGTGAGAAAGTTTC
>268709
GAACTTAACGAGCAAGATGGTCGGAATCCCGACTCCGACTCTACCAGCAAATGACGGAATCGGTAATTCCAGTGTGAATACACGTGGTACGTTTTCGTGGTGGAATTGATGGTAAGTTTGTTGGACACCGGTTACCTGGATAATAACATAAACATTGGATCTTGAACCATGGATTATAGATTTACGTGCATAGTATAATTATCGATTTGTGTGATAAAAAAAATTTAAAATAAAAAATTTATATTATTATCTTACAATTCCCAATGCCACTCCG
>268815
GGCTATTGATCTTGGAGGATTACTGAAACTTACACTTCAAAAGTTATCCCTACAGTTGAATGACCCACCGTATAATCTTATGATCCATACTTCGCCTCTTCATATTGCTTCCTCTGAGTTACCATACGCTCATTGGTATATACAAATCGTCCCACAGTTATCCACCATTGGTGGTTTTGAAATGGGAACCGGGTGTTACATAAACGCGGTTTTTCCAGAAGATGCTGCCAAAATTCTTAGAGA
>268988
GTTATACTTAAAAATACACTCCATATTTACTCAACGACTCCAATAAAATCCCGGATCGGAAAATTGTTTCGAAGACAGAAATCGAATCACATTGCTATTCTCCGACGAATGTCTAATTTCATATCACCCTATATTCAATACCATTCTAGTTTTGTATTATGATTACGAGCTCTTCCG
>269369
GTCAATTTGGAACTACAATCGCATTATTCATGAAATTCGTTCAAAACGCTGTAGCCGCCGTTCTGAGGTATAAACAGTCAAGGATCCGTCTCGCCCAAATCCATCGATTGAGACGGAAAAATCCATAAACTTTAAGAGGGAAAAACTCAGACTGCCATGGCTACACTTCCTCTCGGAGATGACAAACGCCCGATTACAACGGTTCTCATTTTCGCCGGTAATCCCTTGTTTGTCTCTACCTCTATGTGTGTCCTTTATGCTATTATAACCTCGATTGAATGGCCG
>270210
GTTAAAGTTAAAAACATTGGTTACCTCTGTTCACGCGATTGTAACAATTGGAGTTAAGTTTTTGTTTCAGAAGATTTTGGGTCTATCCGGTTATAAACCGATTGAGAAAAAGGGGAGAAGAGCTGCGCACATAAGGTGCTCGACAAAATGTCCGAAAGAGCAGTTTTGTCTAAACCGATCTTCTAACCGCATCTTC
>270522
GATGAAGAACACAACTGCGAGACCATACACTCACTGATACTTTTCCCCAATTCTAAACTCAAAACCCTAATTATCACATTCCATCACTAAATCTCGCACTTGTAGTTCTCAATTTGTGAAGTATCATCGACAATGGCGTCCGATTCAAGCTACGCGTCACCATCCTCCGACGAAGAAGAGGAATCAGCCGGCCAAAAACCTACCGTTGACGTTAACATCAATTCGATTGATACCTCTCTAGATGCNATCGAGAAT
>270679
GGAAGTTCCGATCGTTCATGCTTCAACTTCCAATTCGCATAACCACGATAATGGAGTGAAATCAGAATCATTCGCCGAAGAACCAGTGGAAGTGTCTGGAAAAGAGGACGTCGTGGATGATTCTGTAGATACGGAGGCGGCGGCGAACACCGGTCAGCCTTCGAAGAAGAAGAAGAAGAAGAAGAAGGAGAAAACGAAGGAGGAGGTGGAAGAAGATAAAGATCGGAAGA
>271001
GAAGAAAATCCATTTTTATCCCCTTTGCCACGAAGCTAATCGGATGGTAATTGCTGATTCCCTTGTTCACTTTAAAACTAGTTGCTGCCATAAACCCGGAATCCGATCCTCCGGAATCACAGCTCAGCTTCACATTTCCATCTGAATTATACACAAAGCAATCCTTCTGGCTTTCAGACTCTAATCTAACCGTTCCCTCATTCCCCTCCACTAACCAGAATAACGAATTCCCGCGATCGGTGGAACCACCGATTCCGAGACTTTGTTCTTTTCCTTGTTGTACAATTAACATCCCCG
>271476
GCAAGGGAGGCAGCGGCGGCGGTTGTGCTTGAGCCGAAGCAGCAAAAGAAGCCGCGGCGGCAGACTAAGAAGAAAAAAGAGGGTTTAGCAACAAAGCCGGTAGTTGTAATTTCTGAACCAGAAGAGGATAAACACGATACACAAGAGAAAGAAGGGGAAATACTCAAAGTAGCAATGGCGGATGCTAGCGGTGGTTTGAGCGCTAACAAGGTTACCG
>271874
GATAGATTGCAAACAATCGATCGATTAGGAGATAGTAGACAATAGAGAGGACTTACTTTGGTATCGAGCATGACTGCACAGAGAATACCGGTGTTATCCATGGCGGTCTGGAGATTATCGAGCGTTTCCTGATGGTACTCATAAGATCCATGTGAGAAGTTGAACCGAGCAACGTTCATCCCTGCCTTCAACAGTTTCTCGACCATAGCAACAGATCTGGAAGCCGG
>271951
GATAGTAGTAAAAATGTCATCAAAGTTGAGGAAGAAATCGAAGGGGACCAAATTGGCACCAGAAACTACCGTTTCAGCAAAATCGGCGAATCTGTTCCCATTAAATCCGATGCCGATTTCAAATTCGATATGGAAAGCCTTCCGGCTCGTCCCATGGCAGTCTCGGAACGTTTTGGAGTGATTTTTGTTGCTCATTCATC
>271987
GTAATAATAAATGAAGTCTGGTTGAGATAGGGTGATGGTATTAGTTAAATACATGAAACTAAAAGAGAACCATAAGAGGAGTTTTCCGGCGACTGTGAACATGTTTTGATGTGGCGGAGGTGGCGGCAGGGAATTTGAACTGTTTGCTGGTAGGATCATAAAGAAGGTATGTGAAGACTTTTAGGAGTGAAAGACCCG
>272046
GCTGTTTCTGACGTCACCTGTAAATCAAAACATACAAATCACCACCTTTCATGTTCCAATCTAATCTAATTAATCTTCCAAGATCCGGCTCATTTTAGCCATGGGTCCTATTTATATGGTGTAAAAAGAAAATAACAATCATGGGTTATGTTTACTTGATTTAGAGAGACATAAAGATGGGCCCACAAGCGTCTAATCGAGGGTGTCTCATTTTAGTCAAGATCCGG
>272715
GTCGAACGACGACTGCCTGTAGACGGTAAAGAGTCAACTGTCATCATCTTCTTGTAAGAGACTCCAATTTAGGGGTTTTCCAAAATCTTCAGCCGGTACGACCGTAGATCTCCCAAAATGGAAGGAAATCAGGCGGCATCCGG
>272836
GAAGGCGCCATGGGAGCTTGACTAAGAGTTCCCATGGTGCTTGTAGAAGCCAAAGCAGTCATCAAAAGATTATGTGGTGGATGACTTAACTTACAGTCAGTTTTAACACAGCGCCCATTCAAATACTCTCTACAAATTTCCCCAAGTGAGGCTCCAATTCCAGGTAACACCACCCCACCTGAAGAACTCGGAACAATACCAGGAATCATTCCAAGAAGTCCCGGAAA
>273679
GAGAGCTGTAGTGCGTTCATGGCGAATCTGTCAGGCCAGCGAGAACTTAGTAGACAAATACACTCTCCATGTTATGAAACGTGAGGGTGTAGTAACGTTTGATTTAGGTACCGTTTGGTATGCCCGAACCGGT
>273942
GCACCGACAGCTGCTGCTGACCTGTCAGGGAGGTCAGGGGCGGCACGGGCAGGACCGATATCGGAACGGGTGGTGAAACCGGTGGCACCACGACCTAATCCGGCTACATAGTTAGGTGGAGGTCTGGTGTTGAGAAACTCTAG
>274027
GCATCATCAGCCGAATGCTTGCCCTTGCCATCCGTCATGGCTGTTTGAGTGAACCCTGGACAGAAACAATTCACACTCACCACACCTTCATACCTCCGTGCCAAAACCTGAGAATATGCATTCAACGCAAGCTTCGCCACCGAATAATCCGTCCATATCTCCGGCCA
>274045
GTGGCAGCAAATTCGAAATACAACATATTCAAAATAAAAAATAAACATACAAATTTAATTTAATTTAATTTAATTCTGTTTCTTCTTCATCACATCCCCTAAACTTGGAACGGTGGTGTCCACCCCTTGGAGTCCTCCGCCTGCACCTTCCCGCCGGTCCGGCTGCCTTCCACAAAAGCATAATACCTCAAGAAGAAAGCAAGCGTCAAAACCAACCATTCCAAACAGAACATCAAAACACAGAGCCC
>274078
GCTTCAACTTCAACTTTACTGTCTTTGTCTTTGTCTTTGGTTTGTATTGCATTTGTTTGAGAGATTTTATCTTCAATGTAACCGTGATCTATTAAACTAATTTCTGTCATTGGTTGTGAAGCGGTTCCTGAGATGATGTCATCGCCTGACAAAAGATCCATTCCGGTGGTGGTGGTGGTTGTATCTGATTTGCCAGGTGGCAACACGTCATTTGTTAAAGAAACAACATACGGATGGCTGTCTTTGACATTATTGACACGTTCCCATAACCTTGATCCAGGTCCTTCAGA
>274181
GATGCAAAGTACTATGGAAATGTAGAAACCTACAATATATTAAAGGCCCGTGGGGCCAAAGTTCCGGTATTTTTCATTAATGTTCTTGTATATATATNNTGATAATTTCTAAATATTCATCATAACAACAATCAAATTTAAATTCTTCTAGAAAACAAGAAAGACCCCAATGACAGTTGCAAACCCTAGAGAAGTTCCAGAATATGAACTAAATCCTCTAGAGCTTCAAATACGCAAAAGTGATGGCATCTCAAAGGCAAGATTTTGCTTCATAATTT
>274458
GTAGCTTCTTGAGACAATTCTTCTTCTAGCGGCGGCGCGAGTAATGAAAGGTTCTTATGTTTCTTCGCCGGAGGTTCTTCGTGTTCTTCCATTTCGTCTTCAGAAGAGATGACTTTGGTAAAATTGGGCGAGTCTTTAGGGGTGGGTTCAAGGTCTGATAGTTCTTCGGAGGGCATTGGATCATCTTTGGTGCCG
>275082
GCGTTGCCATTATCTCAGTTATGGCTCTTTCTTTGCGGATTGTTTTCTCCTGTAATTCATCGATTCGGTGGATCTGATTCGGAGTCAAGTCTCCTAAATCCCCGCAACTCAATACCGGAATCAGATCACTCAGTCTGGCCTCAAGCTGGATTCCGGACTTGGAGTACAGCAGGTGGATGGCCGTCGTCGGACGCCATCCG
>275400
GGTTCCCATGTGGAGGGAACAGCGTTCTTGACGTGATCACGTAATGCAATTTGGGATTTTTCAAGCGTGATATTGTAAAGTGTGATGAAGACGCCGTCTAAAGCGAGGGATTTTGTATTTGCAGCATCTTTCTGCCAAGATCCGGTGAACTCAAATGCGGCATTCAATTGGCCGGTCGGAATTCTGCCG
>276120
GCCACGTCGTATTGACACACGGCACAATAAACTGGTATTGCTCTTCCTCCCTTCGTACCTGCATGCGGTTTTAAGACAATGACCGGGAAGCGGCGGTGGTGGTGGACGATGTGAAATATACGGCGAAGGATGAAAAGGAGCATTAGGGTGATGATCGTGATGAGTTTATTGGAAATGATAATGGTTAAAGAGTGGCTTATTATGGGAATAAGTAGACCTGTTTCCATGGATTCGTATCCAAGAAAAACACACAACACACAAATGGAGAGAGA
>278735
GACAGTTCCATGATCGAACTTCTCATGCATAAGCTTAAATCTGGCATTCCTTACTACCAGCGAACCGCCGCTCGTGAAATCAGTCTCCTTTCATGTTACAATATCGATAACCGTATCATCTTTGCCAAGGCCGGGGCCATCCCTCTTCTCACAGACCTTCTGACAGTAGCAGATTCCCGGACACAGGAACAGGCATTGGCAGCTCTTTATTGGCTCTCTATTCCTGACGAAAACATAGGCATCATAGTGTCCTTTGGGGCTCTCCCGG
>281753
GTCTCGATTGTAAACTCAGTGGAGAAGATGTTGGCAAGTTTTGCACCGTAACCATTTCTCCCACCGGTAGTCTTCTTAATCGAATCATCGTAATTACTACTAGTCAGTAGATGGCCGAAAATCATTTCAGGGACATAAACTCCTTCCTCCTGATGAACCTCAACCGGA
>282983
GGTGAAAGGAGATGGCGGTGACGTTGTTGGCTGCAAGAGCGCCTGCATGGCTTTTCAGAAGCCGGAG
>282988
GCCCATCTGGGCACTTGATGTTCAAGTCCGACACGCAAGTAACTTTAGAACAGTTACCCGAACCACCCAATGGGATAATCGAGATGGGCATGTTATACCCGTCTACGAGGCTGACGTCATAGAAATCCATTGGGCTATCTAGGGTGAACTCCGCTAGAGAAACAGGTGGTACACCACCTGCACCTTTGCACTTAAGAACGTTCCCGCAGTTCCCAGTGGCGCAGTTTCCCTCACCGGAGT
>283522
GTAGCATATTCTCTTTGAAAGACATACACAAATTTAGCTTGCAACGAATTCTGTGATCCAGATTCTTCAGAGACCGAAAATTTCCTTTCTGGGATGCCACGGAATGAGTGTGAGGCAGATACCAAATCCGGG
>283610
GGCTGCATTAGTTTCTTGTCAATAATTTTTCGAGTAAATTACAGTTTTGGTCCCTGTGGTTTACACCAAATTATAGTTTTAGTCCTAGTTTTAAAAATCTTGCACCGGTGGTCCCTGTGGTTTCTAAATCTTTTGCTTTGGGTCCTTATAGTTTCCAAAATTTTCATTTTTGGTCCCTCCCTCTGTTACCG
>284086
GGCATAAACGGCGTGTGGAAACAAGGCCTTAGAGCTCAAGCTATGAGCACAACCCAAGGGAATATTACATCACCAAGGTCTGCCAATCACGTCAAAGAAGAACCGGATCATC
>288525
GTAGTGTAGATGGAGTACCAACCCATGTGTACTTTCGGGTTATCTAAGTTGATGTTCCCAAATATCTTTTTAGCTGAAACCTTCACCAACTCAGAATCATGAACCATATCCGATGGGTTGACTGTCCCTCTCCAGGCAATCATAATATCTCTCCTTCCCAAGACCTTCTTCCCTTCATCAGTACACACCGCGACAAATCCTATCCAGTTTGACTTTTTGCTCCAAGCCTGCGTGGACGAAGATGTAACGAATGCACCGAGAAT
>290215
GAAAAGAGCAAGGTATCGAAAAACAATCCGACAACATATGGATCTTGACACAATAAGATCAAGAATTGCAAATTGTGGTATAAAGTCAACCCGAGAACTTTTCCGGGACTTGTTCTTGCTCGCCAACAACGCACTCGTATTCTACTCCAAAAGAACCCGAGAGTACAAGTCCGCAATGCTTCTCCGTGGCATCATCAGCAAAAGGTACAAGCAGTTATGCAGCGATTCTAGCAGCATTAGTGATTCTAGTAGCCGACCATTATCATCAATC
>290320
GGGAAGATAGTGCTATTGACAAATGGCAGTACCCTCCATTGCTGGCTTACTTAGAGACATCTCCATTCGCAGAGCATAATATTGATCAAGAAACTATAACCAAGCATTTGAGTGAAGATGGGTCACTTTTTCAGTCACCCTCAGCTACCGCACAGGCTTATATTTATACCGGAA
>290405
GTTTATGTGTTTGTTCAGTCGCTACCACACAATCGGCTATGGATTTCCACAATGTTGATGTTCTTAACTGGAATCATCAAATATGCAGAAAGAACGCGTGCTCTTTATCTTGCTAGTGCCGATAGATTCAAAGATTCGATGCTTACAGAAGCCGATGCTGGGCCGAACTACGCAAAACTCATGGGTGAATACTTTTCGAAGAAGCAGGCAAAACTACCAACCAGAATTCAAATGGTTCCGGAG
>290412
GCTATACACTGGAAAACAAGACCCAAAAGATGACGAAGCCACAACTCATTGTCTTCCAAAGCAAAAGCTGTAATGGTGTCCGGACCACCAAGGTGCACCAAAAG
>290892
GCTGAATTTAATACACACTACTGTCGATTCAACACAACCAGCTACACAAGCACCGCTTACTATACAAATCTCATCCAAGTACTAGATGCACTTGTTTCAGATAACACCGTCAATGATAGCAAATACCTATATAAGACGGCCGGAAGTAGCTATCCAGATATTGTATACGGTGTCTATCTTTGCCGGGAGGATGTTCTCCCAAACGA
>291386
GAAATTGTTCACGTCGTCGTCTGCTCTCAGCTTCCCCCACCCCCGCCTACATCGTCTTCTCCAAATCGATTTTCCGGCAGAGCTAGGACTTTGCTTCTCCGGTCAGTTCTCTCTCTCTGAATCTCTCTATCTCTGCTCACTGAAATCGCAAAGAAAATCCCCCCTCCCAATCGACTTTGCTTCTCCG
>292370
GTAGGCGCGCTTGTTCGAATGCTGAGAACAGCACCGCCCCTTCGCCAAGATTCCAGTTGCTATTCTTTGAGCAGCAGAGATCTTGAGGCCGAATTCAGCAACAGTGGATTATTTATGGCCCGCAAGACATCAGATGCTTTAGAGGAGCTCAAGGCCTACACAGACATCAAAGACCTTATTCTCTCCAAAAGTGGGACCCACTTTATTACCAAGGAACCCGGTCTC
>292489
GGCCTTGTGAGACTTCATTTTCACGATTGTTTTGTACGGGTGAGACACTGATTATTCTTGTTTTAAGCATATCATTCAACAAACTAATTTAACAGTTTGGTGTGCTCCTTAATTTGCAGGGTTGTGATGCATCGGTTCTGATAGACTCGACGCCTTCAAACATGGCAGAGAAGGACTCTCCGGCAA
>292509
GGAGATTGAACTAAAAGATTTTAAGTACTCTAGAGCATTTTCGAGGCACCCTGATTTATATTAGTGTTGTTTCTAATTCTTGCATTTTTGGAATTGATGAAACATGCACTGTATTCAACCGGCAC
>292756
GAGGAGGAAGCAGATAATAGAGAAGTACAGCAGCATGGATGAGATAATAAGGGAGTGTAATAACATGGCCGGTCAATTGGATGTTTGGAAGCTTTTAGATGATGCCCATGATTTGGTGGTTTCAGTTCATGATAAGATTGAGAACGA
>292872
GAAAGAGATTATTGAGTATGATAAAAATAAAGAATAAATCAGATTTTGAATAAGTTAAGATAAGACCATGGAATATTTACAGATGAATATAGAGAGTGAAGGCCGGTGAATCCAAAGGACTTCGTCGCCATTGCCATGTCAAAATGTTGGAGCTCAAAGTCTTATCTTCATGTATCTCGGCTTTATAGCTCAGGAAATGGCAAAAGCCCTGCTCTAACTCTCAACAACTCGACTATTCGACAATATTTACGGGTTAATCTGAAGAGTAAAAAGTTCCCTCCATTTTA
>292985
GAATCATATATAGAATGAGTAAGGAACTCCTTAGGCTGTTCATTAACCGACTTCTGTGTGATCTGATCCACTGATACATCGAAAAACATTTATGAATTAAGTTGTTGCTGTGCACAATCATGTTATTGAATTCTATAGTATCATTGGTCTCCTAAACAAGTCGATTGGATCATATTTTTCTGATGCAATCCTGTGAAACAAGTGAAAATAAGAAGTTGAAATACTCCGATTTCACTTGCAAGATGCCTCAACCAGATACT
>293074
GAACGAGGAGTTTCTGAATGATGTTTTCTACGAATGCAAAAACATCTTGGCAAAAGAAGCAGCAACTGAACCGTCACCATTATCTGAAGTCCTAAGCTTCAATTTCCCGGTT
>293172
GGATCCAATTCCAGGTAACCTTTTGGAGAATTACGACCTTCTTTGCCAGTTAGCAAATACTTGGGGACTTGATGTGAGAACCGCAACATCTCTTGTTTTGGTATCTTTTTAACTTCAGTCTTGTCTGTATGTGGACAGAAAACCGTCCTAAATCCAGTTAACTTGACAAGAGGACGAACAGACACGCCTTGTTCTTCGTTATAGTCGTCAACAACTTCCACCATGTCATACTGATGAATCACATGATCCGGAA
>293334
GCTTTCATAGTTTCATGCACAGAAACACATACAAAAACTGTACCAAAATCATCATCATCACTGTCCCTCTTCCTTCAATTTATTACCGAACTGCTCCCGTACCAAAAAACTTTAAGTCATCGGACCCAAAACACCCACCAGGATCTGTTTCCGGCCGGCATACACGAACCATTAATGGGAATGGGACCGGGTCGGAGTTGGAATCGGAAAGCAGGAGATGCGTAGTAGCTGGGAAGGAG
>293341
GTAAATATTCAAAAAAGTTGAATTAACAGGTTAAATCGTAATTCACACCATGCATGATGCATGCAGAATAACATGGTACCAACAGCTAGTAGCGGCCAGACTACTTTGTACATAACTACTTATGTTGCTTTACAATGTAAATGTACATAAACTTCCATTAATGAATCCGATTTTCTTTTTCGGGTTGGCCGGTTTCATT
>293932
GCCGTGGGCTCAGCGGTTGACGGCTCAGGTGCGGAGGTTTTGATGGTTCCGACTTTAGCATATTTGCTCATGAACTTGTATTCCCAATCACGTAAGGCATCCAACTCGAACATACCAAGACCACTGATATCACCGGTCAAGTCTTTCTCATCAAATGACATTTTTGCAAGAGCTCTGCTAGCATCTTTTCCG
>294286
GCCGATCACAGTTTAGTATATTCAACAATCAACAAAAGAACAACAACTTGATACGTACCTGTGGAAAGTACATGTTGCTATGTCCGGTTTCCTTGAATTTAATATTCAAATAATCCTGTAAAAGGGAAACCG
>294655
GCTGCCATCTCGGGTGTCGGATACGTGCCAAGCCATATGCGACTGGTCTTGTTTGGTTCACGAATTTCAGAAACCCATTTCCCAGCTCGCAATCGGATGCCATGGTAAACTGGGTGGCGGCTGGAGGAGCCGCCGGCTGCGGTGAATTGAGAAGTATCATTTTGGGGTTGCTGAGAAGCTGAGGAATTGCGGCGTCGGTTAGCCATGCAAATTCGCAGCGGTGAATTGCGGCGGTGAATTGAGAAGTTATGGACGGGTGCTTGGGTAGTTATAGACGAAT
>295254
GTTTTGAAGGATACCAAGACACCCTCTATGTCCACTCACAACGCCAGTTCTACAAAGAATGTTACATTTACGGAACTGTTGATTTCATCTTTGGCAACGCCGCCGTGGTTTTCCAAAACTGCATGATCTATGGAAGACGACCCATGAAATCTCAAAAGATCACCATCACAGCACAAGGTCGAACCGACTCGAACCAGAACACCGAGATCTCAATTCAAAATTCTCGGATCATGGCTGCATCTGACCTAAAACCTGTCTTGAGCTCATTCAAAA
>295537
GAATTGTAACGGAATGCCCTCCCTATTTATTTTTGTAGGGAAGATGACGCCCGACCCAGCAATGGTTTATCCTTCTAGCCTGGTAGCATCAGCGATTGCAACTGCCTTTTCATTATCTGTCGCTGTTTATGTAGCCATTAATATTTCCGGCGGCCATGTGAATCCG
>295632
GGAATGGTACAGAAGCTTCTACAGCCTGTTGATGAAGTTCTTAACGAACATAAAAGACAACAACTTAGAGAACTCGCTGCTCTTAATGGAACCATAAGAGATGAAGAGTATTGCAGATTATGTGGCGAACCTGGACACAGACAGTTTGCATGTCCATCTCATAATTCAACTTTCAAAAGTGACGTCCTGTGTAAAATATGCGGTGATGGCGGTCATCCAACTATAGATTGTCCGGTCAAAGGGTCAACCGG
>295645
GAGATGAATGATTATGATCGACATGGTTAGCCTCTAGAGTCTCCATAAGATTCTTCAACGTCGAGGGCCGAGTCGGTGGTGTCAGGGTTACCGGAGAGAGCCGTGAAGAAAGAGAACAGAAGTACAGATTGAGTGATGCCTGAGATCGTCCGTTGATTGGATTGGATATGGAGTATGGACGTGGGGCATATGGTATCGGACATGGGCGTTTCATTGATGGTGTTGATTAAAAACGGTGCTCATGAATTGGGCTGCTTTTACTAAACGTATCC
>295736
GAAAACAACTCTTCAGCACCTACAAGCAAATTGCCTCGATTACCTATGATGTATTCCCCGAGTGATGAAAACGTTAAATAGAGGGATTTTGATGCAAGTTTAGAAACACGTAGCGGCTCTGGTTCACCGGATG
>295827
GAAAACAAGTCTTCAGCAGCTACAAGCAGCTCCTCTCGATTATCAACCGTGTATTCTGTGACCGACGAAAACGTATAGTACAGAGCTTTGGGTGCGATTTGATCGACACGTACCGGGTCTGGTACACCTGATGCTGTCCCGAAAAGCACCAAGAATCCACGCTTCTTCAAGCACGCCAACGATCCCTTCATTACAAAATCAAACACAGACGATTTTTATATTTACTTCAATATACAAATTGGAAC
>296082
GCGTTTTTCTCCGCTGAATCAGCATCTATCGAGGCAGCTGCTGCAAACATAGAAGCATCGGGATCAGACGACGCCATCGATCGCCATCTCACGGTAGATTTTAGGTTTCGGCAAAAGTATCTCGAGTTATGATGCGCAGCCGGAATATAAGAAGAAACCGACGGCGTTAGGGGATACGAAGCATCCAGTAGTCGAGCCGTACATACCATCTCCTCCGAATATCAGNCGCCCTCCTC
>296140
GTTCAAATCGGATCTGATAGACACTGCCAACCGCCTCTCTTCTTGGAGTAACTCCAACAAAGACTGTTGCAGATGGGCCGGTGTGGTTTGCAATAACAATACGGGCCACGTACAAGAGGTTCGCCTTGGTGGGCCCAACGACGGGCTTCATGGTCATTGTCATGGTTCTTATGACACCGATGCTGAACTTGAAGCAGCATCGAAACAGATGTTGGGTGGGGATATAAATCCGTCCTTGCTGTCCTTGAAGCAACTCGACTATTTGGACCTGAGCTGCAATG
>296456
GTAATGGAAGATCTAAGCTCGTTCTGTTTTAGAGAGAGATTATTCAGAGAAGTAGAAACGGGAGAGAGAGGTCCGAACCAGAAAAAAAATCCGGATTATAGGGAACGAATGTTACCCGCCTTTTCCCGTTTTAAATATGTAGTGACTAAAATAGCCTTTGGTTTTTTCAAAAAAATTACGGTGATTGGAGAAGAACGTTGAATGATTTTAAAGGGATTTTCATATTTGGATAATTGGATGTTTCAGAATTCGATAGTTAAAAGGATATGCAATTGCTAGGCCCAACATGTGAGTTAGGCCGCTCAAT
>296494
GCAGCTCAAATCAACAATCAATCGTCAGTTCAATCGATGAACCAGATCGTAATGATCCCCGCAGCTCGACCGAGCTTTCCGGTCATGGGGATCCCGAGTCATCTCCTGAAGCCACAGCTCATAACAGAAAAGATCAAGATCAAGATACAACTAAGAATCGAGCAGGATCAAGATCGCCGGAAGCTGGGGTTCATGACAGAATCCATCACGATCGAGAACCGATTGACGAGGTCTTGGAAAACTGTAAAAATGAG
>296508
GAAAAATCAGATTCTGAACTGTAGCACGTGCTGGGCACGTAATGAGACCCATTACAGCAAACATGTTGCTGCCTAGGAAGCTGCGCCGAGAAATGACGGTCTTGTGGATAACACCGGTGGCACATACCGGAGTCGCCATCTCGTATTCTATTCATCGCCATTGCTTCACCG
>296807
GAGCGCTATTAAGTTCAATGGCGGAGGTTCTATTCTTATCCTTTTCCTTATTCAATTATCTTCTTGCCGGTCCTGATACTCATCGTCCCTTGTCAGTAATTTCCGTCGCAATAAACAANNNNNNNNNNTCCATTGTTCCAAAATACGAGATGCACTACTTTGATCCTCACCTGAAGGGGTTTACTCTTTCTCTTCAATTTGATATGGAATTAAAGTTCTAAACGTTGCTTCCTACAAATAGAATATTGTTGTTAATCTTCCAACATGATCAATATCATTCTATTGTAAACAATT
>297265
GCTGTGGACCCGAACGATGTCTCACAGCCAGCAAAAGGAGGGAGGGATTTGTTGAGGATATTTAAGGAGTTGAGACAGTCGGTTACAAATGACTGGGGTGAAACAAAACCGCCGGTGGTGGAAGAGGATAAAGAGTTTTTGGAGAAGAAGAAGAAGTTGCAGGATTTCGAGCTGGAATTGACTAACCTATCTCAACAGGTCTGTTGTTTCTCCTCTA
>297273
GAGACAACGGATTCCCCAAACAATTGCTTGGGCAGCTTCACCGCCCCGTCAAGCATCCTTGAAGCCACGTCTGTCGTCTTCATCAATGGCAGCTTTCCTTGCACCTGTAGAAACACCCTCAATTCCTCACTTCTCCTTATCACCGGATGCGCAGCTAGCTTTCTCAAGTACTTCTCCAAAGCCATTCGCCTCTGATCAACAAACTCTTGTTTTTGCATAACTTGGCTCTCAACGACATTCTTATCGGGCCTCAACGGGATAAAAAACC
>297398
GGACACTTATTTCTATGGTAATATAAAATGAAGTCCAGTGACGAATCTGCATAAAATTGAGTGCTTGCAGGTGTATTTGTTTATTACATTAATAACCTTAATAGATCTTCATATCATATGCCGATCACAAATAAACCTAGTTGTATAGCATACACCGGACAACTTCTTTAAGCAAA
>297644
GCATTACGCCGAATTGCCAGACATCAAACGTGTCATTGTAAACACCCATGCAATCGAGCCACAGGTTTGTCTATTACCGGTGTA
>297992
GCCATCGGGTCCAAGTATTCAAAACCCTCTCCCATGGATGGGACGTGTATACGGAAATCATTAGGCTTATGGTTGCATAAAGTCGCAAAATATGAAGTCCAAGAACGCGATACACTGGCTCCAGCTACAACATACTCAAATAAGATATTTCCAGCTGCAATGTACGCGACAAAGTCACCAAGCTCAACTCTTAGGTAAGCAAATGAACCTCCGGCAACAGGAAGTTCAACTGCAAACTCAGTGTAGCAGATGA
>299469
GGCGGAAACGGAGTTGTGAGCAAAACTAAAAGGGATGATTCAAAAATTACAAATTTCAGACAGAAAATGATGACGAATTTCAAACCTTAAAGATCTCCGCAATGCTCTTCTGCCTGCTTCCTGAACCCAATCCAGGTAATCCGATAAGCCCATTGCCGCCCCATTCGGCGGCGGCGGCAGATTCACCGCCTCCGTGTGACTTCCTCCACTCGGCCGGCCCATGATTCTCTTCTTTGTTCCCATTGAACCCTAACTGACTAGCAAACAGAGACCTAGTGCTACTCCCGTCATCTCTATTTACCTTCC
>299486
GAGTTACAGAATCTACAATACGCTGCTGCTCTGAATGATCCAACAATGGAGTTACTCGCACTTCAAAAAGCTTACCTTTCAGGCCTTCTATCTCCTCAAAAATCACAGTACGGACTTCCATATCTTAACAAAACAAACAGTCTAACTCATGGTTACTATGGAAACTACCCCACAAGTCCACTGGCCGGACCTCTTCTTCCCAACTCCGGCAGCCCTGTCAGACATGGAGAGAGAAGTCTCCGTTTCCCTGCCGGAATGAGAAACTTAGCCGGAGGTTTCACCGGA
>299528
GTCCCAAGCTCCACCTTCTTGGGCAGCAGCTTGAAGAAAATTGTGAACTCAAGACTCGCCGTCAACACCAACAAGTTTGCGTCCTTCAAAATCTTGGCAGCTGAGAAAGAGATCGAAGAAACCCAACAGACCGACAAGGACAGATGGAAGGGACTCGCATACGATATGTCTGATGATCAACAAGACATCACCAGAGGTAAGGGAATGGTTGACTCTCTCTTCCAGGCCCCACAAGACGCCGGCA
>300417
GTTTACTTCGGCTTAGATCAATGGGTGAGTTATCAGTTTTGATTGTTGATGCTTATCTTTGTTGTTCTCGATTTATTTCGATAAAGTTTCCTAATTTTTGTCTCTAATATACGGGAAATGCAGCTCGAATCAAAGTTCATGAGCTTAGGAACAAATCGAAGGCTGATTTGTTTACCGAGTTGAAGGATCTCAAGGCTGAACTTGCTCTTCTCCGTGTCGCCAAAGTTACCGGT
>300531
GTTATGAGTGGGGTCGCGTTTCCTTGAGATCTTGTTTGACATAGTGATGGGTCGTGGTCAAGTAGTAGTTTGACCACCGCTGCAATAAAAGAAGGAAGGATTTAATGGAAGTCGTGGAATGTTAATTGATGATGGAAGAATGTTATGAAATTTACCATCGTGTCCTTGACTAGCGGCTATATGCAACGTGTCAAACTCCAGCCGGCTTTTTCTCATGATCGTTTCTTTATNCGAGTACTTCA
>300572
GTTCATACTAGGTATTTCATTTTCACTGTTGTCTTGTTATAATAGCAACATACAATATTACAATCACATTTTCTTTTATTTATTTCAGGAATAGAGTTCAGGAAATTGTTGGTGCTGCCCAATATTTGCATAAACGGTCAGGAAGTTCATTGCCATCACCGGTCGATCAACATTTAAATAACCACAATTCTTCACCAGAGGAACCTGATTTTAGCAATTGCCAGAAAGTAAGA
>300964
GTCAAAAAAGCGCTAAGCCCTTCTGATTCGAAGGAGAAGAAAGAAAAGGTTTGCGTTTCTTCTTATTTCGTCTTCTTTCTTTCCAAGTCATTTCTTCGCATACAATTTGTTTGATGAAATGCCAATGTGGGTTTCGCATACAGAGATCTCATAAACATACTCCCAAAAAAAATTGGTTCGGGAAGCAAAGGAGGCCGGATGATGA
>301067
GATTGATGATTCAGGTTCTCCAGTGTCTGGATTTGTGAAATCTACTGCAATGGACAAGTTACAGGTATTGAAAGCAGGCATTACAAGGACTCTTGAAATCACAGAAACTGAAATTGATTCGCTTGAGTGTGAAATGAAGTCATTGCTTTCTGATATTGAAGGCTCATGTTCTTTTCCGGATGCTTCCAGTTCTTTTCCAACAGAATGCAACAATAAGAGTTGTGAAGAAACTTCCGGA
>301075
GGAATTGCTCCGCCGCGATGGAGAGAGCCGCCTACTACTCCTTCGCAGCATAACAACCATGTGTCCTCCTCGTCTTGTCGTTGGGGCGGTGGAGGTGGACTCTCTGATTTCCGCCGACCCTTTTCCGGTTA
>301308
GCAATTGAAGAAGGATGAGACAGCTGAAGAGCCTGCCATTCATCGGTGCTCCTATTTTGAAAGAGTTTCGATCGATGGTCAATAAGAGATGGATATCATTTGTTATTGAAACCAAACGTGCTAGATATGCTGATTGAGCTTGATGGAATATCATATAACCGGTGATTA
>301519
GAACCCAATTTTTAAATTTAAATGAATGCATAAAAAATCTTCAAAAAACGACAGTTTTGTGGATTGTTAAACGGATACTTACCGGGTCAAAGCTCTTATTGCCAGCCGG
>301543
GGATTACCATGAAAATCAAAACGGTTTACAGATAAAGTAAAATCCAATAATTACTCCTACATAAAAGTAGCTGGAAGAAAATGCGAAGAACAACGAATATTATATCTACTAAACATATTAGGTACGACAGTCGATGATCGAAAAGCCTTCAAAGGAATGAAAAAACAATACCTGGCTTAACCGGAAAA
>301718
GCTGAAGAAGGTGATCTGTCACAAGCCATTTGTACACTCGAGAATTGCAGGCGGGATCTGTCTGAAACGGTCTCGGCTAAGTCAGGTGACCGGCTTTGTATGGCTCTGGATGCTGAGCTCAAAGAAATGCAAGAGAGAATGGCGAGCAGACACATGTATGAAGCATCAGGAAGGGCTTATATACTATCGGGG
>301869
GATTCTATGCAAACGAGCACAACTTGCTTACCTATCCTTAACGCAGAAGGAGGATCGATTTCCAACATCACTATTAAGAATTGTAGAAGTCACATTGGAGAGACTGCTATATACTGCCTGAGTAATGAACGGGAGGAACGCAGTGTCGTTGATCTGACCGGCGAATTCGTCGCCAACCACTTGACACTGTACGAATTCCGGCGAATGGAGCAGAGCAACAATAGCTACGGCGGCGAAAAGTTTCCATCCGGTCATCCTCCGG
>302723
GGTGGTTGTGTTAAGGGTGTCGTTGCACTGCAAAGGTTGTGAAAAGAAAATGAGAAAGCATATCTCTAAAATGGAAGGTACGCAAAATTTTATTAAATATAATATAAATTAACCCTTACGTCTTTGTGTTATTAATTTTAGTTCGTTTATTTTTAAAATAACGACCGGTTATAA
>302860
GAGTCCAGAGGCTTATCTGGAGCCACTATGTCGTCCACAATCCATGGATGACCTGGCATATATATTTATATATATGCAAAATTCACTTTAACTGGTCAACCAAAAAACCAAACATGATAAACATAAAACTCACATAGGACTTCATGGGCAGTTATCCTTTGTTGTGGTCTCCTGTCCAACATCTTTTTAATTAAATCTTTTGCACTTTCTGTAATTCCCGGCCATGGATCAGATTCNAAATCAAGNTTTCCCTTTNAAATCTNCCGAAATATACCTGA
>303298
GGAGGCGGTGGTGGCGGGTAGTATGGTCCAGATGGGTATTGGTAGTATGGAGGATGAGGTGGAGGAGTATTAGGGTTAGGGTTAGGGTATTGAGCAGGGTAAGGTGTGGCCGCGGCGAATACGTATCTATTAGCGTTGATCTCCGGCTGTGGCTGTTGCGGCGGTGGCGGTGTAGGATGGTTTTGATTGTTCCCCCGTCTGCTCCCACCACCGCCTTGTCTCCG
>303356
GTAAAGTTGCACCAAGATGGTAATTACTTTTTAAATTTAATAGAAACGAAGTAAACAATAAAACGTATCACTTAAAAGTAAAATAACCTACAATATAAACGCACAAATAATTCTAAAATATCTATGTTTTAACGTGTGGTAATTGGTAAACCCTAAACTTTTCACAAAACCGTCTCAGACCGGTCTGGGCCTCTGGGGTCAGTTCTGAAACAGTCCGG
>303462
GTTCTTGACGAGTTTTGGGGCCAACTTTTCGATTTCCATGGTGAACCGACGCAAGAAGCAAAAACAAGAAAACTTGACAAATTACTCGGAATAAATTCCAAGGCGAACCCAAAGGCAGCAGCACATCAGGGTGTACAAACAAGCTCCGACTTGCCCTACGGGGTGCACCGGGGCCCGAGCCCGTCTTCAGTGTTATCGAACCAAATGCAATTACTAGACGCGTATGCACAACGGTCAAACCTCAATGTGATGGACCCGAGTGAAAAGCGGTACCATAGCCTCCGTCTTCAATCATCTTCCAG
>303518
GCCTCGATCTGGCCTGGGTGATGCTTCAATTTGTGTGTTAAGTGGTCTGTGAACTCTGGCTTCCCTTGCATAACCTCCGCAAAGATGGCCGACAAAACTTCTGATAACAATGCAAGCACATTGGCTTCGAAGAGGACCATGGAGGCCATCCCAGATCCCACGGCGGTACCATTAACAAGTGCTAGACCTTCTTTAGGCTGTAGCTCGAAGAACCCACCACTGACTCCGGCGAGGTTGAAAGCTTTTTCGGCATTGAGGATTTCTCCGTTGGGTCC
>303525
GCTATAATGGAATACATTTTAGATGGAAGTGATTATGTTAAAGCCGCACAAAAGGTCCATGAAATGGACCCTTTGCAGAAACCCAAACAAGACAGATATGCTCTAAGGACCTCACCTCAATGGTTAGGGCCACACATCGAGGTCATCCGGTCATCAACTAAAATGATTGAGAGAGAAATTAACTCCGTCAACGACAACCCTCTAATAGATGTTTCCCG
>303973
GAAAAACCAGCATCAAGCATTCTTCTAACAAATTGAACTGCCATTCTTGTTTCATTCCACCGAAAATACCCCTGAATAATTATATTAAAAGTAAAACCATCCGGCAT
>304053
GGGTGATGGTACAAATGGTCTTGACTAATAACATCGTCACCACCAACAATCAAGTTGATCCCCAAATCATGATGGTGGTGGTGGGTTGTGATAGCTGCCGGAGCAATGAGCCCATTGGTGGTTGCACCGTTCATGCAAAGGTGGTGGTTCTGGTACTTTGATAGCTCGGATTTGGCGGAGGTTAGATCCATCTGAAGCTGTCGGAGCTGGTGCTGGAGCAGGGAGATGACTCCAACGCACCCATAGACCG
>304226
GATTACCGCGTAATTTGGATCCGTTTAGTAAAACCTTCAAATCACTAGAAACAGAAGCCATATCTTTATCGGATAAGCCATCACCGGAGTCTGTGAAGAAATTGAGTACAGTTGCAGTGTCGGCCTTTAAGGCCTCACAAGACAAGGCTGCAACAGCATCCGCAACTGTCGTTAATGAAGAAGCGGTGTAGTCGAGGAGAGCACAGATGCCACTAAGAGTGATAATTGGCCAGGAACCTCTTAATTTATCAATGTCCTCTTTCCGATTGAACTCAAG
>304291
GAATATGCAAGTCCACCTCCTGATCTAAATTTGTAGTATATATGTCTAGCATGATCGCATAAAGAACGCGTCTGTAGATAAAAGAAAGTAATCCGGGTTATTTAGATAACAAATATAAATGTCATTAGAAGTATTAGTAAAAGAAAAGGAAATGAAACTGCTAATAACCTGAAGAGAAGATCGATAGTAACAAAAGAGTAAAATGAAAACCGGGAAC
>304362
GTCCTTGTCCCGATCGAGACACTCTTCCACTTGATTGTGGTTGGATGGATGTGGTGGTTGGGCGTCGGCAATAACTCCCAAGAGAAGCATCTCTTGGGTGTCACTTTCGTTGAAGGGAAGGAAGTGATGATGGGTGGGCGGATAATTACAATGGGAACTGGATGAGGAGTACTCAGGCGAACTGGATGAGATTTCCTGGGAATAATCCGG
>304576
GCATTATTTAACCCACAACTTAACCAAATGCTGAGTGATCTCAATAGCAAAATCGGTAGTCATGTATTCATCAGCGTAAACTCCAAGAAAATGCACTCCGACTTTATCAGTGATCCGGCAGCTTTTGGNNNTAAATAAGGCCATTTCTAGACCGCTCTTCTTTCTAAAATACATTTG
>304790
GGCGCTCTCGATCAGCACCACCACCAAGCATCTCTTTTGTTAACACCAGCTATGACGATGCTTACAACCAACACCACATAAGATTCTCTCCAGGCATTGATGACGATGTCCTCGTAACATTTCCGAGTTTTGTTTATTCCGAGGCCACTATGCCACACAAAGGTGACACCACTGCTGATACCAATGGCTCCGATTGCTCTATCTGCTTGGCCGATTATAAACCAACAGACGTTGTCCGCTTATTGCCGGAAT
>305233
GAAACTAAAACAAGTGAAACCATGCGAGTACTAGTCCCTCCAGGAAAAGACCCTCCTGCCCCTCTTGGAGGTCTACCAGTATTTGACTTTTCCAACAAGTCAACAGAACGACTCTCTATGACCAACATATCTGCACTGATGCTTTGCTGTTCTAAAATGCTTACAACTTCTTACCCTGTTCCGGT
>305897
GCTGCAAAGAAGGTGGCACCATCAGGAAGTCCATGGTACGGTCCTGACCGAGTCAAGTACCTAGGCCCATTCTCCGGCGAGGCCCCATCATACCTCACCGGTGAATTCCCAGGTGACTACGGCTGGGATACCGCCG
>306484
GCTTGCTTATACACTCATTCAACAAAATCTTCCTATGTACTTACTGCTAAATTACACATATCTCAACCAGACTCGTATCAACAGTAGAAAGCACAACAGAATCAAGAGAAAGCCTCCCCAAAAAGAATAGCAGCAACCTAAAAAACCAACAACAGGAAAGCTAGCTAGCTGCCTTTCAATTCTCCATATCAATTGCTTTACATAACATTTGTCTTCTAGTTGTATATCTTCACCGGTT
>306567
GAAAATCCTTCAAGGTAACGTAATTTTCGTCAATTAGATCAAGAACTTATCGGAATATATGTAACTGTAATAGTATTTCCGTTTCCTAAAGAAGCTGTGATTGTTGACCTTAATTTGTAGTTAGAAACAAACGTGCTGTTTAATTGTTTATCATGATCGTGATTTCTTCATGTTCTGATCGAAGATGTAATTATTACAGGGTCCAGTCGTCGTTTACTTGTATCTCAGTGGACTGATAATTCACCGGGGAAGGGAAACCTTCTGTACTGCAAACGATTTCATCTGAAAGGCCG
>306819
GGGTATGAAATCCCAACACCTGTTCAAATGCAAGCAATTCCTGCTGCTTTAAAGGGTCAAAGCCTGCTTGTTTCAGCTGAAACCGGTTCAGGAAAAACCGCATCTTATTTACTTCCCATAATCTCTTACTGTACAAATTTCAGAANNNNNNNNNCTGTAGACCAGAAAAAACCATTAGTAATGGTGCTAACACCAACTAGAGAGCTTTCCATACAAGTAGAAGAACAAGCTAAAAT
>306914
GATGGAGAATCACAGAAAAGTTGTAACAGATGTTTAGCTGCTATTCGTTCTTTCTTCTGTAACTGATACACCACACTTAAATACAAATGCCCGCAAGCCGACAGAATGGAATTGGGAATTCCAGAGGTGAATCCGTCTTTCAGATCGTTTGCATTTAGACCGGAGATCACACTAAGCTGTAAAGAAGCTTTTTTTAACTCTTTT
>306946
GTATATGCTTCTTGCTCTATATGGTGGATTTGTACCTCCATGTCGTTTTGCATTTGATGGAATGGAGCAATGCCAGTAACTGCTGTTCTTGTGTTCTCAAGAGGTGGGCCCCAGCTTCTGAATTTGTTCTGATGTGAACGAGGGAGGTCATCATCTGTTCCTGGAG
>307325
GAAAAACAACTTTTTAACTTAATCGATGCACCAATTCAATAGATACCCAAGTTAGAAAGAGATGCTTACCTTGATCTGCAACCTTGACGGCCTGCTCGTAATCTGACCTTTGTATATGTCGATTAAGAGTTGTGAAAAGATCTTCAATGGAGACCGCCGGCGCGGCCGTCGGTTTGGGCTTCGCCTTCGGAGCCATCGTGGTTCTACTTAGACTAGAATGACTCTGAAATGCGTTTTTGTCCGGAGATAAGNCAAAGAAATCAGGGGATCGGGGTGATTTGGGCTANAACTGAATGCACCG
>307458
GACGGCGGAGAAGCCAAATTAAAGGTCCTCAGGGAACTTAAGAACCAGATAATTGGCAATCGCACGAAGAAGCTCTCGTACATCAAGCTAGGCGCCGTCCCTTCCGTCGTTTCGATTCTCTCATCCGCTTCATCTTCAGTCGATTGCCTCCTCGTACAGTGTGCCGCAACCATAGGCAGTTTTGCTTGCGGGGTGGATGCCGGTGTTAAGGCCGTTCTAGATGCCGGAG
>307468
GGTTGTAGATGCAGGTGCCCGTGCCCTCAAAATGATATATCAATCAAAAGCTGCTCCCAAGTACGACTTTTTCCAACAAAAAAACATCGAATTTCTCATATCTTTACTTGACAAAAACAATGAAAATGTAACCGGACTTGGTGCAAGCATCATAACACATTCATGCGAAACAAACAATGAACAAAAAATATTAG
>307736
GGTGGAGACATGTATGGAGAACCGATTGAAGGTGAAGGCGATGGGAGCGGTGGTAGGTCATCCGCACCGATTTCTGGCGCTGGACTCGGTGAAGCTTCCGGCGCATCTAAAGATAACGTTGTGCTTGAAAAAAGAAGCGCGAAAGCGATCAAGATGTGAAGAAGCCTGATGGATGTCATTGTTGTAGAG
>307743
GCAAGTTCCTCGCTTTCAGGACCCTGAAACAGAATGTAAATTTCTAAGAAAACTGTCAATGGCACAAGATGTCAGCCTGTTAAATACCTCCAAAGAGTTGAGGTAGCCCAAAACAACTTTGTCCACCGATGTAAGTATTTTCTCTGCATCTTCTGTAGAAGTTATGTTGTACACACCGGGTCCTGTCTTCTTCTTTATCCAATTTACTATAGCCTCTCT
>307752
GCGGCGTATTCTGGCGCGAGAGCTTTACAATGGCCACACCAAGGAGCGTAGAACTCCACCATCACATGACGGTTACTCTCCACGAAGTCGGTAAAGTTGCTTTCAGTTAAAACAACAACGTCTTTATCATCAATTGACTCGGAGAAGTCGCCTTCGTCCTTGTAATCGTGCGAAGGCACTTCAAAATCGTCGTCGTCGTAGTTGTAGTTTTCGAAATCGTCTTCGTCTCCGGAGAATTCGTCAAAATCGGGAAGATCCGGA
>307780
GGTGCACGTAATTGTTAATTTGAGTTTCGTTTTAACTTCTTTTTTAGCTATGGATCGAGAGATATGTAAATGATATATGGATAGATATACTAACCAGAGATACCGGCGGTGCAGTACACTAGGATGAAGATCATGCCACCGAAGGCCCAGGCGATGCCGAGGATGCCAACGCCGCCGCACTCATCGACGCCTGGCAGGGTCGGGTCAGTCTGGCTCTTGTAGCCGATGACTGTCAAGACGGTAACGTAAAGGAAGAGG
>308014
GCGCCATTTGAAACCTCCCGTAATACTTGAAATCATAACTGGAGCTAATGAAGCTTATTCTCGTATCATTGTAGCTCTCAACGATTCGTTTCAGGCCAAGCTCGTTTGGGCTTCCGAATGACAACACCCAAACATGGTGAAATGGGAGAGTCTGGTGCAGCAACGAGTCAAGCTGCGAGCAAAGTGTTTTACGCTTGAAATGATTCAAGATGACTGTAACTTTCGGGATGTTTCCGGCGCCACGCATATCCCATTTCGACTTCATTGCCATTAACTCCGTTAACG
>308268
GTTTTTCCATTGTAGTAGGGTGCATAGCGACGACGGAGTTATCGTCATTGACAGCTTCGTCGACAACAAGCCGATTCGGAGACTTCTTGCGCTCCAAGATAGCAGTTGAAAAGTCCTTTTTCGGCGGCTGCGAACCTTTCCTGTAGAAAAAATTCAATCAACACGATAACCGGAGTGCGATTGAAGCAAATCTTAAAGATAAAAGCGTAAAACTGCATCAGATCAGAAAATCGATAGATTAGTAAACAAGAACATACGGCTCGGAAGAAGAAGATTCCG
>308367
GTTGAGTTTATTTCATCGGAGCTTCCTTTTTGGAACAGAAGCAACGGTTCCGACCATGTCTTTGTGGCTTCTCATGACTACGGAGCTTGTTTCCACGCTATGGTATAAGAAAACTCACAAAACTCCGATGATCTCAAGTTATTCATCTTTAATTAATCACGGGTTTTCTGAAAATTTGTTGTTGTTTCGACGAATTAGGAAAATAAAGCCGTCGCCGATGGCATACCGGAGTTTATGAAGAATTCGATTGTGTTACAGACGTTCGGCGTTAAATATCGCCACCCATGCCAAGATGTTGAGAATATCGTCATCCCACCCTA
>308771
GTATCGTCGACTGCCTCGCGAGTGACGGTTAAGCCGAGTTTGGTGAGAGTTAGCTCGCACTGAGAAAGAGCTTGTGGATGGCTTATCACGCGGTTGAGGTATTCTTTGCGGACGCCTGGTAAGGCGAGAAGGCAGTGGTGAACCGGGAGTTGGACCTCTCCGACGATGTGGAGACGGTGGCGCAAAAGTAGATCGTAATTACGATGTATGCTGCCGCCTAGTGAGTTTTCAACCGG
>308812
GTGATTTGATAACATGTTTGAAGTTGGAATATTTACGTCACAGCCATCGTATTTGTAGGCCCCGGCTTCTGTTAGAAGGAAAGTCATGGCCCATGTGATGGCTAGACCTAATGGTACCTGGGAGTGTGAATGATAATAGTATATTACTAAACCATAAAGAAATGCAAAAAAAAAAAAGAGNTAAATTGTTGGATTTACTTACGGCGTAGATTAGGAATATGCG
>309106
GAAAAGCTGTCATCGCAAATATCAATAGGAAGAAGAAGAATGAGAAGAGAAGAAACATACATGCAACCGGATCTTAGTAGCAAATCAAAGTAAATACAACTTTCCTTTTTGGCAATTAAACTTTCAATTCATATCGATCACGATTTTAATTATTTGCTTCGA
>309125
GAAGGAGTAACTGCGATTGTCCCAGATACAAATTCGAAAGAGGGAATCCTTGATGAGGATGTCAATCGCGCATGAACACCCATAGAAGAAGACATCTTTACGGTGGAATCGTTGGGATTATTTCGATCACTGGTATCGACTATCGACCAACACACGATGGTTTCGATGAAAGGGGTATCGTTCTTTGTAGATGACAAGTTTGTGATGGTCAAATGGGCTCCCAGCCTAGATTACCAACAATATAAAATAGTAGCCCATTTTATATTCATGGTGACAAATAGGGTGTTCAAT
>309315
GAACCTTCAGTATAAGAAGATGTTAGGGGTAGAATAAAATACGGCTTACAGGTTGATGATAATTCATAGATCTCAGCTAACTTTTTGTTGTGTGTAAAAGAGTTCTAGAAGCTAAGGAAACATCAAAGAGGTAAACCCCCTTTGCAAGTATAAAAAATTATTCTTCTTTAAACAAGAGCCCCGGTTAGCATAAACTTCTGTAAACCAGCGAGTCGCAGTAACCTTTATATTTACCAAATTCGGAGGGTGGAATGTAAAAGATCAAGTATAACTCAAAGGAGGGAATTCAATCAAACAGATGGCGTGCAAAGCAGCCG
>309362
GCGGCGGCAGATTTGGTATCCTCCTCGGATTGGTTGGTCAAAGGCGGCTGTCGTTTGTACATCACCGGAGCAGACTGTTCTCCTGTCACCGGAACAGGCAGAGATTGTATGCCATTAGTATTATGCAATTGCCTGCAGAT
>309379
GCATTACTTCTTTACATAAACCACTCTTTCTTTTTTTAATAAAAAATGTTCCATTCCTTCAGATAAAAAGGGCGGACCCAAATCCGCAAACGACATCAAATTAATAAATGCCGGGAAAATTTTGGAAAACAACAAAACTGTTGGGCAGTGTAGAACACCTTTTGGGGAGCTTCCAAAAGGGGTGA
>309546
GAGTGATGGCGGCAGCGACAGCTCTTAGTTTTAATCTGGTTGGAGCTTTTAAAGGACTTTCGTTTGGTTCAAGTTCTTCCTCTTCCTTCTTCAAAGGAGATTTTGGATCGGTTCCCACTGCTCGTAAGATTTCAATTTCGCTACCGGTTAGAACGCCATTTACGATACAAAATGCGCACAAA
>309697
GCAGTAAGGGAGGGTCACTTTGAGATCTTTGAAATGTTACTCAAAGCGGGACCCTCTCAGCCTGTTTGCGAGGAAGCTCTACTAGAGGCCAGCTGTCATGGGCGAGGGGGAAATTTTATCGAGTTGCTTATGGATTCTGATTTAATCCGGACC
>309763
GATTGTTGGAGTGCCTGGAGTAGTGCCCCTGATTGGCGGAGGGCGTCGTTGGAGCGGAGATCCGCTTGGATCTGAGCGAAGAGTATATCCATTTACCTGAAATGTTAGTTAGGGTTGTTAGAGCATGAAGGAGTGGAAGACTCCCTCGACGGAGAGAAGTGGAAAATATGGTTCCGGCG
>309832
GATATTGCATCTATGGACTTGGTGAGCAGGGAGAACGTAGAGCTCGAGAGCTTAATTAAGGCAACCAGTGAGGACGATCGACGGAAGCGCAAAACTTTTCCGATGGTTTCGAGCAACGAGCAAGTGATTGTCCGGCGAATATGCAATGCACAACGATGGCTCGCTCGTTCTTTCTTGAAGATTTTATAG
>309884
GATCCTTGGTACCAGAGATCGAAGAGAAAGTGTGGGGCCTCGTACGAATATCAAAGATGTAGGGTGTCTGGAGCCATGGAATGAGGAAATGAGTGCCTTCACCGACGGTGTCGTCAATAACTCCCCGGAAACGATCGAAAAGTACTGCGCGTTGGCCTCCATCGACGGTATATAGGGATGAATTAACAACGGT
>309972
GCTGGTTTATTTATAGCTGGATACCAATCGCCTGTTAATGGATGTCGACTCATTGATGGGACATAATGTGTAGGTGCCAAATCATGTCCTTTATATTTTTTTAAATCTTCTTCTGTACAACTAAGAAGCCGTGTAATATTTCCCGGTTGTCCACTTAGCCCAAAACTATGCATCAAACCAACCGTTTGCCAGTCAAAATATGTTGAACATTCTGTTGAAAAA
>310237
GTTTCTCTCTCCAGGACGCAGGAAAGGTTTTACAGATAGAAAAAGAAGAAAAGGCTATGGTAAAAATTAACAACTCAAACCCTCGTACTCTGAAATATGAACGAGGTTGGTCTGTAATTTGGTCAAATTTCATATTGACCCTCGTACTTTGCAATATGAATGCTGGTTGTAAATTTTTCACGGAATTGCCGATTGGGCCCCTGATGTTTTGGGTTTAAGAAAGACCGGGAAAAA
>310355
GAAGTTGTTGAGAGTATCCGAACGCAACTACAGGTTAGTAATAGAAAAGGTTAAACCTGGGATGATGTGGCGGCGCTGACATGGCGTCCATGTAGACCTTTCTTATGGATGTTGATTGATGACATGAAACAGGAACTGGAACAAAAGTATGAGGAGAGGACCGGATTGTCGAGCCCCGAAAAGATAGAAACCCGCAAAAGATGGAAGGCGGCTGCTGGATTTGG
>310400
GCAGGAGCAAAGGACGCGGCGGTGACTCCAAGCTTGTCTTGTAGGTACTCAACTAGCTTTTGTGCCTCTGCCAAGGTTAAGTTCGAGATTTCATCACCTAGCTCTACGACCTTCCCCTCGGCGACGGCGGCAACGGGGCGGAGAAATGTCGATCGGTGGGAGAATTTGGGGGTTCGGAGAGGGAATTCTAGGGTTTGTTTGGGGAAAAAGACTGCCGGAA
>310495
GCAACTGGGCGGCCAATCCAAGATGTTATCCAGACAGATGCTGCAATCAACCCTGGTAACAGTGGAGGGCCACTTCTTGACAGCTCAGGCAGCCTTATTGGTGTAAACACAGCTATATATTCCCCATCTGGTGCATCCTCTGGTGTTGGATTTTCCATTCCGGTTGAC
>310507
GCTTCCTCGGCGTAGCGACAACGAAAGCGGCAGCTGAGTCCACATCGGTGATGAAAACAGAGACGGAAAGAGCTACGGAAGTGCAAATCACGAAGCACGAGTTCAGCAATTTATTGAAGGAAGATATGTGGCTAGATTCCGGCGTCGGAGAGTAGGTACGGTGAGAAGGTTCGCGAAGAGAAGAAGCGACGATGTAGGGGGTATTCCTATAGCTATTGTGCGTGC
>310878
GCAAGAAGGAATTTAGCCCTATTTCAACATCATGATGGGGTGACTGGGACAGCTAAAGATCATGTGGTACAAGATTATGGTATGCGAATGCATACATCTTTACAAGATCTTCAAATTTTTATGTCGAAAGCTATTGAGGTTCTTTTGGGTATTCACCATGATAAAAACGATCAAAACCCGTCTCGGTTCGAGCCCGCTTTGATCCGGTCCAAATTCGATGCGCAACCGGTGCACCGGCCGGTTAGTGCTAACCAAGGAACCGTGCAAACCGTGGTTCTTTTTAAC
>311460
GCCGTCAAAATTGCGGAAGAACATTCGGATTTTGTGATCGGGTTTATTTCGGTTAACCCGAGATCATGGCCGGGGGGCCCACATAATCCCGCCTTCATTCATGCAACCCCGGGAGTTCAGTTGGTTAAAGG
>311530
GCAGAACGAATCAGCAACATCATATCAGCCAAACCCACCATTGCCATCAAAAGGGTCGTTTAGGAAACGAAAGGTGTCTCTTCACAGTGCCTTCACTGGACTAACAAATAGCAACTCCGATCGCAAGGATAAAGAAGATGAAGTGATTTTGGTAAGTGCAATGCAGCAGTCAGAGGAGAACTACCGGACTGTTTTCCTCCGGTCATCGGAGGACGCCG
>311808
GAAGTGACTACAACCGCAGCTGCCAAGATGTTGTCAGTTGACAGGATAAAATGGTAATATGAGTTGTCAGAAAGAACGGGAAGAAATTCCGGTGATGGTAATTGCCGGCGTGCATGCGCATTTGATGAATATTCATCTGTTAATCTCAAAGAGAGACAATGAATGCCTTTTGGGACTGAACTTGCTGCAAAATGTTTGTTCATAAGTTCTTGGAG
>311933
GTCTGCATAAGAGCACTCATACTTCCACTTTGAAGACAACCATAATCACTCGAATTATCTTTCTTTTCAAATTCCATATTGAACAAAATCTTCTGTTCCAATGGATCCAAAGTAATTCCACTTTCTTCAACTCCATTGAAGTCTTTATGGTTGTTGACTTGATGGGTTTTCCTTGTTTGACTTCCAATGTGAGAAAAAACCGGTCCCTGAAAATGAGAAAGATGACCCATGGAGGATTGTAGAACCTGATTTTGAGCCTGTGAATATACCAATGTGTTTGGTAATCTGTGAACCATATTT
>311965
GAAACAGGTTTTTCTGAACCGTCTGCTAATTTCACCAACGAAAGCATCAAGAACACCGTTATCTGTCCACCGTAAGCTGCATTTCGCAACTCAATTTTTGAGTTACTCCGGTTACCCCAAATTTATGATTGTGGAAAGGCG
>312200
GAATTTGACAGTCGTCTATTACTTGGCTTCTTATCTCCCAGAGGTGGATCTTTCAACCGTTGCCTACCAACCGGAATGGAATCCGAAGTTAGCTTGGCAGGTTTTTTGTCCGCTTTCAGGAATTCATGTTTCCTGGGAGGACTAATTCCCTTGATGATGGGGGAAACCGGTGTTTCATCAATTGTGCTGTTTTCCGG
>312226
GATAACATATAAAGGTGATGTTTAGTATTTACGGATATACCCTTTCAACCTGTTTAATCGATTGAAGTATAGAATGAACCTGATTCCCTTGCTGCTTGTGGTTGACTGGATCTCTGGAATCACGAGTGTCGCATTAAGAAGCCGGGCA
>312390
GTGCAGGTGATCCAATCCTCCAGGCATACACTTTCCTTCGAGTTAGAAGTTACTGTCTGGAAGAAGAAACCACAATCCAATCGAATTTCAACTTTTGTTCCATGAAAATTTCAGAGTATTTGTCATTAAATTCCGTCGGAACGTATTATATTCTTATAGAAAGCTCGATCGGGAAGAAGTCCGTAGATCACACCGGTATGTAGTTCCATTTCAATTATTGTGCCTAAAATTCTCAACATAATTNATCGAACTTNCATCCATGTTTATC
>312624
GATAATGCTGAAATGAGGAACACCGACGTTTTTTGTTTTAAAATTACAATCAGTCATTGCTACGTCAGATTGTCCGGAGAAGCATCTCCGGTTTATTATTATTTAATAAAATAAACATATTTTAAATAGAAAATGAATATGTACCAAATAAAAAAAGTAGAAATT
>312684
GATTCCTGGAATTGCGTAAGGTCAGACTCCCACACCCAGAAAGATTATTTATTATTCTATTACTCACTGACGTCAAAATTAACAAAGTATATCTGGAAGATTCTTACTTTATTTCACTTTCCGGATGCGTAAATGCTTTAGTGGTTGAGCCCTTTTAATATTTGATTGGGTTGTTGGAAGTTGAGATCAGCCATGAATTACCGA
>312832
GCCAAGGAAGATAGGATATGAACATGAGCATCCTTAGAAGCCATTGAAGGTGGTGAAGTGAGGATGAAGGACTTGCAGAGGTGGAGGTTTATATTTGTGGAAGATTGTAGTAGCAAAAATGGATGTGTGTTTGGTAAGACCTGACGCACGGAGGTTGTTGATCCACCATGGGAATTGTAATTGTTGTCTTCACCTGTTTTGACTAATTGGAATGCCAGGTTTTAGAACATCGACCGGCG
>313024
GCCGTTTCAGATTCAAAACTCTCCTGCAAATTCGAAACCAAAAAACCAATAGAATTTTGTTAAAAATACTGTAAAACATGCCACAACAAGGAAAACAAAATGTTGGCCATTAGAAATAAGAAAATAAGAAAGAGTTTTCACACATTACCTCCAGATCTGCAACTTTCAGTTTCTCCATTGTTCCGGAGCTAGATAAACAAGATGCTGGAACACCACCGGAATCGCACGAATCGCTTGGATCCTCCGGCGCCGAATTAA
>313194
GCAGCTTGTTCCAATGATTGCACTTGCTTTTTCAAGAATTTCATGTAATGAGCAGCCTCATCCAACATCGATGCCGTGTCCATCTTTGTACCTCCGGGAACTAATCTCTGCAGTATCCTAATCCTCTCGCTAATCCTCTCCCTCCTGTGCCTCGCGGCCACACTCTGTGGGTCCTTCGATATCTTCACGTTCCGTCTCTTTGGTGGCTTGACAGACTCCG
>313263
GGCTTACTCTTATTGAAAACAGCAGAAGTAAACAGGTCAGAGATCCTTTGCTTACCCATTAAAGCAGCGGCAGCTTCAAACGAAGGCTTCTTATGTTCCTTCTTTTCCGTTTTCGTCTTCTTGGGCTTCTTTTTCTCCTTTTCACCTTCCGATTCCTCTTCAGATGACGGAACTACGCCGGATT
>313555
GGAGTGTCGGTTGAATGCAGCGAACCCGCTGACGGGGGAACGTCGGTGTTGGGGGTAGCTGTGGTCGGACCGGCTCCGAGATCCATCATCTTACCGTCGTCTCTCCAATGTAAAGAAACCGATTTTGGGGATAGATTCAAGCAACAGAATATGCCTGTGATTTTGTAGGTTATAAATCTAAATTTTA
>313565
GCGGTCCTTCCAACACCACCCTCACACACACTCTTCATGTGACCAATTAGAGACTATTGGCTTTATTCACTCCGAAAATGAGTCTTCTATCAAGATTTCAGATGATACTGCTACTATGATCGATTATACATATGAAATTCCCGATGAATGCTTAGCCCTAGTTTTCCAGTTTCTCGGCTCTGGAGACCGGAAGCGTTGCTCACTCGTCTCTCATCGATGGCTACTTGTCGAAGGCCAGAGCCGACGCCGCCTCGCTCTCGACGGCCATTCGGAGCTCCTGAGTTTCATTCCGTCCATTTTTTCGCGGTTTGATTCAATTACGAAACTCGGTCTCCG
>313768
GTATCGAATTCCTTTAAAAGCTCTGAAGCCTTTTCAATGGCGGTTTGCAACTCGGTCTCGTCGGTTTTGTCAGCATCGATACTCAGTAGAACATTCTTCCTTCTAATGAACTTGAACTGAGGGGCGGAGTTGTGAAAACCCGTGACCCGGAGAATGTCTCCGACCCGG
>314259
GGTTAGGGTTTGATTGTCGGTAGAAAGGCCGTCGGTTGTTGATGTGTTGAGCTTCTTTGCAATTCCATCTACTCCGCCGTGAAAGTTTAGCTTTTTGGAATCGCGACCTTCGACTATGGAAGCTACTTCATCGGCGCAGATTTCAAAACCGGCGGAT
>314797
GTATGAACTGGAACTGAGACGAATAGAGTCAGTATATCTCGTTGTCAATTGTCAGCACCCAATCTCTCTCGCTAGAAGAGAGAGAAAGTCACATCTCTGTCGCCGGAGTTTCGGCACCAGCCGCCGCACTTCGACTCGTAGATATATACAATCTATGTATCTATACTCATAAGCTCGTCNAAAAGATCTCCATATACACCACACTTTAAGCCCTAAATCACGAGTCAAATAATATCTCCNAAAATCGAAGAATTGAAATTCACGAGATTT
>315268
GACATCTCCTCGGTCGTTTCCCCAGATGCCAAAGTCGTCACAAATATTTGTGTCATGATGCGGGAAACAATACCCACCATCCGTAGCACCATATCCTCCATGGACCCTCTTCCCGACGTCCTCGTCGGCGATATCTTCTCAACGGAGTCTTGGGTCATCGCAGATGAACTTCGGATGCCCAAGTACGTGTTCGTCACTGGGAACGCCTGGTTCACCGGACTGTTAACTTACTCTCCTGTCCTGGACAAGGAAGTGATAGGCCAATATGTTGACCAAACAGAGCCGTTTGAGAT
>315305
GACATCTCCTCGGTCGTTTCCGCTGATGCCAAAGTCGTCACAAGAATTTGCACCATGATGCGGGAAACAATACCAACCATCCGTACAACCATATCCTCCATGGAAGCTCTTCCCGACGTCCTCGTCGGCGATATCTTCTCAATGGAATCTTGGGTTATCGCAGAAGAATTTGAGATACCGAAGTACGTGTTTGTCACTGGGAACGCCTGGTTCACCGGACTGTTTACTTACTCCTTGGTGCTGGATAAGGAAGTGGTGGGTCAATATGTTGACCAGACAGAGCCGTTTGAGATTCCG
>315374
GTTATCTTAGGCAGCAACACAAACATCTCAATTTTCCTGATCCACTCACTACCTCCTCCACCACCAACGTTCGCCGCCTCCAACGATTCTAGTAGCGTTGAGTAGAATTCTAGCCCGTCGATTACCGTTTGACGGAAGAACGACGTTTCACTTCCCATCAATCCTTCGCCGTCGACGAAAACGATAACATGCGGCGAAATCCTCCGGAGATCATTGATGAAACCGGCGC
>315415
GTAACAGCCGTAGTCTATTTAGTAATTATTATGGATTGCAATTAATTATGGGACATGCTTATGCTATGAATACTTTAGAGATAGATTCTGATATTTTTGCTGTATATTATTTTGTGTATTTTGAGAGGTACAAAGGTTTGTAAACTGAATTGGACATGGGCTAACTTATTTGGGCTACTATAAACAGTGCCGGG
>315777
GAAGAGGCCGCCAGAGCTTACGACGTCGCCAACATTCTCTACAGAGGAAAGAAGGCAAAGACCAATTTTCCGGTGGAGGAGTACCCGGAAAACCCCAACTGAGTTGACATTTGGCAACGAGAAAGGTCACAGACGTGGTGTATACGTCGAAGGAAACAACTCCTAAGATCCAAATTTCTAAGGATGCATCCACATTT
>316133
GTGGGTTGTGGACATGCTCGTCGGTGTGGTGACCCTCCTTATGGCCGTACTGCTCTCCTCCGTATTGTGCCATTTTTTCCGGTGAAAAAGATTGTTATAAGTACAAGTGATTATGCAAAACG
>316137
GTCGACAGCCGTAGGTCATGACATCGAAGGTACAAAAATCAATACCATCGGAACAGGAGCTGGTCACGTCCATGAACAAGGGAAACATAATGACGCCGGTGCCGGAGGCATCCTCCACCGTTCCGGGAGTGGCAGTTCCAGCTCAGTAAGTGAAATATGTTTTCTTCAATNTTCTAAGAATTCAAATAAGATCAACAACTAACG
>316481
GCCGCCATGGCGGCCGCATCTCTAGTTTTCAAGAATCAAGACGCTCGTTATTCAAAATCGCTGCTCGATCATGCCCAGAAACTGTTTCAGTTTGCCGATAGTTATCAAGGGGTTTATAGTGAAAGCATCCCACGTGTACAAGACTACTACAACTCGTCTGGATTTGTTGACGAATTATTATGGGCAGCATCATGGCTCTACCATGCCACCGGAGATGGA
>316702
GTTTAACAAATACCAGATGCGATTACATGGTAAAATGATCAAGATTTTGGGTTATTATTAGTCTTCTTGAAGAACCAAGAAAAACCCGGATGCGGTTTTTGTGAAATCTCCAAGAATCTTAACGAGAGAGAGAGAGAGAGAGAGAGAGAGAGAGAGGTGGAATGGGGTGTTGTTANTCAAGATTAGATAAAGAGGAGATGGTTTCAAGGTGCAAAGCGAGAAAAAGATATATGAAACAGTTCGTAAAAGCAAGACATGCTTTTT
>316753
GCTAATTGTGGGTTCATCGTCCATTGTTTAGCAACGATGGATGAAAACCCCTCTTCTGTAGCATGAAACGCCTTCCGGATCACTTCCACGGATATTGGATTTTGTTCTGAAGTGAATCCTGTAAAACCCCAAATTGAAATTAAATTCAAACGAAAGTTAGATGGATTGATCAATGATCGATCACTCACTTTTGAGATTCTGAAAGAGATGATTGTTGACATAACGAGAAGTTTCAGGTCCGCCATGGCCGTCATAAACGCCAATGAAGGTCCCGTATGGACCG
>316957
GCAATAAACATTATTCGAGAAGAGTACTTTTTAACTTCATTTTTGGGCAATTCTACATGCGAATATCGCCAAGTTGTACCGGCTTGCATTTGGACAATATTTTCAGAGATGAGTTTTAGTAGTTGCAGACTTTGATCGTCCTTCTCAGAAGCTGACTTGTGATATTGTTCAACGGGGTCAGCCG
>318512
GAGGAGGCGGCACTGGCATATGATCAGGCATTGTATTCAATGAAGGGTCCTTCATCTGTGCTCAACTTTTCGGTCGAAGATGTCAAGAAGTCTTTGAAAGGGACCGATTACTGCAATAAAAAGGATGGAGAGTCTCCGGC
>318766
GCCCATCAGCAGCGATCCAATCATCATCTTATTTCGTGCACCTCCAAACAGCTTCGAAGTTCTAACTCATTCTGGAAGCAAATAGCGTACAAATTTTCACCTGCCGCCTTCTCCACTGTGAGTCTGTGACCTTTTATGCCTGTTTTATAACCGGG
>319442
GTGGAGGAGAGAGAAGACGAGCGGCGGAGGAAGGTGGCGGAGGAGGAGGATGATGAAGCGGAAGTGGAGAAGTACGAAGTGGAGGATCTTATAGATCACCGGAGG
>319511
GGTTGTAGGTTGAATTGATGAAGCAAAATTGAAATAAATAACAAGAAGTTAGGATTTCATAAAGAGTGACTTTGGTGTTGGTCATGCAAATTGTGCGCATTATCTTTTTTATCCAAAACCCGGC
>319518
GAACTGAGTTGTACCAATAATTTACATGATAAATTAGTTTGAGGCTTGGTTTTTTGGATCGAAAAGGTTCGAATACTTACATTTTTCGTAACATTGTTTAATCATTAGTTAGATTGTACCTTTTTTCTTATACCGGTA
>319577
GGAGAAGTTAACTTGGCGAAGAAATCGGATGCATCGGATCACGATCACCGCCAGATTCCTGTAAAGCAGGGTCCGGATCCGGATCTGAACCCGAAAACGCGTCCCGCTCCCCTTGAAAGGGTCAATGCTGAGATAACCGACGACCATTCTTCGTCAACACCAAGATCGTCAGCTTATTCGCCGTCGCCGAACGCTATCCGATCGAAGAAGTCAGTTCGGTGGAGTCAGGATTTGGTAGAGGAGAGAACATT
>319764
GTTAACATATAATGAAGATAACAAGTCCAAGTTCAATTAATGGTCGAACCAACAAAAAGGTGAAATGAAAATCGATTAACAGCATAAGAATGTGTTCGAGCAGATCACACAGACAAAATGATCGAGTTAAACTGATATACCAGGCATTGACGAGGAGAGATCAAAGCGCTGGAGGATGCTCCGGTGAA
>319917
GATTGACCTTTTGCGATTGTAGCATTGTTTGTCAAGATTCTTAGCAGTTCAGCAAAAGCAGCACAAAGAAAATCCGGAGCTTCTTGGAGGATTTTAAGTATGCTATCAATGACTCCGGATTTCACCATTTCCATCTTGCAAGAAGGTCTATCTTTTCCCAGTTTAACAAGAGCTAAAGAAGTTGCTTCGTGAAGCATGTAGTTTTTCCCG
>320217
GCATAAACTAGGGCTTGTTCATCTGGGGATTCGCCTTGGTAATCTATCAACTTCTCAGATTGATCAGATGAATCGACCACGATTGGAACAATTGTGTTGCATGCCGCCAATGCAAGGAAGAAATCATAAATTTGTTTCCCGGTTTTTG
>320399
GCCTCCGCGATCCCTTGTAAATCCATCTTTCGGAATAACGAGTTACCTGTCACCATTTCCATCGTCACCGTCCCCGCAAAAACGATCTGTAGCAACAATCATCATTAGAGATATTATAAACAAGTGTTGTTAATCAATTTGGGTTTTTAAGACTAATCGAAGCCGGATTTATTATTCAAAAGGTCGGATCTAGCTGGGTATATTTTAAGATCGTTACGACTAATTACGAGTATGTAGAAAGAAGGGGCGGATGATACCATGGCTAGACGACCG
>320929
GATAGCGATGGGGAATCGAGGCATGGGAGGATTGTCTCCACGGAGCTTCATAAAGAGGCGACGGAAGCATATATGTCTTATGCTATGTCGGTTTTGGTTGGACGAGCATTGCCTGATGTTCGTGATGGATTGAAGCCCGTTCACCGCCGTATATTGTGAGTTTTTCGAACTTAGGTTTATTTTCATACCGGAGG
>321622
GATAAAAATTCAGAAGGTCGAAAAAACAGCAACAATCTGCCCGTTTCATAGCTTCGAATAACCATGGGTACCAATCCGGTT
>321744
GGTGTTGTTTTCCTCTTCCTTATTCTCTCTGTAACTCTCCTCATCTCTGAAACCACCTCTCTCCTCCCCTTCCCGCCGGATCT
>321890
GGGTCATCGGTGATGCTTGCACTGAAAGGGGATTATTCTACCGCCACCGTCGTCGTCTGTGGCGGAGCACAATATGGAGCATTCCACGAGGGGAAGACTGATGCTACAGCTCGCCGGAGCTGCGGTAGGATCGAAGCAACCGCAGAAAACCCAGTTTGGGAAATGGAGGCGATGCCATTTGGTCGGATTATGGGCGATATGGTGATTCTACCTACCGGTGATGTTTTGATCATAAACGGAGCGGAAGCCGGTAGTCAAGGGTTTGAAATGGCATCCAGACCGTGTTTATC
>322209
GCTACTGTAACTCATTCAGGTTAGAAGTCACATGTTATTACAATATTTAAACCTATTTTTGGCATCTGATCATATATTCTTATGGTTATGGCTACAGCTCAAAAGAAGGAACGGAAGCCACCCGGGATTGGAAAAACTTGCTCCATATGTGGTGATATGCAAATCAATTCGCTTCTGTACAG
>322227
GCCATCGTACTTGGCAGACTTTGATCTACCGTAGTGAGCAATCTTCATTTTCCTCTGAACCTGCATCGCTGCCACCTGTTCCCTCCTTGCATCTGCTATACTCCCGGGAGAGTCCACAATCGCCATTGATGAGTACTTCACCACCAACGAATTAAGATTAGTCCTGTTGCCTCCACCACTGGTGCCAGTAGTATTCTTTGTCTTCTTTACTGGAATAATAGAATTTTGGGTGGTGTATTTGGTGGATGGGGTCAAAAGAAGCCTTTCAGAGCTGGG
>322410
GAAAATGTCTACATCAAGGTACCTCCTTATCCTCTTTAACTTCATCCATATTTCTCTTTCTACTTTCTCACCGTTTCCATCTTTATCCTCTAGAAAATGGAGCAAGAAAGGTTGGAAAAGCTTGCACGCAAGGTAACTCCAGTCCTTCAAGTGGCTATGATTTGTGTTTGATGATAATGAATGGTCACTGGTGGTTTTACAGGGCCATGCAGAAGCCACATCAGCAAACTCCGGTGGTGGTGGTGCTGGTGGTTCAGGTGGTGAAGCTAAAGGAA
>322628
GCTAATCAGGAGGAATAAGGCGGCGGAGGAGATGCAACCTCCGTGCAATAGGACGCCGAACAGATGGTTTCTACGTTCAATTGGAGAGGACACGGTGGAAAATAGAGGAGACGGAAGAAGGGCGTCGGCGTAGGGACAACGGAGAATCAAATGGTGGACAGAATTAGGGTTTAGGGTTCTGCGTTTTCCCGGT
>323069
GCAGTTGAGCTTAAGATTCTAACTGAAGAAATCATGAAACTAATGAACCAAAATGAGAAATTATCCGGTGAGTTAGCAGCACACGGTAACTCCCCACGTAGGACAACGGGTCCCACTAAGAATGGACATAGAAAAAGTGTGAATCAGTTGGAGTTGTTAAAGAGGGAAGTTGCGGTGAGTAAGGAGAGAGAGACGGCTTATGAAGCTATGCTCTCTGAAAANGATGAGAGAGAATCTGAGTTGGAACAAATAG
>323232
GGATCTTCTTGCGGCAAGATCATCAAAACTCTGTAAGCTGTTCAAAGAAAACCCAGATGAAAATCTTTCTCATCTTCTTTGCGATATTCCTACAACCCCTCAAATTTTCGAGCACGTTGCAAGATTCTGCTACGGTTATGAAGTCAATTTCACACCAGAAAATATCATCCCGATTACTTGCTTGGCTTGCTTTTTGGGTATGACAGATAACTACAGTCCCGGT
>324206
GCTTGTAGTTTGCCATTTGATTATGTGAAAACACAAATTCAAAAAATGCAGCCAGATGCAGAAGGGAAATACCCGTATACTGGATCTTTGGATTGTGCTATGAAAACACTAAAAGCTGGTGGACCTTTTAAATTTTATACGGGATTTCCGGTTTACTGTGTTAGAATTGCGCCTCATGTCATGGTACTCTCTCTTTCTCTTTT
>325026
GTTACATAATTGTTAATCAAACCCTAAATTCACTGGAGTGGTAGCACAATTGATCAAAGTAAGATCTAATTTCGTTTATCAAGCTCGTGCTAGTAGAAGAATGGCACCTTGCCGAGAAGGATCTCGTTGGTTTTAGGGCCGTAGATGTCGGAGGTGTCGAGGAAGGTAATTCCGGAGT
>325032
GGCTTTGAAGGGAGGAATGAGGGAGAAAGTGGAGTTAGCTACCAAATTTGGGATCAGAGAAGTGAACGGAGCTAGAGAGTACTGCGGAGATCCGG
>325089
GGATTTTCTTGTCAAGATTATAAAAAAAGGCATCATTTTGTGTAGCTCTTGCTATATGTTGAGAAGTATTTTTTGGACAGGCATACAATTGCTATGTGGAGGCTCTTCGTATTCAACCAACTTTTGCTATTGCTTGGTCTAACCTTGCTGGCCTTTTCATGGAGTCCGGTGATCTTAATAGAGCTCTCCAATATTACAAGGTATATAAATAAATAAATAA
>325333
GGTCAACCGTTTAACTACTTGGTCTACACCACTACCATCCCCTGGGCGGCGCATGTTGCGCATTCCCATGGTATCAAATCCAGTCTCCTCTGGTGCCAACCGGC
>325374
GTTTGCTAAACGACTCCTTCGATTAGGTGTCAAAGTCACCTTTGTCACCTGCCTCTCCGCCTACCGCCGCATGACAAAAGCTGGCCGGATTCCAGACCGCTTGAACTTCGCTGCTTTTTCCGATGGCTTTGACGACGGCTACGATTACAAGAACGATGATAGCTCACTCTACCTGGCCCAGTTGAGAAACCGGGGAAAACAAAGCTTGAAAGAAACCATTCTTTCGAGTGCCAAAGATGGCACTCCG
>325405
GATTGCTGCTATCTGTAAGATCGTTAGGAAGAACCCATGGAGACAGATCTGCGTTGTCTGAAATGGTAAAACTCTGTAGATTAGTCAGACCCAGAAAGAAATCCGACGGAATAGAAGTGAAGTTATTGCTATCGAGGAACACTTCTTCAAGGAAAGTAAGATTCGCCAGAGTCGGTAAGTCGCCGGAGAGAGCGTTACTTTGAAGGGAGAGCGTTTTGAGCTGGGATAACTGGTTCAGGTCGGAAGGTAGACTTCCG
>325610
GCCATGGATTTATCTCAAGAATCCCTACCACACCCCCACCTCTCGTTTCCCAAAGAACCCACATCTCGATTCCATTCACAGTTCGATTACCTGTACCCAGCGGTAGTGCGAGATCTTTTAGAACGAAATTGGCGGCGGCCGCCGTTAAAGATGGCGGCGGCTCCGTATCGGAGACAGTAAAGGAAGATCTGAGCTTTTACGAGCTTCTGGGTATCCCGGAAACGGTGACACTCATGGAGATTAAACAAGCGTATAAACAGTTAGCCCGGAAGTATCACCCCGACGTATCTCCGCCG
>326179
GACAAAACAATTCAAATTCGAAACCTGAATACTTGTTCACAACATCACACACAACTTAGAATTTGAACCAATCGAAAATGTACCGTGGAAGTGCCGTTGATTGAAGATCCATTGACGGTCCTTGACGGTCTAGCATCGGTGGCCTTCGGCTTCGGCTCAGTTGCGATAGCACGTGTCACTCCACTCCGTCGCTTAACCCTAACAATGCTCGGAAAGGAACGGCGACCGGC
>326611
GGAACTTAAATCACTGCTTTCTCGTCCATTGCAACCGAAATCATTCTCGAGCCGATATTTGGCCGGGGTAATAAATCATAAATATTTTTTTTTATTTTTGTATAATACAAGATGACACAAGAATTAATGTGAATGGGACAAAAATTGGTATTGTAGGCTGGTATTTCACCGCTTCTTCAACAACAATTTGAAGAATTAGCAAAACAGAAACGTGATGAAAAAGGAAACCCGG
>328037
GGTTTTGTAATAAAGAGAATGATAAAATAGTCATTTACCATCATATATAATTTGTGTCTTTAAGAGTCAATTGCAAATAGTTTCATGAATTTACCTGAGAAGTTCAAGTGATCGTAATGCAGATAAACTAATTGTAAGTAGTGCTGGACTCCCAGGTTCAGAATCTTTCCCGGTGAC
>331862
GGGTTTCAGTTGCAAAAAAATGAATCGACATAATCATATACACAAACATATACACAGAAAGGGGTTATCAAAACCTTGGAAACAAGAGGGGCAAGCTTCTTCGAAGTACCTCCGGCCAGTACCACCACTTGGAAATCCATCTCGACGNNGAGTGTGTGTGAGCTGGTTGTGGTGAAGGAAT
>334927
GTTTCAAAACTTGAGTTTCAACATGTTTGTTGCATGAATAAAAGTCGAGAATTTGGGTTTCTTGGGTATGCAAATACACTTACCAGCATCGTGGTATGGGTCGAGAAGTTAAAGCAAATGAAAATACTTCCATAGGGATTGTATGTATGGCTTTTATTTGCTTGAATGAATACTTACGGCCGGGTTTTGTGTT
>335123
GATTTAAATAAATCAGATCAAGGTGTTAGATCAATGTAATCGGAATAAGCATGTGGCGGAGATAGTAATGAGATGATGTAGGGCGAAAACGCACCTTTCAGAGATTCCGGCGAAAGAAATAGGCGGAGATCCGGTCGCTGACTGTTCC
>335236
GTGGCGACAAAGGATTACACCGCCGATAAGGCCACTGAAGGGAAGGATACGGGTGTCGGAAAAATGACTGAACTGAAGGATTCCGCTACCGGTGTTGCAAAGAAAGCTATGGATTTCTTCACCGGTAAGAAAGACGAG
>335669
GATAATGTCTGAAAAAGGCTTTGATAATTGAAAGTACGGACACTGTTAAAGCTGAAAAGCTTTTCCCCTATTCTATCTCTCATGAATTCTTCATAAAAGTAGTTGGGGGAAGAAGGATTGGTTTATTACCATAAACGTTAACCGGATAAATCGGTTAAAAATGGATATAGAGAGAGATACTTCATCTCGCAACTTCCAAGTTCCGG
>336196
GCATGCTTAAGACAAGCCGCCATCCCGCGGACGTTGACGGCAAAGAGGTCGTCAAAATGATTCATATCCAGGTCAACTATGGTCTGGTTGGACTTACTAATGATCCCGGCGTTGCTAAACATGATATCAAGCTGGCCGTACATCTCCACCGTCGAGTCCACTAGTGACTTCACTTGGACTTCGTCGGTAACGTCACAGTGGATGTAGGTGCAGCGGTGTGAGCCGATGGAAATAGAGAGGTTTTTTCCAAGTTCGTCTTGGATGTCAGCA
>337680
GGGTAACGTACCGTATGAAGTCGACGCCGACGGATTGTAAATCGGATCCGTTTGCTGGTAGCAATCGGAGCAGGGCTGGCATTGAAGCCAATTAATATCACTTCCGGTGTCGATAACCATGTAATACGATTGCACCGGCGTACCCAATCCGACCCTAGCGAAGTACTCCCCACTGCCCTGAGATATCCCGGAGGAAACCGGAGTAGATAAATCCTCTGGTCTGAACATCGAGTCAGTTTCCACAACCG
>339329
GCCAACTTCGAAACAAGCGACCCCGTAGAATTTTCATCCATATCAAACCAACCAATCTCATTGGTTAACATAGCTGAAAAAAATATAAAAATAAAAATAAAAATCCGGTTAGCCGTTAAGAAAATAAGACAAAACCTTAAAATTAACGAACCTGAAAACATGGATAAACGGACCCTAGTAGTAAGGCGTTCACCCATCAACGTATAGAAGTAATGTTGCAACATGTAAATAGGGACCGTTACGACACCCGCCGCCACAAATATCAACGACGCACGTTCCACGTCATCTCTGATTTTCGA
>340326
GCGTTCCATTCCCGCTCTCCGTCCAGCTCCACTGCCGATCCAACCCGTTTACAACCGCAGCCGACCACCTACCGGAAAACCTAGAAGTGCACGGCCGGCACTTCACCCCACTCAACGGCCCTTTACTCGACATCGACGCCACCGGAACACCAAATTTTCCCGGCGGAAAGTCGTAGGTTCGGTCGGAGACAACGCAAAACGGGATCCGTTTAGTGATATNAGAGATGTTTCGTAGTCTGAGTTGAGCTTGAAACGCCGACTCTGAGTTGAGTTCCGTTAACCCG
>341211
GGTGGCGCCACTAATGCTTCCAGGGAATTGGTACCACCTAGTGGGAGAATAGTGACACCAAACTTAAAGGGTTTCACGTTCTCTGAGCTCCGGAGCGCCACCAGAAACTTCCGGCCGGACACCATGCTCGGCGAAGGTGGTTTTGGGAGGGTTTTCAAAGGGTGGGTGGACGGTGAAACATACGCGCCGTCAAAGGTCGGTATTGGGATCGCCGTCGCCGTCAAGAAATCAAATCCGGA
>341878
GTGATAGGCGTCTTCTTCTGGGTTTTGATCATGTTATTCCACAATGAGGTAGCATTAATATTCACAGCCAGTGAACCTGTCTTGCATGCCGTAAGCAAACTTTCACTTCTCTTGGCCTTCACCATTCTCCTCAATAGCATTCAGCCAGTTCTTTCAGGTAAACCCCTCCTCATTTTGAATCTATTATTTTCTTTGTGAACCTCAACAACCATTAACACACCGACGGTTTAATTAATCTGATAGGTGTCGCGGTCGGTTCCGGAT
>342220
GCAGTGGTACTGTGGGAGTTGACTATTGGTGGCTGTCTTTGCTGACCTTCTTCAAAAACACCAGTATTGCCGGAAGAGTAGCTACCACCTCCATCTCCTGAGATGTTTGACATTTTGTGATACAAACAAAGAGAGCCTGGAAACAAAAGATG
>342372
GAACTGCTTATTATTTCAGGCCATTTAAGATAGAGCCTCTTCTTCAGGGAAGCTTTATTGAAATTGGAAGGATTAGAGCCGGAAAGGAGGGAGATGGCAGGGCTATTGCTACCGATGGTTACGAAAACACGAAAGCAGGTGTTAAAATGTGGGAGAAGTTAAGGTCTTACGGTGGTGGTGATACAGTAGATGCTCCGATCGTGGATGCTGGTGGTGGGACGGCGGAGGAGCAGGGGAAGCGTGTAGAGTGTAGTGGTGATGGACAGAGTAACAATGGGTGGTCCG
>343403
GCTGGCGGAGCACCACCTTGCCCTGGCGGCGGCATTGCAGATGGATGAGACTGTGGGGGGTATTGCTGATATGGCCCGGGTGGTGGCGGTGGACCATAACCATACGGCGGCGGCGGATGCGGATAATACTGCTGATAGTACTGTCCACCACCACCTTGCGGCGGCGGTGGTGGTGGCGGGTAAGCAGCATATGGTACACCACCTTGCTGCCGCCGCTCAGAGTCACCCGACCCACTACCCGAACTCCCATCTTGATTCCGAATCACCGCTCCCATCCTCTGAGGATCC
>344021
GTAGCCGTCCCTCTTCTTGCTACTCTGCTGGCGTCAATCACCACCGTTCGGCCTCCGCCGTCGTCATTACCGACCGATCCTACCAAAGCCACGCCGTTTCCACCATCAATTCCTACCTATCCGCATGTTCCGTCCCGATCTCTTTCAAACTTAAACCCCTCCCTTCCAACAAAGACATTACCGAAACCCTAAAATTCGTTCTCATGCGCCTCGATTATCCGCCGAGCAATAAGATGGAAGACGATCTGTTCATAGTTCTGAAATACTTTAATTGCCCGATTAAGATTAACAAGTCGGCCTTCAAAGCCCCTGGA
>344061
GTTGATTCAACTCAGCGGCGAATCCTACCTTGATCTCCGTCCTAACGAACTCAGTAATCCCCCCTGCAACACCTTAACGACGACGAATATGAAAAGAAGAAGAAAAGAGATCGTTGATGATGATGATGATGAAAGCCACGCAAGCTGTAATTCCCATCTAAGCTTCTTCATTACTCCGTGGTTTATGGATCTGGAAGATAAGGACGTCGCCGGAAGTAGAAGGAAGAGGAAGAAGTTTAGATCCGTCGTTGAAATCTACGAGATAAGTAATCAATGTTTGTGACTTTGTTCAATTATAAACTTAATTAGGGTTTGTAAATTAATTTCGACTTTAGATTTGGTTCAGTCCG
>344178
GGTTGCTTTGAAGTGTGCGTGTATCATATCCGTGTATAATAATGTGAGTAATCTGTTCTTCGATTTATTGAGTTTATCCTTTAAACTAAACTATTGTTCAGTACGGAAGTTTGTTTTGTAAGCATTGATGTATTGGTGCTCTAAGATGCCATCATCCGGCTGAA
>344451
GACAGCGGAGGTTAGTTTGGTGGTTGGGAGAGAAGATGGCGGAGATACCGAGAGTGTGAGTGTTTGGACTTTGGAGTATTTGGGAGCGTTTCTTTGCAGATTTCTGACAAGTAGGAACTGGGTGGACTTGGAGGCCGGGTATATAAATTATAAACCGGGTCGAATAAAACCG
>344626
GCAAGTTGATTATCTTCACAAGCGCTAATAGAAATCGCATGCCCGCCACTAGTACCTTTATAAACACCAGATGGGGGTTTGTTATCTAACCAGCAGTGCCTGCCCATGAACCAAAAATTCACTATAAAATTCAAATATCAAGACCAACTGTCAAAAAAAGCTAAATACCACCCAGGGAACCGGTC
>344651
GTTGTATGATTGATGTCGCCAACAAATTCGATGTCCCTTCATACATCTTCTTCACTTCAAACACAGCTTTTCTTGGATTTCTACTCCACCTGCCGGAG
>344654
GGAACCGAATTCTGGAAAATAGGGATAACTACATCAGGATCCGCTGGGTTAAAGGTGAGTCCACCATGGTTGTCTCGCTCCGGCA
>345314
GAACTCAGATTGTAAGTTTACCTACCAAAAAGGCGGCGGTTTGTAAATGTGTAGCTACTTCCCCGGCTGAACAGACTGGTAATTACACATTTTGTTAGTAATTTGTTTTNTTCTACTGTTAACACATTTTGAAGTGATGCTTATCTCTTCGGTGATTCTGCATAATAGGGAAAATTCATTACAGAT
>345491
GGCTGCCTCAAGGCAGGACTCCAATGCAATGAACTCGAAGCGAAGATGTTTTAATCCATCTCTGCTATCAATGGAAGGTTGAACCTCTTCACTTTTCTGTTGGCTGGGGGTGGATTCCGGT
>345832
GCACCATTGGAAGAATTTCAGTCTCTCTTCAAACAAATCTTTCCAAATTCATTAGCATCCCCCAAAAACCATCTACAGTCACAAATGTACAGGTTTCAGGTCCTGCATCCGGGCTACCCACAGCTACTTCGATGCCAGCCGCTGGTTCTTCTCTTCCTCAACCCCCGAACCCACACACAAAGNTACCTAATATCTTTACTCTAATCTTGTTAGTCGTTCTTAACACGCTTTAATTTAACTTGATTTTGAGCTTTGTTGTTCAAATTTCTG
>345921
GGCGGCGATGGGCAGCCACTTGGGAGGAGTGAATCCCGTCCGTTCGATGTTGAATCATCGTGATCGGTATCCGACGCCGGTCTTGCCGGATTTCATTGAGTATAATCCGTACGAATACGATCACGTTTGCGATCAGTTGTACTCCAGCGCCGATTACCATCTCGGGTTTTCAGCTTTTGATGTCCGATCACCAGTTAGTGGTTTACCGGAAACCCTGTACGACCG
>346113
GTCTGATGGAGGAGATGAAGCGGAGAGATGCAGCCGTAGAAGCAGTCTGAGATGGAGTCGGGGAAGCTGTTGTCGGAGATGCTGTCCTATGGAGGAGAAGTCGCCGGAGTTGCAGCGATGAGGGAGAGATGCCGGA
>346164
GGAACCACCAAATTCGCTGCCTTGTCAAAAACGAGTATGGCGGTTAACAGAAAAGAAATGAAATGGAGATTAATTTGACTTCTATACGTATCTTTGACCGGTCAAACGGCCGTTTTATTTTTATTTTTTTAATCATATATATTTCATGATTATATTTAATACATTAAATCATATAAAACCAAAAAATATTAACCAAGTTCCCAGCTTGTTTGACCAATGCATATACGGCGTCGAGCTTAATCTATGTTTATTAAATTCAAAGAGTCATTGACAAAATTTTGAATA
>346405
GTGTTGTCAAAGTACAAGTCATTAAAGCACGAAACTGTGTGGAGGAAGGAAAGGCCAGAGAGTATTAGAGGCCATGAAAATGATTTAAAAATTTATAAAATATATCCGGTCGGGATGACACAAAGGCAAGCATTATATACGTTTAATTTTAACGCGA
>346700
GGGGCCTTTCCTCCGATTAAATATCTTCTCATCTCCAATAATCTTTTTATAAATAGATTCGCTTTTTCCTATTCATCAAATCATTCTTTACGTTCGAAAAAATTTAGATATTTTTGAAAAACAATTTCCGAGAGAAAAATGACGACGGTGGTGAATGTATGGATGGGAGAGCTGACGAAGCTTACCGACAAGATCCGGTTGAACAAAAAGCAGCAGCAGCGGCCTAATTTCTTCCTCAGATCTCAAAATGAATCTGATGATCAAACTGAAGAGCAAGAAGAAT
>346796
GTGACTGACACGTATTCATCATCATCGTCATTATCATTACCATGATGGTTGTCATCATTGGAATCCGAGGTTTCCACCTGTTCACTCGGGCCCACAATTGCTCTTCTCTCTTGTGGTGCAACCGGTTGACTGTTACCGTTGACCAACTGCTTCACTGAATTGAAACCAAAGTATATGATAAATTTTAAGAAAAAAGTAACCATTTATA
>347289
GATGCCAAGATAGGCTGATTCGCATAAAAACAACTCAGTGAGTTATCCATGAACTCGTCGATCAACTCAGTGCCACCCACGCAATACTGCTCCACCGCAAGCCCACAACCAGCGTCGATAGGTTGGTTCATGAACGCCATGATTTGGTTAAGCGACTCCAACCGGCGGC
>348338
GCTATTTGAGTCTCAAGTTTCTTGGCTAGGGTTTCATTAGATGGATAGAGCAACTTTGAAACACATCCCGGATGATAAAAATGGCCACAAGTTGCAGAAACACAAGAGAAGACCTAAAAGATAAAGAATTAAACAGATAAATATTTAGTTAACATCAACATTTGTACACAAAATCCAAAATTTAGACAAGAACCTCAACAGTAGAAGACTTATCAGAGCAACCCAAAACTCCACAAACAAAGCACTGATGTTTCTGGTGTTTACAG
>348914
GAAACTCGACGGACGGTCGTTGAGTGCGGCGGCATGTGTGTGTCGCCAATGGTGTTCCATCGTTCGGAACGACTCGTTATGGGAAAATCTATGCTTCCGAAATGTGTCGCCGCCATCGGTTGGAGTTCGGTCGGTGGTTTTGGCGCTGGGTGGGTACCGGAGGATGTACATGGTGTGTGTGCGGCCGGTGGTGAGTCGACTGAAGCGGAGGAGAATACATAGCGGCGAGTCGGAGGTGGTGCGGCGAGTGTGGAACCG
>349374
GCAAATGAAGCAGATCTGAGAAATAGAGTGTTGATGAATGTGTAAATCGATTACACGTCCAATGTATAAGGTAAGTCACAATTGTAGATCCAAATTGTTGTTTATATAGGTTTACATCTTCTCAGATTTGCAAAAAAAGAAACCCTAGTTATTTATCGCTAGAATCTTCAAAATACTCCATTTTGTTTATTGTATTCGTTTAAGTCGAGAGAAAAATGATGCTTGGCCGGGGTTTACCGTCGCGATCTGGTAGTTTCCGGCCG
>349523
GAGATTTCAAAGTGGGAATCGATTATTTGGCTTGGAATTTTGACTCTTTTTATTTCGGTTCTTTCAGAGTACTTGGTCAACGCCATAGAGGTTTGACTCTTGTTGGTTTGATTGTAAGTTGTGAGTATGAGTATGTGTTTGGTGGGAAATGATTGTGTGTGGCAGGGTGCATCTGTTGCCATGGACGTCCCGGTTGCATTTATTGGCGTTGTTTTGCTTCC
>349537
GAGGTTGATGAATAGACAATCGATATAGGATCTGGAAATATGAAGGAAACTGAGAAACAATCTTCAAATGACGAAATACGAATTACTGATATGAGGTTTTGTTTTTCAGAGCTTTAGAGGGGGACGAGACAGACAGTGGAAGGACTATCCTTTGAGACCAGAAGAGAAAAGTCACCATGGCCGGAG
>351476
GGTAATTCATCATCATCGACGGCGTACACCAAGATGTTTCTGTCGGAGAATAACCCTGATGGAAGTCCGATGGCAACACAACCGACGGTGACGACTGAGGAAAACACCGGGTCCATGGGGAGTTTACTGAGCCAGATACCACAAACAGTAGCACAAATGCACCAACAAACAATGCTGGTGTCCCCCGGAGA
>352017
GCAGATGTACGGCCCTTTTGCTCGATCATGTTCCATAAGGTACAAGTGTGCATTGCATACGTCTTCGATATGAACCAAACCAATCGATCCCATTCTTGAATTGACAACTGATAATAAACGTAACAGATCGGAGTCGCCTAGGGTTTATGAAATCCACATGTTAGAACAGTACGATGTGCAATCATTGGTCCACAAAGTACAACTGACAGCAACCTGTTAAAGGAGACAGGAGAAAACGAATGCTTAAAGGGACTGCCGGAGTGATGAAAGCGCCG
>353521
GCTCTTGGGTTGGCCTCCTTCTCAGCAAGGAAACGGCTTCTGGGCCTTGTTGGAAAGGGTCTTATGGTCACCGGAGATGGTGTGTTGGTGGTGGCAGTGGAGCTGATGGTGAGGGTGGTGATGGCGATGGTGATGGTGATGGTGATGGTTACCATGAAGA
>354951
GTACTCGCGAGGAACAGATCGATGGAGGTTCATCTATGGAGTGGCGAACACGGTAAAAACAATAGCTCAAAAGTAGTCGAATTCGCACCTGAGAGCAGTACATTACGGATATACCGCCTGAGCACTTCCGGGGCGTGCAGGATTGCCGGCGCTCTGGCGTGGAACACGACGGTCAAATCTCTTGACCTAACAGGCGTCCGATTACGATCGCGGTGGGCCAAGGAATTCCG
>356042
GGCACTTAAATCATACTCTACCCTTGCATAATTCACTGTTCCATAAATGTGTAGATTAGTTGTCTAATCTGTTCCACGTTAAATCTGATGGTTTCTTTAAATCTTTTTCAAGGTACGATATGCACCTCATATGCCCCTTGTGTTGCGAGGTCTTACATGCACTTTCAAAGGGGGAATGAAAACCGGGATTGTAGGAAGAACGGGAA
>356285
GCTAGATACGCAAAGAAAATGGCACCTATCTTCCAATAACTCGGGTAAAAATGGTCAAAAACGGACTTCGGCCGCGGCAGAGATGTGGCCGCCTTTTTCAAATCGGAACCAGAAGAGTCGGTACGTGGGGCACTTTTGATACGCCGGAATCTTCTTCTTCTGAGGGCGGCTATTTGATCGTTAACACGTGGATGGTTGTTTGACGCTTTTGGTGAAGCTTTTGTTTCACCATCAGATGTCATTGCAAGAAACTTGTGTGCTCTGAGAGATGATTCAAAATGTCAAATTTGTGTGGAAGAAA
>358519
GCATTCACAAGAATATCGAGCTTTCCGAATCGCTCAACGGTTGCTTCTATTACTCGCTTTGCATCTTCCTGGTTGCGAACATCACCGGCAAAACCAGCCGCCTGTAGAAGCATCACCGTATGTTATAAACTAAAAAGCTTCTAATTCGTAACGGAAGAATAGAATCAGTTTGTTTTGTCCCATTTATAAACGGACTGAAAGAATTGGATGATCGGAAATGGATGGATAGAGAGAGAGNNATATATAATTGCGTTATGTAATCAATGAATTGATC
>358591
GGCCGCCCACACAAGACCTCCATTAATACCACCCCAAATGAGTAAACATCGGATTTCCGTGTGAGTCTGCGGGTCATGAAGTAGTTAGGATCAAAATACCCGAATGAGCCTTTTACATCTGTGCTCACATGGGTGCAAGGCTGATCCACCGGAC
>359238
GCTGCAAATTTATAAATGAACACATCAATGGTAAGAAATAGTAACGACAGATTCTTATACGAAGATATCTTAGTGGAAAATAGGTTGTGTCGATCTACAAACCTTTACACTGAAGAGGCACACCCGGCATTCGACAGGAACGTGGCAGAGATATGGCTAGGGTCTGGTTGATTGGAATTTGTAAGGGTACATTGCCG
>361072
GCCCACTTTATAATTGTTAAAAACATTAAAGAGACGATACTCTTGAGGATCATATGATCATATATGTATATAAATGTTTCCGGTAC
>361642
GCTTTAGAAACTCCAGGCAGACGTATGATCACGTTCGATTGGCCGCTGAGGATACACACGATTTTGGGCATCACAAGAGGCCTTTTCTACCTTCACGACAAAGCGAACTTAGTTCATGGAGATCTAAGCTCGGGCATTGTAATATTCGATGAGATATACAACCCCGTTATTTGTAAAGTCGGCTTCTCAAGGCTTATGCCCGCCAAACAACAGAGGTTCAGAAACAATTGTGCACCAGAGTTCACCGGAG
>362486
GCATTTGCAATCGCCGCCGCTTTGGCTTCCGTGTAACCCATCTTCACCGTCGCACAACCAACGCTACTCTTCGTCATTTCCAGTGCACCCATGTAAAGAGCTCTCGCCGGAATAGTACCCATTAACGACGTCCCAAATCCTCTGTAAAATCCCCTGAAACCATCATGTCGGAGAATTGAGATGGCCATTTTGAAACACGGGGTGTCTTTTACAAGCACTTGTTGCCGTGTTTTTAACACCACCGTCGGGTACAACGTACCG
>362492
GCTGGAGTAACCGCAGCCATGGCTGCCCAGTTGGTTTGGACCCCAATCGACGTCGTGAGCCAGAGATTAATGGTTCAAGGTGGAAATGGTATCAAAACAACCGCCATGAATGGTTTCAAATACTCCGGTGGCGTCGACGCGTTTCGTAAAATCATCCACACCGACGGCGTTCGAGGGTTATACAGAGGATTTGGGATTTCAATCTTGACATACGCGCCGTCGAACGCAGTCTGGTGGGCGTCTTACTCCATGGCCCACCGCTCAATTTGGGANTCAATTGGTTACCACTTGAAACGCGACGGAA
>363819
GCATTGCCACAACCTTGTTCCATCGTATCGTGGTCAGATGGAGTTCCCTTCACGTAACTTGGTGGTACTACTTGAAAAGCATCTTTCGAAGATGGGCCAAACTTTCGAAGGATTAAGAAAGCCGCAGTGATTGCCGCCAACGCTGCAACTACCACCGATGCTATCAAGATGATCGTGCTGGTGGGGATCTCCGGCTTGCACTTCTTCAATGGTGGTCCACATAGATCGCTGTTACCTAAAGGCAAAAAGGCATCATGATATGACCAAT
>364345
GATTTTATCCATATTTCTCTATGCATTTTTTTCTCCTTAATTTTCAAGGAAAATTGATGGTTGTGTATGTATCGATAGATTAGGTTATGGGTTGTTTAATAGTAGGGGATTGCCGGTGGTGGTGGGGAGGCGTAGGAAACGCCGATCACCGGCGGAAGAGGGGTGTTGTC
>364673
GGTTGCCATAAAGACATTGATAGTGTTTCACAGGACGTTAAGGGAAGGGGATCCTTCCTTTAGAGAAGAGTTACTTAATTATTCGCCACCCGGA
>364750
GATCTAATTTGATTCTGTTCTTTGGTAGCTATGTAAGATTGAGGATTGTATGTGGGTAATACCTCGCTGGTCTCTACTGTAGTCGGTTTGTAGTTCTCCGATGATAGCGCTGGATGATCGGAAAGGTCGCCGGAGACTCTAGCGGAGCTCGACGACCGGTGCATTCTGGAGAGAGAGAAAGAGAGAGATGGGATCCG
>365248
GCTTCATATTTGGCACTGTACTCAATCACACTCCAACTCAACATAGTCATGGCGAAAGCTTTAGGGAAATGAAACTTAATCGCATCACCAGCATCATAATATCCACCCACTAGATCTTTCATTACAGCACCTGATTTGTCCGATTTCCCATCGTTTAAACACGAATTACCCCTCCATGAAACATTATTATGCCTCGGAAGCTTTCCGGCTGTAAGAATCAAAGAAGAAAAGCGTTAGATTGTTGAAGCGGCGGAGAAGGTGATGAACGTTAGATCTGAGTA
>365371
GCACCTGCACCCCCTTCTAACCTGAACCGTAATGCTAATGTTGGTGCTAATGGTCAACAACAGTCGAGCATGTCTGGATTCGGATCGCCGCCGAACACCTTGACTGAACCAGTGTGGGATACGGTGAAAAGAGATCTGTCGAGAATTGTTAGTAATTTGAAGTTGGTTGTTTTTCCTAATCCGTTTCGTGAGGATCCGGG
>365390
GAAGAAAGTTCTTCAGCCCACAAGCATTCGGAGGCCACCAAAATGCTCATAAGCTTGAAAGAACGTTAGCAAAGAAAAGCCGAGAGCTAAGTTCGGCTGCTAGACATCAACAATTGGAATGGAACGGTTCAACCCACCTTGGAGAGGTGCAGCCGGCCATGGTGGTGGGTCTCGATCATCTTGAGCG
>366874
GATTCCACCATGGATGACGACAGTGATCGGAGTTCTGAAGCAACCGAACTGGAAAATTCAGCAACACTGAGAAAGAGGCACGGTCACAACGACGATGCTGAAGATTCCGGCACCGTAAATGAAGATGAATTCGACGATGAAGGTACTGATGATCAGAGAGATGCTAGTGANTTAGAGACTTCGCCTATGGAANTCGAGGCATATTC
>366888
GCACTTAGGAACCCTAGAGAAATGTAGGAGAGAGTGAGTTTTGAGGTGAGGGGGGTAGGTGTGGCTTTGGTGAAGAAGTAGGTGGGGAGTAGGATGAGAAGAGGGATGGGCCAACCGGCGACTGATACCCATGAAATGATCCATTTGCTTTTGCCGCCGTTGGAAAAGTAGAGACGTGAGAGAAGGGAAGAAGCAGGGAAAGCAATGAGCATTCCTAAGCTGCTTAGAAGTAGA
>367191
GCTTGGCGGGGCAGAATCAGAGGAGGGCAAGTGCGAGAACGCAATTTTAGATCAGATTTGGTCTTGAAATTGATTTCTTTCTCATGCAACCTCTGTCATTGCAGCCATGGCGATATAATCCTCTTGTTCCGACGGTAAAGCAGATCTGAGCCTCATTTTTTTCATCGGACAAATGCACACTTCAAACTTTGTGGAATTTAGTAACCGGGCA
>367200
GATTGGCAAATGACACATGAACCACATTTGTAATTTCACTTTCTTCACAATTCTTCTCACTTGTCACCTTGTAAACAACTCGAGAACATAGCGTAATGATAGCAACAGCAGTAATGTGTACCATTTGCCTGCGTGCTTACCGGG
>367504
GGACGTTGCTTAGGAGCGCTATGAGATCGCAGCTTGGCCCTGGAGGACTGCGTGTTGGCCATATAACTTGGGCACACCCCTAAATCGTTGATTGTTTCATTATAATCAGCTATAGAATAAGTAGAATGTGGTCTAGAATGGTCGGGTTTTGAGTAGTATAGTTGACCAGTTTCAGAATGCTCCGGCGAG
>368648
GAAGCAATCCAAAGTACATTCTCTAAAACCTCGATCCATGTTCTTGTTGTAGGAAACGAAGGTGATTGAGGCCGATTTCTTGAACAAGCGTCGTCTTCAAGGTCGTCGCCACTAGAAGCATAGCCTTGGCTATGTCTTTGTCTCATAAGCCCACCGGCAGTTGGGGTGCCGCCG
>368960
GGTTACTATTCGCAACGCACTACCACCCACTCACGAAGGAGTTTGCGACGCACCCTCACGTGACCTTACAGCACATGGCATGTGCGTTTGAACCGACGTCGGTTAACTCACCGTCAACCACCCAACAGTTGGTTTTTCTCTACCGGCTAACAAACGGTGCCTGCCCGGAGAGTTACGGGATGCAGGTGGCTTTGATGGCGGGAATCCCGGAGA
>369463
GAATTAAAATTCGGAGGAAGTGGATCATCTCCAAATTTACCATGGGTTTCCACAACTGCCCCTGGCCCTAATGGCAAAACAATATCAGGTGTCACATACAGATACACCGGGACCCAAATCCGTATTGTTTGTGCTTGTCACGGGACCCACATGTCACCCGATGAATTTGTCCAACATGCAACCGACCAACCACCCAATGGTGGCGGCGGCGGTTTACCG
>370393
GAATCGCATGATGTGCATAGCATTCTATATGATTCCACTCGGTATAACTCAATTAGACATCTCGATCGATCACCTTCTCTCTTGCAACGAGTCAAGTCCTTCGATTTCTCTTTGTCTTCTTTCTACACGCCTCCCGCAGGCCAGTTACACGACGAACACGAACATGAACCGGAACAAACTCCTGATGACTCACCTACTCAACTCGCTCGGTTTCCATCGATATTGGAACGAGTCAAGTCGA
>370638
GAAAAGGGGAAAGGAAGTATTAGAACGCGATACATAAGAGACATTAACATAGCTAATATTTGGAATCGGATACAAGGTGGAGAACCCTAGATAGTGGAAAATTGAGCAAACTCGTTAAGTGAGAAATTGACATTCGATGATTAAGAAAAGAAATAGAAGAGATTAGTCGCACCGGTTGTGAGGGCTTTGATCATGCCACTGCGACGACCTTTGTAATCTCTGAAGACTTCCTCGACGCTCCGAGGATTGTACGCAGCGGCACCG
>370696
GTTTCCATGGCTATGCCATTGACCCACAAGACTGCTCTCCCACCATCAAACTCCTTCTTCAACCCATTGACACTCAGGGTTTCGTCTTCAAAGACCGTGGCTACACCATCTAAACGGTTGGTGGTTCAGAGCTCTTTGAAGGAGAAGGCGGTGACGGCTTTGACCGCCGCAGCTCTAACGGCTTCCATGGTGGTTCCGGATG
>371075
GTTTGAAGTTAAGCCTCACAGACCAAACTTTTCCTTTTCTTCCGATGGATGCTTTTTGAAGAATCCGTCGACGATGAAGGTGAGGACGGTGATGATCGCTTTTTGGTGATACATATTTCTGAATTCTCATTGTGTGATTCGATCAGATGCGGGAAGTTCAGCAATGCATGAGACCCACGGTGCTTAAATGCAGCTCGATCGTAGGCCATGGCTGCTTCCTCCGGCGTCTCGTACGTCCCAAGCCATAATCTCGATCCTTTCTTCTCCG
>371696
GCAAGCTTCTTTTGCTCGTATTGGATGGTTTTTGTAATCAAATTACAGAACAAATAAACAAACTGCACTGAATCGTTTGCTGGAACAGGGTATGTGATTTTCTTATAAGTTTCCAATGGCATACTCGGATCCACCAACCCGACAATTGGAATCTGTAACCTAGAAGCTTCGAGGATCACAGAAGACTTCCGTTCTGTATCAAAAATCACCACACAATCCGGCGGGTAAACGGACGTCAGACTAAACTTCTTATTCCTAGACCG
>372563
GACTCATGGACTGCCAGAAACTATCATTAGAAGCCTGCACACATGCTGCACAGAATGAAAGATTGCCATTAAGAATCATAGTCCAAGTTCTTTTCTTTGAGCAGTTGCAGCTCCGTACATCAATCGCCGGATGTTTCTTGGTCTCAGACAATCTGGTGGACG
>372591
GCGGCAACAAGACCACCATTAGGCTTTGATGATCAAAAGATCAAGGATAACCATAACCAAAATCATAACCATAACATATTCTCAAAGATGTTGCAGATTTCACCAAATGCTGCAAAGTCAACTCTTTCATCAAACAATGATATACTTACATCTTCTTCTAATTCCTCTTCTGCTGCTGCTTCGTCAAAACGTTGCTTGCTGGAAACTTCCGCCACCACCTTACAGATCTCGTCCCCGCGAAATCCGGC
>372726
GGTTCTTCTACTCGTTTACACTTTAAATTCCAAATGAATAATGCCCAATTCAGTAGGAAACGTTTACAACTCCGGT
>373259
GCTTAAGTCTTTTGAAATCCGCGGTCTCGCTTACGTGCAACCACATATTTTGCAAGTAAGCATTGTTGTTATTGAGAGCCTACTTTTTCCATTTTTCTCTTAATACCGAGAATAATTCTAGAAAGTGATATATTTCTTCTTTCTGATCATTTCAGTCTTTGCATCGACAAATCTATGAGGTCCGATTCAACCTGTCCTGTATGCAAAATCCCTTACCG
>373326
GCTGCAAAGAAAATCGCACCATCTGGAAGTCCATGGTACGGTCCCGACCGAGTCAAGTACCTAGGCCCATTCTCCGGTGAGGCCCCATCATACCTAACCGGTGAATTCCCCGGTGACTACGGCTGGGACACCGCCGGGCTTTCCGCTGATCCAGAGACATTTGCAAAGAACCGCGAGCTTGAGGTCATCCACTGCAGATGGGCCATGCTTGGAGCTCTTGGGTGCGTCTTCCCG
>373541
GAATATGTACGAGGAAGGAGATGACGAGATGAAGAAAACGATCGCGAAAGCATGGACGGATGCTAGGTCCGGGAAGGCTACCGACCCCATGAAAAGCTTGCGATAAACGGGTTGTTTTTGTTTAGAATTATGACGGATTTGGCTTGTTTAGGTGTATGATGTTATGGAATGGTTGTGTTTTTGGATCATATTTTTGCAATCAAGCCTTTCTTTTGCTGTTTTAATGACGTCATTAACA
>373651
GATCATTAACGCCATGACCATGATGATGGAAGCTTCGGTGAAACTTCCATCAAGAGTTCCATACGGGTTCCATGGGACGTTCATAAGCTCAAAGGATTTGGCTCAACAAGAACAGTAAACACACATACACACACACACACACACATATACACATTCTATGTGTACATAGAGTTCGTGAAAAGTTAGAAAGGTTTTATCACGAGAGATATGCCTGAGGGATGGTGGGTTTAGAGAAACACATCCCCGGAA
>375126
GTGCAATTGGGTCTGTTCTGAGTGATGTTTGTACGCACCACTAGCGGTCAATAGGTGTGCATACGCCCAGATTACTGCTATGGTCAAAAGAAGCGCAAAACGTTCTAATATCGGTAGTTGCTTCGCCTGAAACTGTTTCAGGTACTGTTTTTCCACGCCGGAAAATCAAGATTAGGGTTTTTGTTCATAAAATACGTATAGTTTTAATGAACGTAATGGGCACTAGGAATACCTGAGAGAATGTGATGAAGAGAATTAGCAT
>375342
GATTTGAATCTAAAGTTGATGAGGTGGCGAGCACTGCCATCTTTGAACTTGAACATGTTGTCTAGTACCAAGTGTCTTTTGTTGGGTGCCGGGACTCTTGGATGCCAGGTGGCACGTATGCTTATGGTGAGTCTTGTCATCCCAAATAATCTTCAAGGGTATAATGGTAATTTGGTCCGCAAAATTCCTCTTTTTGCGTACGTAGACATTA
>375833
GATGCTGATGAAGTAATTTCATCTGCTAAAGAGAAGATTCAAAGCTATGCAAACGGGATTTTGGCAGGGGTAAATGCTGAAGATGTTGAGAAAGATGAAGATTATGAATCTGAAGTTGCTGAAGGTACCGAAATCGATGATTTCGGTACTTCGTCCGCTATTGAGGAAATTAAAACCGAAGATGTTGATGTGGATGTCAAAAGGGAATATGAAAATACCGGTAAGNTTTTTATACGGTTTCTACG
>376096
GAGGAGTAGCGCCCAAGAGCGTTTCAACTCCCTTGAATTTGCAAGGTTTGCAGTAAACCATTCCTCGGACTGCCACCTGCTTACGCGTCGGAAGGGGTGTGTGTGACGGAGCCGGTGAGTGACTCGGTGGATGGACAGGCGACTTGCTCGGTGGATGCACAGGCGCCTTGCTTGGTGGTTGCACAGGAGCCTTGGTTGGTGGATGCACTGGTGCCTTGATCGGTGGGTGAACAGGAGTCACGGTGGGTGGGTGCACCG
>376168
GCCAAGCTTCCTATTAGAAGTGGTACGAATTACGAAATTTTAATTATTCTTTTTAAGTTATAAAATTGAAATAATCTTTTTGTTGAATTATTGTAGATGTGCCGGAAGGATGCGTGGTGATACGAGAACACGTTCCGATTTCCAATCTTTTTACGTGTCTTTGGTTCAATGAAGTTGACCGGTTTACTTCACGAGATCAAATTAGTTTTTCCACGGTTCGGGACAAGATCCG
>376314
GTATCTGCCTCGACTTCGCTAAAGACCCTGTGGTCACTCTTTGCGGCCACCTCTATTGCTGGCCGTGTATCTACAAATGGCTATCTTTCCCCACCGATTCCGGCGACAATCCACCGTGTCCCGTCTGCAAATCCGAAATCTCCGACACCTCCGTCGTCCCTCTTTACGGCCGCGGCAAAACATTTTCCG
>376373
GAAGAGATCCCAGATGGCGATACTCGTTTCAAGTGTTCACCACCTATTCGCGATGCATCCAACAAAGAAAAACTCTGGGAGGCCTTGATGGTAAGTTTTTGTATGAAAGAGTAATAATTAAAATTGATAATCATATGTTAAGCTCTTGAGATCAAATTTTAGGATGGAGATATCGACTTGTTGAGCTCTGATCATTCACCATCTGTACCGGAGCTCAAACTATTTGAG
>376761
GCTATAATTCCCAATTTTCACCTACCAATGCGTAGTTCTGAGGTTAAGAACAGGTATCCATATACCAAGCAAATAAACCGAAGTACTTGTATTATGTCATTTAATTTGTTGTGATTCTATCAGGACCTCCACAGATGACATAAAGTCACTCCGGTTGATAACCGCCATTAAAACTCCATACTTACCCGACGGAAGGTTTGATTTAGAAGCATACGATGCATTAGTCAACATGCAAATAGAAGATGGAGTTGATGGTGTCATTGTCGGTGGTACAACCG
>377264
GACTGTCGGGCGACGGCCGCGACGGTGTTGACTAGTCTTGCGGTTGTGGAAGTCAACAAAGCAACAATCGGAGCATACCCTTTTGCGATTAAAGGGTTAGTAACGCTTTTAAGAGAAGGCGGTGGACGTGAGAGGAAAGAAGCTGCCACCGCTCTTTACGCCCTTTGTTCTTTTCCGGATAACCGGAGACGCGCGGTGGAGTGTGGGGCGGTGGAAATCTTAGTTTCTTCTTTAAATTCCG
>377491
GACACTTTTCCACTACAACAAGCAGTAACCGTAAGCATTATACTGAGTAAACATTTAGTACACAGCAGCTTCGATAAATCAGGTGTACACTGCATAGCCGCGTACAAAGTATTATTGGCTATGGAATCCGGCGCATACTTTAACTGCCCATACGCGAATTTCTGAAGGGAACTACCACCAGCAACTTGCGCCTGTAACCTAGTTGCCAACTTAAACAATGCCTGGTCCATCTCACGTACCCTGGCAACAGTCCTTGAGTCCG
>377679
GTTTTATTGTGTTCAATTGATGTTATAGGTTATTAGATCTGACCCTGCTTCTAATATGATGGGATTCCTTTTTGTTTGTGGCCGAATTAGTTGTCTGTATTCTTATCGTTTTCGTTCTATGGCTACAGATGCAAATCTTCGTTAAGACCCTCACCGGTAAGACCATCACGCTCGAGGTCGAGAGCTCCGATACAATTGACAACGTTAAGGCAAAGATCCAAGACAAGGAAGGCATTCCTCCAGACCAGCAGAGGCTTATCTTCGCCG
>377813
GGAAAATCCGATTTCAACAGCTTAGTGAGAACGCCCATCCCATCGTTCTGCTGACCCGACCCGCCGACCCGTGACATGGCCACCGCTCGAAGTGGCTCCCTCCGCTTCACAACTTTCATATCGACACTCACCACATTTCCACCCCCATTCGCTACGCCAGATTTACTAGCACCCTCCCTGGGTTCAACTCGACCAGGATCATCACACTCAAACAACCGGATC
>377819
GATTCTGGTCCCGCCAATACTGACGGACCACGGGTGGAGTCTTGTGCTAATCATTGGACAAATATCACTGTCGTCAGCCTCTACAACTGTGGATTATTAGTAAGTTCTTTCTAATTCTTCAAAATCTACACTTTCCTGAACCGGTGT
>377871
GGCCGTGCCACTACAACCGCCTCGTCAGCAAATAGTGTCTTGATGAATGATGGCGTTTTTAGAGGTCTACGCCCCGTCATCTTTGGATACACATCTTCAAGAAAATAGTACGCGTGGCCCGCAATCATACCCTAATTACAAGGACGAAATGGTCATTTACCAGCTTTTCATCCGGTCCCACAAAAAGAAAGCCGGGAA
>377934
GCGACGCCGCTCATGGACCCTCAGTACCAGCAACAACAGTGGATGATGATGAATCAACAACAACCACAACCACCGCAACAGCAGTTCGGGCAACAACCACCGTTACAGCAAATGTATAATTACAACCAGCAACCACCACCGGCTGCCACGATTCCACCCCAGTACACGGCGCAGACGGTAGCACCG
>377936
GATCACCGATCCATAGCGTACGGATCTCATCAGCGCTAGCTGGTTGAGGCGTCGCACCACCAACCGGTGCTACCGTCTGCGCCGTGTACTGGGGTGGAATCGTGGCAGCCGGTGGTGGTTGCTGGTTGTAATTATACATTTGCTGTAACGGTG
>378296
GATCGGACACGTCGCCTTCCCTTTCGTCCCGTACTCATCATTACAACCCGCACAAAGAACCTGATGTGCACAAGGCAAGAACACCACAGAAACTTCATCTTTCAAACAAACTATGCAATTCCGATCGATCCCGGTTTC
>378390
GGCGTTGGTATTTTTGTTAGCTCTTATGGTACGCGCTGCAAATGCACCAGCAGAGTACGACAGTGATGACGAGTACATAAATGGTCCCCGTCAGCAACGCCAGCCTTTGATTGGTCGACAACAGGTTCCAGTGACAGGTGTACCGGTCACCGGAACCCTCGATAACCGTCCAAGCAGAAACGATGCATGGAGTGCTCGCATGAGGGAAAAGGTACACG
>378674
GAGCTCGTTTCACCTTTAAATTCGTCTCGCCGTCCAAATTCATAGTCTCGACATACGACATCCCATCTTCATAGCTAGATTGGAGTAATAACAAATCAGCAGGGAAGAATTCATCTTTTTTTACGTTGACAATATCACCGACACAAACCTCGTGCCACTGCTTCGTTTTAAAAACGCCATTTCCGACATGCACGGCGGTGTCCCGGCGGTTGGCCGCCTTGTCCTGCCAATACCTTTGAAGATCTTCATACAACTCTTTGGCGAGACTGAACCCAACCACCAAGGCCAATG
>378897
GCAAATCCACCGATGTAAGCATTCATGTCCATGATATTACGATATCGCCCTTGAGGTAAAGCAGCAATAATGCTTTTATAATGCGAAACCCTATCTTCCCAAAGTTTATTATCCTCGTGAAATTTCTCCACCGTGATACCTGTTACCATGTTGTTGCTTATTCTAGGAGGAACAACCCACGCCCGTTCCGGCCATTGCTTGAGGGCCCCACCGGAAACCTCATCCGGGTTGCTTACCTCCG
>379068
GCACATAAAATATGTTGAAAAATGCAAATTACTATATTGCTGTGATCATTTTCCGTTATTAGTATTATCTCCAGCTGAGTATATCAATTATAAATTTGATAGTACGTTACCTATAATGCTTGCTTCATTGCTAGTTAGTTGATAAATGGTGTTCTTAGTCTTCAGACAAAATTAAAGAAAACTCTAATGGGACTAACATGTGGGATTTTGGAAACCGGG
>379601
GCGTCAACGAACAATCCATCACCCTCAACACGCAGAACGGGCCGTCAACAACTACACATACGATGGAGCATCCACAGGAAACAACGATTCAACCAGTCTCTGTACCAAAACTTGACCTAGTTCTCGATAGATGGCGAATTTGTATGTACAAGCGGCGCCGCCGACGGATCTGAACAGGAATACAGAGTGGTTCACGTACCCCGGCG
>379792
GTAAATAGCTGCAACAACGTGTAAACACATAGCCAGATCAAGGCTCGGTTCACCCTCAACTGCGCAGCGCTCAAACGACTTCGATGCGCGGAGCGCGTAATCCAGAGCCTTGCTCGGGCCATCTCCGGACGCGATCGTGTCACGCGCGAGCTTCAGCAGAAAGGGACCTAGATCCGGGTTGTCGAGCGAGGACTCATCAAGTAAAGACTGTTTCTCTGGCGATTTCTTCTTTCCAGATCCCCGATCTGGCGACGGCTTCGCGCGTGAGGACG
>379963
GCCATATCTAACTCATTTGGATTCGGTGGGCACAATTCTGTGGTTGCATTCGCTCCTTACAAGCATTAAACAGTTTTATTGTCATAATGGCCCAACGAACTTTTGTCATTTATTTTAAATGGTAACTGAAGTTTTTTTTGTGCATTGTAGGTCCTTAAAATAGTAAAATCTATGTCAAAAAGACCATTTTAAGAAATATGACCGGGTCATCCGG
>380072
GTTGTTATTAGAAGGTTACAAGACGGTGGTCGTTGATAATTTTGATAATTCGTCTCAAGTTGCCATCAATCGAGTTCAGAAACTCGCCGGTGATT
>380206
GAGGTGGTTATGCTACATGGTACAGCCGTAAAGCAAGCGATCCAAATCTGCTAACGGGCGCCATTGTTGGTGGGCCAGATGCGTATGACAATTTCGCTGACGAAAGAGACAACTTTCAGCAGACTGAACCTGCCACGTATAACAATGCCCCTCTTCTTGGCGTTTTGGCTAGATTACATGCCGGTCA
>380212
GCTAACGAACGAAGGGTTGACCTTAATTGACACAATCGAGGAACCTCTGTGGTGTACTTGTCGTGGGTAGTTGTTCCCATATCCAACCATATAACTTGTAGCTCTTGGGTTGTCTCCAAGAATATAATCCACCTACAAAAAGATCAAAAACCCGGCCAAAAGGTTAGATTTT
>380297
GCGTCCGATTTTGAATTGATTTAGCAAATTAACATGACGCACAGAAAATGTACTTGATCACGTAAATTTGGTGGCAGACATGCATATATAGCGAAAGGAAAAAGGTTCAAAGAGACCTAATCATCCACTCCGAAGTGGAAGGAGCACCAGCTCCATGAGCAAAGACCACCACCGGCGAACTACGATTATTATTAGTGAGCTTCGACGACGAGCTTTCAGCTCTTCTGATCGTCGGAGAATATTGTTGTACTACTTGTTCGTCGCTTTCCGTCGTTCGCGGCC
>380319
GGTATTGTTCAAGCAACTCCATAGCCGTCTTTTGTTTCTGTTCTTCTTCCAAGAGCTTCATAGCTTCACTTTCTCTTTTCTCATTAACCATAATTTTCGAGTAAGCCGCCTTCTCAATTTGATACTTCTCCTCATACGGTTTCTTATCTTCGGGTGTTAGTGTTTTCCACTTCGCCCCCAAAATGTTGGCGACTTCACTGAATTCTGCTTCCGGATTT
>380534
GATGAATACAAAAATTTTACTGCAAATGAAAAACTTAAACAAGTTAGCAAATGTACATCGACAAGAGAACTCCCAACAATGTAATCATGGCTGGTACAAGCATATTGGAGGCCCAAGGCAAAACTAAATGTAAGGCCCTTTAAAATACAAAAAGTATAATAAAAACCGGAA
>381173
GCGGATTCCAAATCAAATTTCAAAATTACGGAATTAAGTAAACAATATATCTGCCCCCACAGTACAAACAGTTCTCTTCTTCACTTATAGAGAGAGAAAGACAGAAGATGTATACGTATAGGCTATAGAGAGAGAAAGTGACGGGTTATGTAAATTGCCCGGATAAGATCCGACAGCTGTGCCTATCACTACCATAACCGACACCTGCCCTTCATCTATTCTTTCCAGTTCCACTGTTCCACACTTTAAACCG
>381369
GATTTTGGCTCCTCTCCCAATTGGGTTTGCGGTTTTCTTGGTTCATTTGGCCACCATCCCCATCACCGGAACTGGTATCAACCCTGCAAGAAGTCTTGGGGCTGCCATCATCTACAACAAGGGCCATGCATGGGATGACCACGTAAGTTTTTGACTTTCTAGATGTTAATCAAGATTTCATTTTGATTTGCTTATAGAACCGAATG
>381458
GTTCCCTCACCCTTGAAAAAAGACCAATCACATCTTCCTTCTGCTTCAGTCCAGTATAATGAATCCACCTCGAATACAACAAAAGCGTTTTCGCAACATCACGGTGCTCATTTGATGCTTGAGTATTGCAAGGTAAAGACGGTTGGTTCAAAGGAACCAAAGAAAGGCTGGTGATCGATGACATTGCAGCCGAACCAATGACTTCAACCGGCATGTTCATAAGCGACTGTTGCAACTCCGCAATCGCACCATCNGACCGCCTCG
>381464
GCCTAAATGGGAGAAAGGGTATTTTTATGCGGCCAAGTACTGTGATGAAGTGCTTGTTGATGCAAGGAAACGGCAAGAAGAAAATTCCGATGTGGGTCCCCGGATGGCTTCTTCAAGTTCTACGACTTCAAATTCTGAAAAGCCTTGGTGGTATTTCCTTCCTGATGTTCTGCTGTTTTATGCCAAGGGGCTTCATAGAG
>381477
GTCATGCCATCTTGACTTGTGACAGCTCTTAGTGCAACTGCATTAGAATGAGTTCTTTGATCTCCTTGAACACCGGTTGTTTTAACAGGCAAAAACACAGCAAATGCTTGCCAGATTTCATCATAAATCCCAGCATCTTTAATTGCTTGGATAAAGATTTCATCCACCTGGATTTTTTTATACAAAAGAAATAAAGAGACATTCATGTTATGATTTGATTAACTTCAAATCTTACTTGGCGAAGAATATCCAATGCATTTCCTTGAGTGACATCACCAGGAATTCTTACAGCAAGCCCTGGCCCAGGAA
>382099
GACCTGTCATCTGATGCATTAAGCTCTAGAACTGCCTCTTTGTAATTTGGTCCGAGTAACTCATGTGCAAGAGCTAATATGCTTGTGGTCTTACCGGTTCCAGGAGGACCCTAAAAATGCACAAACAGAGTTATGCACAAGACATCATAGA
>382121
GCCTACAACAAAAAAAAATGCTTTAGATTGCAATTTTTATCCATTAACACGTGTCAGTAACATTGCCCCTAGAAGTCATAACAAATTATAGAGTACTGACCTTATTAGCATAAATAGTCCAATTAGTAAGAAGCTCGGACAACATTGCCCCTAGAAGTCCAAAAAGAGCACCGGAAGCCCCAACGGAGATGTTGCTTGTTATGAAAAGTGCCGATAGTATGCTACCACCGATTCCG
>383058
GATTTTACTAGAGCATAAACAACAAAATAATGAACAGACTTTCAGTATTACCCAAATTAAAGCGCTGTTCATGGTATCTTTATCCTATTTGAATTTGTTTTGTTTGTTTTATCATACACAATCTTTCACTTCTGTTACGAGTTACTTTCTATATCCCTTTAACGCATAAATCACGTTGAAATAGGACATTGTAACCGGAGGAACAGACACAACATCAACAATGGCGGAATGGACAATGTCGGAGCTTTTAAAAAATCCAGAGGTAAT
>384114
GGGTTCTTGCTAGGGTTTTGGATAACTATAAAACTGAATTTTGCCGCCAACCAAAAGGCCCGATTGCTATCGCAGGTGATTTTACGGACACCCTAAATTCATCGCCTGTTGTTTCCCTGAATATGGGATGGTATACGGGTACGGGTTCCTTTAACCGGGCCGTGTTTTTAAACTTTTACAATACAAT
>384192
GCAGGGAATTTTGTAGATAATGCAAATATATTTGGAAATTTGAATGGGACTGCAACCGAGATGGCACCACTGGCACACTTGGCCATGTATAAAGTATGTCATCGCCAATATTGCTCTGAAAGCGACAGTATAGCAGGAATGGACGCAGCTATTGGAGACGGGGTTGATGTGCTTTCGATTTCATTTGGCGGACATTCCGTACCCTTCTATCGAGATTTTATGGCAATCAGCGCCTTTGCTGCCATACAGAAAGGGATATTTGTGAGCTGTTCAGCAG
>384200
GAAATGTGGGCAGAGCAAGCAAATGCGTTAGAGAATATGAGTGGAGTTGTATCTGTAAGTCCTGAAACTCACTTCCAGTTGCATACTACTCATTCACCGCAGTTTTTAGGATTGAGCCACACTTCAGGTTTGTGGAAAGATTCCAACTACGGGAAAGGAATCATAATCGGGGTTCTTGACACCGGGACCACTCCTCAACATCCTTCGTTTCATGATTCCGGTGTCCCACCTCCACCGGAAAGATGGAAAGGCAAATGTGAAGTAAGAAGATGTAACAACAAA
>384290
GCAGTCAAAGCCGCCAGTTTAGTCCTCCGAAACCTTAATTCCAGTAAAGACACATCGGAGCTGAGCCAGCTTGAGCTTCCATGTTCTTCGTCGTCACCTCAAAGTAATATAACAGATGACCCGTTTCTTGATTTGCCGGATCTTTTCCTGGATCTGGGGCACCGGATTTTCTACACATTGCCGGATAAAATAACCGGAGCCGTTACCG
>384630
GACCTTCCTTCTTTTTCGTAGTAACTATCAAATGCATATGAAGCATGATTTTTAACATTATTAGGCGAATAACAACTTTCCCCTGGTTGAATTTCCGAACAATTTGCCCTTCCGGGCCCACAAGCCCAATCCAAAGCCGTTTGCAATGTTTTACCATCAACTCCTTCCATGGCAACACAAAAAGTTTGATTCGTAGTATCATTCGCCAAGAATTCACCTCTTCCCGATACATGAAGCAGGTAAACCGGAG
>384780
GTGATGGCAGCAGTAGCAGCGCTAAGAGAATGCCCAAATGATGTATAAGGCTGAGATTGGTGGTGTTGCGGTGGTGCAATTTGATGGTGTGATGATAGTTGATCAGAGAAATTGTTGTTAGACAATTGGAGGCCGGAGAATCTTGATTGGTTGTATAGGGTGGCACCACCACCTCCGCCTTGGTGAAACACTTGTAACGGCATTGCAAATTGTGATGTAGGGTAACCCTCAGAAGGATTTGAATTTGGTGGG
>384786
GCTTCAATGCTGCTCTCGGGTTCATCGTCGAGTGTAGATGGTGTCATGAACTCTAACCTATTGGCTCAGGCATTTCGACCAAACTCCTCAAGTATCGCCTCAATATCGGCATCGGCCCCATTTCCTACAATTACTTTAGACCTTACACACCCACCAAATTCAAATCCTTCTGAGGGTTACCCTACATCACAATTTGCAATGCCGTTACAAGTGTTTCACCAAGGCGGAGGTGGTGGTGCCACCCTATACAACCAATCAAGATTCTCCGGC
>384932
GAACGAATTCAAACTTCGTACATAAAAAACCTCTTTTTCTTGGTATCAAGATAAGAAAAAGATGTTCAAGGCAGTTGGCAGGTCCTCACCAGCTTTAGTCCTCTTAACAACCAATCGTAAGATGCATGCATCTTGATCACATGGCCAATGCAACAATTGACGGTAGATGTACCAAGTCACATAATACTTCACATAAGAAATATGAAGTTGTGTTCGGTGTTAATTAACTCCCCGGTT
>385086
GTTTTAGTGTGAGAAATTGTGAACATTGTTATGGGAGGTGGAGGCGGTTCAGTCGGAGGAGCGATTGTGCCGTCGGTGAAGTCCGGACTGCCTGATCCGTCAACGGAAATACCAGCTCCTGCTACAATTCCGCCACCACCGGTATGTCAGCCACATCCGCCGCAGGTTCCGG
>385164
GTTGAAGAGAGGTGGGTGGTCGGCGGTGTTGGAGGATTTGCAGGCTGTGGAGGTTTTTCTGGCTGTTGAGAAGTTAGTGGAGGAAACGAGGTAAGCCAAGACTTCTTTATCTTCTGGGGAGAGAGCCACCGTGAGAGTGAAGATGGCTGCAGGCA
>385312
GGCTATGTAAAGGCGAAATAGGGGTTTGCCAGAAGTCTGTCAAATCCAGGTTGATGGAATTCCTGAACATGACACCCAAAGACGGAATCGACCATGCGGCGCCTTACCTGAATATATTCCTCTCCTCATCCGCCATTGCAGCACTGGTAATGCTTTACTTGTCGCCCCATGCCGGCAACAAACAATGTGCCGAAGANTCGATTCAGCATTTCATCAAATCCAGTAGGAA
>385319
GATGACGGAGACTAAATCGTCAACGACTTGCCAAGCTTGCGGATGGCCTGTGCTTCGCATTCGACCAACCAAATGCAATCCGGAGTCGTTTGTGATCCCACACTGAGACAAGCTTTGCTCCCACTGAAGCTGCTTCCCGCCATAAATTAACCTTTGCTCCATCAAGGGAATTCCGGTGGCGGATTGAATTTTCTCGTGGATCGATATGATTTTGTCATCAGGGTTTCCATGGAGAACTAGGGTTTTACCCCCG
>385344
GATAACACTGCTGTTTTGTGGAGATCCTTTAAACCCACAGCTCCTTCTCCTGGGAATATGCGCCACGACAGCATTTGTAAGCATGTGGCTGCACAATGTAGCGGCCGCCGTCATGATGATGCCGGTGGCGACCG
>385542
GCTCCTCTAGTGAGGAGGATTGGGCGGAGACGGAGACTTGAGAAGGAAGGATTTGTGGAGATGAAACATGGAACGGCCGGTCTGGGGAGACATCTGATTATCATTTTTTCCCCTTATTTCCGGTCTCTCCCTTTTCAGCGGTAATCGGCGATACCTGATAAACAAAATTGTGTATTTGTGTTATAAAGTTAACG
>385607
GAAGCTCAGAATGCTACACAAATCAACCGAAAGAAAATAAACCAGCTCTCGAAAGATGTTGTTGAGTTGAGTGTAACCCTTGAACGCGTCAAATCTGCTTCTGCTAAAGCCGAGGAAGAACACGTAAAGTTTATGGCAGAAAAGGAAACAGTAGTAGACACCACGAAGAACGCAAAGGAGGAGACCGATTTAAAGATTCAAAGCCTTAGAAAAGAAGCGGAGGAGCCGGGGAATATAGAGAAAAGACTCGAAGAAACAAC
>385931
GTTTATCAAACTCAAATCCTCAAGCAATGGGCAGCTTTCCAGAAAGTATTTTACTAAATTATCCTTGAATAACTCAACATCGGTCAACTCAAGAACCCTAAGTACCGGAAACCCTGTAGATTTAG
>386368
GGAAGCCCTAGGAAAATCTTTTTGGCAGGGACATTAGAAGTCCATTGCTTCCAGGAATCCTCAATGCTTTTGATATTTCCAGAACTATATTGGCATGGTGGATTGTTATAAAATTGTACCCACACATAGTCAAAAACACCGGTTT
>386684
GCCATGGTACCACTTCTTCGTCGCTCATCGCTATTTGGTGTTTGCCGAAGGGTTGGAGCGTCGCTTGGTCGACTATCGCCTCTAGCGTCTCGGCCGCGCGTGGCTTGTTCCACGTATATTTGGGAAGAGTGGAAGTTGAGGAATCGGATTTGGACGGCACGCGCCGGTTA
>386695
GGGATCTGACTGCGAGTGATGGGAGTGGGACTTTTGGGACAATTGATACACTTGGCGGCGATTTCGGTGGTAGTAGGTTGCCATCCACTTCTAACGGGTCACCGGAAAATACTAGCTCCG
>386999
GTGCCAAAGAGGTCAGGGAATGCGAGGTATGTGATACATATCAAGGCAGGTGTTTATAAGGAGAATATCGAAATTGGTTCAAAACTGAAGAACATAATGCTACTCGGAGATGGTATCGGGAAAACCATTATAACCGGAAG
>387019
GGTGGCGGGTCCATGAAATCGAAATTCAACAAGTCATGGATTCCGAGACTCTTTAAACTCAAAACAACATTCGCGAGATTTGTTCGTTGGATCTCGGGGACGGTATTGTCGTCCAAATCGTTGAAGTAATTGTACGCGGTGTACAACCGGAAACACTTCCCTGGACCCGTTCGACCCGACCGACCCGCCCGTTGATTTGCTGATGCTTTGGAAATCGGGGTGATGAGTAGCGATTCCATTCCGGTTCGCGGGTTGTACGATTTC
>387086
GGCGGCAAAAGTGACTCGGCAATTCCCTCAAACAAAACCAGTCAGAGACAATGCGGAAAAGAAAAGACCGAGACTCTCTAAA
>387547
GGAATGTGATATCTCTCGTCTTCCTTACTTACACGCTGTTATAAAAGAAACTTTCAGACTACATCCTCCGGGTCCTCTTCTTCTCCCTCGCGAAGCCATACATGATGTTGAAGTCCATAGCTTCATCGTGCCAAAAAACGCGCAAATCTTGTTTAATGTTTGGGCAATGGGGCGACACCCGAACTTCTGGTCAGACCCAGAAATGTTCATGCCGGAAAGATTTATGGGGGTCGATATCAACTATAAAGGCCAAGATTTTGAGTTGATTCCGT
>387639
GCTTTTGCGGCTGTGGCGGGGGAGACTTCAGATCCGCAGGAACCGTACGTTTCCGTGAAAGTTTCCTATATGTAATTGCAAGAACTATGAAGATTGCCAACACTAGAACTCCAGCGAGCACCGAATGCAAAGCAGTTAATCCATGGCGATGACTATGGTTATAAGGTGGTGCCGGCGGTGGCAAGGTCGACGGAAAATCCGGTAACGTTGGTTGCTCTGTAGACATTTTTTGTAAATCAGACTGAAAATCTCTCTCTTTCTCTTTCTCTCTCTCAAAATCTCTTTTC
>388173
GTTAATCCTCTATTCCGTGCAGCATATCTTGCAAAAGATGGAAAAAGAAAGGTTACTTTGGTCATTCCATGGCTATCTAAGAACAATCAAGAATATGTATACCCTGACAATATAACATTTGATTCTCCCAAAGAACAAGAGAAATATGTCCGTGAATGGATTGAGAAAAGAACCGAGCTTTCGTGTACTTTTGATATATGTTTTTATCCAGGAAAGGTAAAATTACGATACCGGTTT
>388245
GCACAGGCTCTTTCAGCCCCAATTTTATGCAACACCTGGATGTTGAGTAATAGGGAAAATGAGTTCAGAAGGTGAGTTTTTAGGTTGTGTGTATTTGAGTTGCTTACTCACCTCTCGACTTCCAGCATCTCCAAAATACACAGGAAGGTCAAGTGCACGACCCACTGCTACCCGGTCACTTACATCATAGGAAGTTTTAGGTGTCAGCAGACTATCCTCAGAG
>388327
GCTTCCGACTGTATGGTCTTTTCCACTTCGTCAACCACGCTCGAGTCATTTCCGCCAGGGTTTCTTCTCAGCCATTGTTGCTGTTGTTGTTGCTGTTGTTGAAACTGCTGATGGTGCGCTGGATTTCTTTGAGCATACTGCTGGAAATTCGGATTAGGGTTTCCGTGATAATTCCCACCACCACCACCACGCCCAATTCCCGGTGG
>388431
GTTACTGTGTCTAATGCCATCACAAATCTTTACGGTATGCAAAAAGACGTAAATGCCCTTGTACGCTGAAACTCCATCAAACTCATGTTTTCTTTTTCATGATCTTTTCAGCTTCTATGTTTGGTCAACACCAAAAGTTGGAGCCTTTGCACCCGGAGAAGAAGATGATGTGGAAAAGGGAGATTAACTGCTTACTTTCTGTTTTTGATTACTTTGTAGAATTCATTCCTTCATCACATAGTTTA
>388609
GTACTGGGGACGCGAATAGTGGAGTGTTTTTGGGAAACGGATGATGATCGGAGGTTTATATGTAGTAGTAGGAGTACGGGGATAAAGGAAACCGGGTATAGCCGGTAAATGGTGGATGATTATTGGTGGGTTAACCG
>389073
GGGGCCACAGTGCATCTATTTTAGATTTTGGAGGAGTTGGAGATGGCAAAACACTAAATACAAGGGCCTTTCAGGAAGCAGTGAATTCTTTGAGCCAATACGGCTCAGACGGCGGAGCTCAGCTCTATGTCCCGGCTGGTCAATGGCTGACCG
>389118
GCAGACTCGATCTTCGCTTCCGCGAGCAGGCTCAGAGGTACGTGCTCGACACGTGCGATGCCGGCCAGGTATTCCTGTTCGATGCTCGCGTCTTCGATGCAGTTGAGAGTGACGACCAACGGCAGCGAAGGCTGTGGTGAAGAATTGCTCCGGTAGGACATTGTCGCCGGAGATCTGGTTTCCAGATCTCTCTTCGCCGTCGTCGCCATTTTCGCCCGCTACTTGCAGTAGTGGAGA
>389915
GGATCCAACAGTGATGCTGATTCACAAAGCAGCTTTGTTGATGCGACTGCACTAAGCTTAACCTCCGTGTACCCAGTTATGGTCTTCAGATTAGGTATCCAAAACTGCCCCAAAAACACATGAAACAAATTCCCCTGGACGCTGTTTATCGAGTCCACAAGAGTTTGTATCCCATGCTTCACCAAAAAGAGAGACATGAATATAATCAGACACCTCACGAGTCTTGGGGTTTTGCTATTCTGAAGGCGGGTAAACAAGGACGCCCAGATGTGGTTCATGTATTCCGCCATCACATCATACCCGAGATTCTCAATAACCG
>389921
GCTGAGGAGCTTTGGGGGAAGTTGCTGGATGGTATTGTGACTCTCCTGTCGCTTCCAGAAGAGGAAAGAGTTGAAGATGAACCTGAAGTTCCAGATTTTGGGGAGGCAACCGGTTATCAAGCCACCTTTGTTCGCCTTCATAATGCTGGTAAAAAAGAGGAAGATCCTTTGAAG
>390080
GTGTAACGAGATGTTGAAGGGTATTATGACAGACCCATCTATGGAAGAGAGTGTAAAGGGGAGAGTGGTAACGGAGGTTTCAGAGAAAGCAAAGTTCCGACGGCCGGTGGTGGTGCTGTTGAAGATGTTGGCG
>391057
GCGAACAGGATGCATCAAAGCAAGGCAAATTTGGGCCGTTTGGACTGTTAGCTTTGGCTTCCAACGATTTGACCGAACAAACTGCAATCTTTTTTAGGGTTTTTCAAAAGAATGGACGATACGTTGTGCTAATGTGCAGTGATCAAAGCCGGTTGGTTTCCTTCCACACTCTTGAAGATATTAAAATACTAACGA
>391168
GATAGCCAAGCTGGCCAGCCAGCGGCGACTTGTTCACCATGGATGTTCTTCGGTGGGTTACTCAGTCTAGGATTAGGTTTCGAGCGTCTTCTCTCACCTCTTGGTCTCGCACCGCCGTCTTTCTCCCCCTTTTGATCCACCCCATTTTGAGCTTCCCCACCATCGGCAGTGGCGCCGTCGGGATTTGTGTTTACTTCTGATCTTCCGGAGTGGATATGTAAGCCGCTATCTCTGTTTCGCCTCTTGTCTGCAACGATCTCAGAACTTGCAGGTCCG
>391409
GACATACTAAATACATGGCCAGAGGGCGAATTGGGACGAATTTTACGCGATTATGGAGAAGAGAACAACTGGCGTGCACTTCAAAAGCGGATTGTGAAGGCCCGATTAAGTGGCGGATTGCATTCCACTAGCGAACTAGTAGATCTAATCCGGAGTTGTACCTCTGGTGGAAAAGGTGCGTTTTAACTCTTACTGTTTGTTACGATGGAATGGAATCATAAATGAATGGAATGAGCAATGTATTTGTTACAGGAGGGAGACAG
>391446
GAAGAACATGAAATAACCTTGTATTTATTACAAAACTTCCCAAACTAAAGAGAGAATATCTACGTGTATATGAAAATTAGTAATGAGAACTCAATCAGAAGTTAACAAATATTTTGAATGATTAAACGATAAATGGTCGGGATCAAGAGAGAATGAGATAGAAGGTAAACCTCAGAGAGAAAATTTAAGGGTTGGATTTGCCTTGATCGTCGCCGGTG
>391598
GGTTTTCTGAGGTAGCAAAAATTGAAAGAGCGCAATATCTGAATATTGAGGTTGATTTAGAAACGATTTTCTTGTCACCCGAGATCACATACGCTGCATACCTTGTGTTCAGATATTCTGAGGATAATCCTGATGATTCCGATCAAGATTATGAAGATTTACATATAGAGA
>391658
GCAAGCTCACGAAAAGTAAACGTCTGTGCTGCAATGTTTGCTGTTTGTCCATCTTTTGTAACCATCTGGTCCTTCTTAGGATCCAAACTAACACGAGATTTTGATTTTCCTGTAAGAATGATGGAATTAGACATCCGTGAATTTTCAGGTAGATCTTCCAGATACATTCTTGAAGGAAAACATTATTGCGAACCAATTCGGGAATCGTGTGGAGAACCGGTT
>392046
GGATCGGAATGCGAGATTCCGAGTAACCATTGATCAAGACCGTAAATTGATCTGATCGAAGAGCTTGAGGGGACGGTAGGCGCGTACGGTCACAGTAATGGTCACCTGAAAGTAGCCGGAGGGAGGACACGATGAAGAAGCGTGACGATGCGACGGCGATGAATATGAGTATCAATTTACCAGTGGTCATTCTTCATTTATTGCCGA
>392102
GGACGTATCTTAAACTACCTTGGAGGCCTCTCATTATCATTGATGGGACTACAGTCTATGATTTGGATGATCAATTTAGGGTAAGCCAAATTGAATAAATGATTTTCTTGAATTATTGATAACTTAGATTGATGTTTTCACTGTTTAATTTAACAGATCGTTAAGCATGTAGAGAGTTGGAGTGTTTCCCCTCTTGAAGCAATTGGCCAGATATTCACCCCTAGCTCTGGCAACCCGGTTT
>392468
GTTTTGAACATCGAGTTGTTCTTCAGGTGTGTTTTTATCAATTGTATATTAGTTTGACCATGTTGGGTTTGTTTGACTTTTGTGTTTTGACATGTTAGGAATCCGGGCCGAATTTATTAATACCAGCTTCTATAGCTTCAAGTAATGAACTAGTTACTGTGTGGGACCCGGA
>393100
GTTTTTCTTAATTTACTTAATTAAACTTTGCTTTTATAAAGCTATTGAATTCGACGTGAATCACGCATCCAGATGTGAGAACTCCTTCACTTGGTTCTTTTTCTTCTTATTCTTCTTCGTATTCTTCGTATACTTCTTCCTATTCGTCCATGATACACTGTCACCTACAATGGTGGCGTTTGCAGTTGATACGGTGTGTACGTGTACTTGCGTACATACATGAACCGGCT
>393171
GTCTGGCGTATGAAACTTCGCAGATCTTCTTGGAGTTGTAAACCTCCCAGTTTTGATGGTGAAACGCCTTGTACAGCCTCCATGTTGCCTCCGGCGACGTCATGTTCACGAATCCATATCCCACGTTGCATTTGTTCCTGCACCGTTTTTTCATCAGTTATACAATTTACGTTCTCCCAATA
>393316
GTGATGGCAAGCGGATGTCCCTCTTGATCCAAACGTCTTTCAAGATTAAGCGTGCCTCTTGGATTAGCTGTGACAACAGAAATAAATAAAAATGTTCCGATTTTTAGAAAGATGTTTACTAATTTATTGATTATCGAGTTACCTTCTACAGGGCCAAATGCGATGCCGGTGTCATCTACACCTGCACAAAATAGAT
>393410
GCTCCATTAATGGCGGTCGTACTCTCTGCTGTTACCGTACTACTCTTACTTTCTTCCTTGCTTACGACTGCCCTGATGGCTGACCCTCGCACCCTACGGGTTTGACTCCTGAGGTTTACCCTGGAACCATGAATACACACTGGATTTTTTCCCGGAATGTTGAAGGCGGGTTTTCTTGTGGATGAGATCGCCGCCGGTTGCCGGAAAGAGGAGGTAGCGGGTTNAGAAGTATACATTTTTAGTGAGGAGAGTAAG
>393434
GTTTCTCTAAGTTCTTCTTCAAGCATTTCTATTCTGGACCTTTCTTCACTTTTTGGAACTTTAATTTCAAGTGACTCATTTGTTTTTACACCTTTATCTTTATCAACTCTATTTGGGCTAGCAGAAGGTGGACCATTTACAGAAAAGCCCCCGGATTTT
>394231
GGGGCATTTTCGTATATATCATTTGGTGGTGGCAGACATGGTTGTCTAGGAGAACCGTTTGCTTATCTGCAAATTAAAGCGATATGGAGCCATTTATTGAGAAACTTTGAGTTGGAATTGGTGTCTCCATTCCCGGAGATTGACTGGAATGCGATGGTGGTAGGTGTTAAAGGGAAGGTTATGGTTC
>394303
GGCAAAGAAACCCGTCTTTCTCACTAAAGCAGAGCGAGAACAATTAGCTCTCAAGCGCCGTCAAGATGAATTTGAAGAACAGAAGCGCCGATCCGAACAGCTTCTCCTCCAGAGCAACCCTAATGCTTCATCCTCTAAACCCCCGCTATCGTCCGATGACGCCTCCCGTAACCACCGGTC
>394339
GCCCTACGATCTGCCATGATCTGATCCAAATCTCTCTCGTCCTCGTGGGAATCGTCCAGCCCAGCCGATTCGTATTGATCATGCTCATCCATCCTCCGGTAATCCCTATAACAGGAAAAAATCGTCTGTAACTAACTGCGAATATACAGAGACTGCAATGAAAAAAAAGACGGCAGTGAAATTTGAAGAAACAGCAGCCAGCTTACTCTATGTAATTGTCATTGAAAAG
>394390
GAGACTCGACGGCAGTTCGGTCATATTTCAGGGACCGTAAATTACGCTACGTGGAGATCAACTTAGACGTGTATCCAACCAGAGAGACGGAGTTGATCGAACGAACCAGAAGCTCCGCCGTGCCTCAGATCTTTTTCAACGAGAAGCTCTTCGGTGGACTTGTGGCGTTGAATTCTCTAAGAAATTGTGGATTGTTGGATGAGAGGATGAAGGAATTGCTTTGCCGGAAGTGTCCCGACGACGCGCCCACACCGCCG
>394396
GTTTGATCGCGAAAAGAAAGTGATTCGTCCTTTGAACTCCTCTTTTTCGTCGCTTTCGTTCTTAAGCTTTACTGTCACTTTGAGTCCCGATAAATGAATCTCTGTAATATTTGAAACCTTCTTCTTTTCCGAAGCGTCGTCGTTGTCGTCCGTTAATAACGATAATCGTTTCGTGATCGCCGCTGATAAACTATTGCTCTTCTCACGGAAGAATTTCCCAAGCGCTGGTATCTGTACGGCAGCGGCGGCACTTTCCGGTGTTGAGTTTGATCGTCTGATTATCGGAGACG
>395910
GAAATTCGTGAAATCTCATATAGTGCCAAAGAAGCATTCTTTCAAACACTTGGCGTCCATGCCTCAAGGAGCATCAATCAAGACACTATGTCCAGGTACAGAAATCAGGATCACTGAAACAGTCGTTAATCCGTCTGAGGAGTTACTTTCGATCAATAGAGTGGAGATAACTTCACCGGATT
>395916
GTACAGGTTCAGCCATTTCTATCGCTTCGATGATCGGAGGTGCAAATATCGTCAGTGATGCCAAATTTGGATGCTCTTTGAAAACCCCATCAAGAACGGAGTGCAACCCAGATGCGAACGGGGCGAATCCGGACGTG
>395936
GGCGCTGGAGAAGGTGGGTATGGAGCCAGATCTTGTAATGGCTGATCCATTCCTTTTGACTGAAGCTCTCGTTTAACAATGGGTCTGGCGGCAGTTTGTCGGGAAATCAAGATTCCGGCGAAGAAGAAGCAAATTAGGACAACTCTGAAGTGAGCCATGTAGAGATTTGTAGAAGAAATGGGAGACGTAGGTTACATATTTATGAGTTTATGAGTGAGTGGAGTATAAATAGAGAGAGTAATGGAAAAGGAAGATGGTCAAAGTGGGGTCTACACCACCGGAGAT
>395957
GTAGTCGTAGATCATATGGTTCGCCCTCACCCAAATCAGCTGGTGGCTTTGATGAACATTTAACTCCGACAATACTGGTTGATCCCACCATCCGCCGCTGTTAGCGCACCGCTTTGCATTGTCGGAATCCGCCGTGGTCACCGGAGACTC
>396374
GTGATGTTCTTCGTTCAATGAATCATGAACCAGAGATGATGTTCGAAACCCTAAAGCACAGGATTGAAGAGTACGTTCATGACGAAGGTGGATCCATGATTGCAGGTGGAATTGCTCAGTCTTTCCACAACATGCCTTATTTGACTGTCGGATCTTCTTGCTGTTTGACTGCTGCAAGTGGCAATAACGGGTACTATTACTGTTCTGATGAAGATTTCACCACCGGAGATGAGGCGGTTTCCGG
>396677
GTTATTCCTGTAAAGTTATTTGTCAATTGCATCGACCATACGTACCCATGTGATGTAGATATTTTTGGTGTTGTAAAGTACGTATCAGGTACATGGCGGGGATCCAACTTCTAAAGATACGACAGATTCAATCCTGACAATAGAATTAATTAAACCGGATAG
>396905
GCACTCCTTCTCTCTCTTCTCCCGCCACTCATCACCGCCGCGGGCCGCCGTCGCCACCCTCTCGTTTCTTGAAAAAAGAAAACAAACCCTTTCAAACCATCCAAGAGACTCCGGTTTAATGATCACAGAAATGTTTTAACAACATTTCATGATATATGATATCATTTTCTTTATTTTCAAGAAACATCGA
>396915
GCAGGAATGATGGTGAAAATCCGTTGCAAGCCGTTGGCCTTGCATTTGATTACAAGTTGCAGCGTCTTGTCTAATACCTGTTCGGTGTCATCTATGATCCGTCGGGTGGGTCGTTCGTAAAGGTCGTTGCTTGCACGTGCGGCTTGCCGGAGGAGACCGGCGAGTTTCTCCGTCTTGCTTTTGATATCGGCGCAATCCTGTTTGAATGAGCAAGCGAAATCTGCCTCTTTTATGATTTGGTCTGCCAATNGAATCGGTCTTGCTATGATCTGTTTAACGATGTCCGCCATT
>397068
GTCATTGGAGCCACTTAAGAGGTAGCCCTCTTTGAATGGGCTCCATGAAAGTCCGTAACCTTCTTGGCTGTGGCCTCTTAGTCTAATGTCGGGTTCACAAGAACGTCCTTCGTGATCTAAAGGTTGCTTTGTGGAGTCAAACACGTAGATTTCTGAAGAACTGGTTTTAGCTGCAATGATTGAGGGAGTTTGAGGCATACATCGTGCCCGGTTT
>397404
GCCCCTAATTCTAACCCACTCCCTAACCCATGGGGTGGTCCTGCTGGTAAAATACTTGATGATCTTTTAGTTATAATAGATGATTATTTTATGCTGAATTTATTTGAAAATGATCAGGTGGGGTCCCACCAACAAGGGCACCAAATGTGTCTGGGTTAGGTGGTGCAGGGTTACCGGGGATGGACCGGCCAGGTGGCATGCCGGATATGAGCCAGCTGTTACAGAATCCGG
>397459
GATCCTTAATTACTCTAGGCTTTGAGCTTAGGATTTAAACGGGAAATTCAAATTTGATAACGGATCCAAGCCTATTGTATAGTAAGTTCATGATCACTATTAAACATGTAAAAAAGTCCTGTGGACAGAATAATGTCGGTGCTCAGTTTGCAGCAGTAATTTTGCATCTGAATAGTACTAGTTTGACATCAAAACTCGGGATGTATTTAGTTACTTAAAAGCAAGGAGAGCGCACTCAAGGATCCGGA
>397567
GAACGGACTGTAGTCGCCGAGAAATGGCGTATTACTTGTCTTATGTTTATAATCACTCTCTAATATACAGTAAGTAAAGGAATATTTGATACATCGAGTGAACTGTAGATGGAAAATGGGTTCCAATTTTCAACTAACCTTTGGTGCTATGCTCAAATGGCGGAACTGTAGGAATTGGAACGGATGGTCTGAGGGAGACCGGCTTGATCCGACCCGATGAGCTTGCGGATCTCGGATCTGAACTTGTAGAGGATGTGTCTCAAG
>398002
GGTATACCCTACTGTGACGCCTTTTTTAGGTCGTGAAGTTAACCCAGATGGGCCGAAGCTATGGCATGATGTTCTGATTTCACCGATTGAAGAAGATGAAGTGAAATTGGAAACTAGGGTTAGAAGGGAGCCTTGAGAACCGGTT
>398063
GTGAAGAAGATTTCCAAAGTGTTCTTGATGGTACTTTTATCTATCCTCAAATCCCATTTTAACATGCGATTATCTTTTATCTTTCATCTTACAAATCTAAACATAAATAACCAGATGTAAACTCCCTAAATGGATCGGAAGGCGCATCCAGGGCAAGCATTTCTTCAGTTCACCCAGAAGAAACGAATCCACGACCAAGATCCGACGGCCCAAATGAAATCAAACCTGTATACCTTGATGAAATATCTTCTTCTGTAGATGAAAACACCGGAAGA
>398108
GATCGAGCGGTTATTCAATTTTGGGCCTACTACATCGACACCGAGGTATGTTACCGATCGAGTGATTTCATTTTCCAAAACAGTTTTCAAACTATAAACAAAATATTATAGTTCATGTAATGAGTAGAATTTTTTTTTACTATACGATTATGACGAGTTCTTTTATACAATAAAAAAAGAAAACTGCCGGAT
>398365
GAATTTGAAGGGTGAGTATGTTTTTCCTTTAATTTATTTAGACACGTATATTATTTGCAACGGTGTCGCGGTAACTCTTATTTATATCCAAATATTTTGTAGTGCAAGGAGGGCCCTAACAGAATGTAAAGCAGTAAATGAGATAGACAAGTGCTGGAGGTGCAAACCCGATTGGGCAGACAACCGCCAAGCATTGGCCGATTGCGCTCTTGGTTTTGGAAAGGGAACCACCGGCAGAAAGGG
>398530
GGACTACTTATCTACATGGCTTTGGTTGATCTTCTTGCCGCCGATTTCATGGGTTCGAAGCTACAAGGAAGCATTAAGCTTCAAATCAAATCTTTCGCCGCCGTCTTGCTTGGTGCCGGCGG
>398553
GTAAACACACTCTTTTGAGGATATTGTCCCTCCAATCTAGTGTCCATGATCCTAAACAATCTTCTTTTGTCTCCAAGATAGGGTTTTGTCCATTCAACAAGATCCTGTTCTACACCGGTCTTTGATTTATCAACAGCACGACGACCTGTTAATAGTTCTAGCAAAACAACCCCAAAGCTGTACACGTCACTCTTTGCTGTTAATCGACCAGTAGCAACGTATTCTGGGGCTGCGTACCCATGTGTGCCCATTACTTGAGTTGACACGTGGGTCTT
>399212
GGGACAAATGTGGAAATCTCACCATCAAGTACCCATTCGGGTCGGACTTCGGCTGTGGCCATCCAGACTTTGCTAGATACATAAAATGCACCTCCGGCGAGCTCCGGTTCTCCTCCGGCACCGGAATTTACAGTGTCTCAAGCATAGATTACACCACTTCCACCCTTGTCCTCACTGATCTTTTCATGTCAACATGTTCTTCCATGCAGAACTCCG
>399379
GTAACTGAGCAGAAAGTAGGAAAGAGATGAGTTTGATTCATTGATTGCGATAATTGTATAACAGTGTAAGTAATTTTGAAGGTTTCGTACCTTTCTTCATGCAATCAAGGATGTTTTCGTAAGTGAACTGTTGTTCTTCACCCCTTCCAACCATTACTTTCCGGTAATCTTCTAGCATAAGTGGAGCTAAGGCTTTGGTGGGATACTGTAGAAAAGTTAATCGCGTATTTTGTTGGATTTCCAGATGAAGTCGCCGTTAAAGTTGATGAATATGAATTGAGTTTACCG
>399419
GGAACTATGATGCCTAAAAGGGGGCGACAAATGAGGGTTTAATACGTTCATATTCATCTCTCAAATTCTCCCTTCCATAACTAATCCTTTTTTTTCCGATTTTCATTCCGTCAATTTCATCCTAGTCGCTTTCAATCCTTTCCAAATTTCGGGGATCTTTTGATTTCTGCATTTGTTGTGTAAATCAGAACGAAATTAATCCTATCGTTTTCATGGGTTTGAAAAATTTGTTTCACCGGAAGAAGAAAAGCGGCAAAGACGACGGTAGCCAGAACGGCGCCGATCCTGTGAACAATACGACGGATAGGTCTCCG
>399476
GAAATGTCAGTTGGTATCTCTTCAACAGCTTCACCACCGCCACCTGTCACCTCCACATCTTTATCACAAACCGGAATGTTACCATCATCAACCACAATCCCCAATTCTTCAAACTTTCAATCTTCAAGTCCAGCATCCCCTTTAATATCCGTTCATGGAATCGGGTCTCCATCTCAATCAGCA
>399843
GATAGAAGCAACCTTTTAGCAGATTTAAGAACGGTCGTTAGCTCAGATAAGGAAGAAGGAGACGATGACGAAGAACACGCAATATCAAGCGGCCTCAAATCACCTTGAAAATCCTTAATTTCTTCCAACAAATGCGACAACAAAGCTAGTCTTCTAGAAAGATCTATACAGTCCTTCTTGAAGCCTCCTGTGAATCCGGCGGCGGAGCTCCGAGCAACGTCACGGACTAGGCGGAGAAGAGACTGAATTGCAGACACAATAGCGGTGGAGTCATCGCCG
>400075
GGAGTGAGAACTATGTATGAAAAAACAATCCCAGTGTAAAAAAGAACCGATGACCCAAGAACAATTGGTCCCAAAAATTTTCTTTCAGATCTTGTTAATCCAGGTAGAACAAAAGCTATGATTTCATAAAGAATCACCGGGCTTCCAAGA
>400163
GGTTGAAAATAGACTGGTTTTGGACAGAAGTGGTTGGAAATGGTCCATTGAATGAGTCTGTTATCAAAGAAGAGACGAATAGATGCATATATTGGATTAGAGATGATCAAAAAATCCGAAAACCGGAACGAACCCGAAACCGACCGGAATCGAACCAAGTTTAGGACCGATTGTATAAATAAGTTCAGTCTTTGGGTAGTAGTTTAACCCTTATT
>400565
GTGCACTCCATTTCACGGTACAGAGTACAGACTAAGCTCCCTCCCTCTCTCTCACTCAAACAATGGCGGCACCACCGTCGCCACCACTAACGTCTCAGCTACATCTCACACATTTTCTCTTATTCCTACTCCTCCTCTTCCACCTTTCTCTCCTCCAAGCTACACCACCGGCGAACGACCACCCG
>401174
GTAATGAACAAAACGTTCTTTACACGCCCTCCAAGCGTTGTGATCTCGGCTTTTAGGGTTCTTAGCCGAAGCGCTTTTAGGGTTTTAATTAGGTCTGGTAAAAGATCCGACCGGTC
>401269
GCAGCTGACCTGGCGTCACAAGCAACGGTGTGGGCGGTTCAGTTGGCCCACCAACAGATGATATCGGTGGTTGCAAGCTGCCAGTGCCACCTGGCAGTGGAGGAGCTGTTGGGTTCGGTGGTTTATTCAGCATCAAATTTGGCAAAGTTCCGGTCAAACCGGAAGGCAGAGTTGACCCAAGTAAAGAGTTGGTGGATGTTGGGAGTAAAGGAGAGGGGTATTCTGGGAAATTTGGGGCGGATACATTTGTGGGTTCGGTTGATAAAGGGGGGTTGAAAGTAGGATATTGTAATGAAGAAGGCATT
>401343
GATGCCTGAACCTCCTCTGCGGCTGAAAAGAAGATGCCTTTTTGCCATAAATCAAAGGTGTTTGCTACCAACATATTTTCGTATAAATCTCAAAAATCAAAAGGGATTTCGTTTGTTTTTCTTTATCTTTTGGTGTACGTTTTTGTGAAGCTTCGGAGGTTGGATTACCAAGTAGTAATAGTTTGCTCAGTTTTTATCTCAAATTGCCATTGATTTTGGCCGGAAATTTGTTTTTTATCAAGCTGAATCGCTGTAAGCTTGTGCAATTGCCGAATTCCAGTGGAATTGGGCCG
>401881
GTCAGATTTAAAGGTTTATTGATTATTATTTCAAAATGTATTTTCATTTTGCGTAAACTTCTTAATTTTGCTAATAATTCCGGTATTGTTTTTGTATAGGCGGAGAATATGATGCTTGTTGAAAAGAATAAAACAGAGAAAGAACAAAACAATGATCTGAAAAATCAAGTTGGTCAATTAGTCCAG
>402406
GGATATAGCAAGGAGGACGTAAAGGTGTCCGTAGATGAAGGAGGTGTATTGATGGTGAGAGGTGAAGGTGGAAAAGGAATGTCTAAAGAGAAGGAAAAGGAGACTGTTTGGCATGTTGCTGAGAGGGGAGGAGGAGTTGACGGCGTGGGTTTTTCGAGGGAAATCGAGTTACCGGAGGAT
>402948
GATCAAAAACTAGTTACTTCAAATAATTGGTAAAGAAAAGTATGCAATGGACGTTATATTGAGATATAATTGTGATGTTTTCTTTCGGTTCACGAAAAAATTTATATCAAGATTTGAACAGCGACAGTATGAAATTAATAGTTATACGCCGACTTACAAAGTTCCGGC
>403168
GGGGGAGACAGGGTGGGTCCAGCTTTTGCCACGTGAAGTGAAAAGGGTATCTGACGTGTGAAAGCAAGTGGGGTCCAGCCAAGCTATGTTTCTTTTCCTTTTCATCAATCCAAACTTTTTGTGCTTTTCCCCCTTTCATCGGTTTTAAGCTTCCTTCTCCATTCCCAAACATTCCTTTCCATCCACACCCCAACCCTATAACGTATAACCCATTGCCCCATATTCCATTCCCCATAATCCGG
>403434
GGGCATCTTGGTTAACCAAGGCATCGTTTCCGAATGATAACTCGGAGTTGGCTTGTGCCTGCAAACTCTTGTTGAAGGTATGGTAGTTTCGGTTGAAAGTTTTGAATTTGGCGACGGCGGAGAAGAAGCAGAGAAAGATGACGGCGGTTCTGAGGGTCACCGGCA
>404034
GATTTTGTTCCCGATGAGGACTCTTTGATCTTGTTTAGCTCTTCTTCGATTCGAAAAATGCTGGGATGTGATCTGCAAGGCAAACTGATCGACTTTTTCTGAAATTTGTTGAATTTTAAAGAAACAGCCATTTTTTTCTTTAAAACCGGATGA
>404071
GCCTTTTAGTGGATGAAATGTAGAGAATTTCTCAAAATTGCACAATCTATATATCAACTACATTCGTGAAAATGATGAACTTGGTAAGGTCACTTTCACTTTCATGATCCGGTAACATTTTTTAAAACCAATGTGAACTCCGAAAAAAATGGGTGGACAGTGGTACAGCCAATACTAAACATGGTTTCCATAA
>404819
GGATGCATATGCAAAATATGTAAACGAATATTATATTGGAACTTTTGGAGTTGAAATTGAAGGATACACTCAAGAATATTTAAAGAAACCTGAATCTACTGACCGGTT
>404859
GACTCGAAAAATGCTTCATCCCGTTTGATACAAGCTGGATGGTATGCCTTTGGACAACCCCTACATCAAATAAAGCAAAAACTTTAATATCATCAACAACAGATGAATTCATTTCCTTAAGTGAAACTGATAATCGCATGCAATTGAACTAAATCCAACACCGGCAAATCAATTACACCAGCTAAAACATCGATTATCCTCAAGAAAAGTGCAAAAAATCAATACAAACCGGAGATCG
>405562
GAAGGCATAGCGACATGGCAGTTCCAAATTGGCGCACTCACAAAGCAGTACTCTGTATACGTGCCGGACCTTCTCTTCTTCGGGGGATCAATCTCTGATAACCCCGATCGGTCTCCAACTTTTCAGGCGGAGTGTTTAGTCAAAGGATTGAGAAAGCTGGGAATTGAGCGGTGTGTGGTGGTTGGGTTTAGTTATGGTGGGATGGTGGCGTTTAAGATGGCTGAATTGTACCCG
>405746
GAATTTAGGGTTAGGGACTGCTCATCTACCAGTTAGGGTTGTAATTTATGGTTTCAAAATTTTAAGGTTTTTATACGTGTTGGTGAAAAAACAAGTTTTGAGCCGCTCATGGACGAGATCTGGGAGAGGGCGGTGGAGACAGCGTTAGACGGCCAAACAGATGTGGCATCGGTCCGGA
>405855
GCATTAGCTTTTGAGGAATGAAATTGCCCTTTGCTTCACAGCAAAACAATCTCTCTTCTCCAGACGTAAAGCACCAAATTATCGGTGGTGGTGGAGGTGGTGGAGGAACTGGTCGATTTGAGCCAAAATCGGTTCTTGATATTTGCCGGAATCTGCCTGGTAAGACGTCGGAGTTTGACTCCGTTGATCATAATAGCACTGTGTTATCGTCGTCGGAGGATCCGCTGCGTTTGGATAATTACGAACATGGAATCGTGAATCAGTTTGAGGAATGGGATTCTCTCATGAAAGAATT
>406336
GACTCACCAGGTTGCCTGACATGTCTCAAACGCTTCACTGATCTGTGAAGGCGTTCTAATCTAAAACTTGTTCCATCAAAGAACAAAACTGCATCGTTGTCTTTGTAATCTTCACTACTACCTTCAAAGCTCACTTTTGGTTTACCTGGTAGGTTGTTTTGGAATTCAACGGAAACCTTGTTGTCCTTCGTTTTATGCAATTTTCCAGGTTGGTTCTTATCAATGGACGCCGGC
>406851
GCTTTTCGCATGTCATTTTACCGCTGACATCAACGACTGTGACCAAATCGATTGGTGCTCTGCGTTGTGTTTTTTCCGGTGCCGCTGGAGCTTTTACTCTCAGAACAATCGCGTATGTCTCGTGCCGCCGCGAAGAAGCGATCACTGCTGCCTCCGGC
>406857
GATTATCAAAAGAGCAATGAAATCAATTGTCTCATCACTTTCATCCAGAGACCGTCTCTCAATTGTGGCATTCTCATCGTATTCCAAGAGATTATTACCATTGAGGAGGATGACAACGAACGGCAGACGAGCTGCGCGTCGTATCATTGAATCCATGGCCGTTCTCGAAGGTTCATCCAATTCAAAAGACGCCGTGAAGAAGGCCATAAAAGTTTTAGAAGATCGTCGAGAGAAAAACCCGGTC
>407602
GACCCTAATTTCGATACATCCCCTCTGTAATCTCGAAGTTTGATCTCTTCCTCTTTCGTCGGAGCCATTTTCACGAGTGTTTCCAATAATTCGGCACCCAAACTATCTGGGTTTCCTGTTTCACCGGAAAAAGGTCTTAAATGAAGTGTAAAAATGAATCCTTTTTTGTGTGGCATTAAGATTCAAGCTACCTTCATAAATGAAGTGTAATTAAAACTTCTTACCATCTAGAAGTGCGTCGGAAACTTCCTCCTGTGTTACATTTAATGCTCTTAAAAGTATCGCTATGTTCTGTGACTTTTT
>407795
GAATCGAATTGGCGAGCTGAATTGCACAGCGGTTGAATTATATCAGAGCGGATCGATGGATCGATCGAGTTGAATAGTTGAAGACGAGAGAAATTAGGGCTCGCAAGTGTGAAGTTGGGGTTTTTCAATCAAGAGTCAAAGACACGTGCGCCTTTTTGACAAGTGCGAGTGGTGAGTGACAGTTGTGTGTGATTGGCTGCCTTAAAGCGACTACCAATCATATGAAGTCAGCCGTCGGGCCGAGTCGG
>407959
GCAGGAGGAGAAGATAACGCAGGCGAAGGAATGGCAGCGGTCGGTGGAGCTATCGTAGGGCTGGTAGCCGGAGCTACGGTAGGCGCTGATGTCGGTGTTTTGGGAACAGTAGCATTAGAAGGTGAAGCGGCAGGTGACGTGACAGTCGGCAGTGGAGCTTTAGTTGGAGAATTAGCCG
>408150
GTCGCAATCGTTTCCAATAACCTATCCCAATCGCCTAAACATCGCAACAATTTCAACGTCTTCAGTTTCTTTGCACCGCTAATCAAAGGTCCGAAGAATTGTCCGTTGTATAGCTCCTTCAGACATATACTTTTGAGCGACGAAGCCGCGGCTCCGGGACCAATTGGCTCTGCTGCTCCTCCGTCGTTGATGCCTCTTAATCGTTTGACGGATAGTTCCTCGAGATACGAGCAGCTATCGAGGAGAGCGTTTAGGCCTTTAGCACCAAACATGCAAGATCCGCAAGAGAATTTCTTCAAACCCTTGCAGTTTTTCGCTAGGCCG
>408177
GGTTGCATGTTTTCCATTTAATGACCATAATTGCCCCCCGATTCACTTAATTCCATCATTTTGTCAAAGTGCTTACTCATGGTTAAAAGAAGACATTCTTAACGTTGTGGTTGTTCATTGTAAAGCTGGTAAAGCAAGAACCGGTTTAA
>408308
GCGACTGTGAGCGTTGATCTGCGGGAATCGGAAAAGCGGCAAGAAGAAGAAAGCCTAAAGGCGAGCACTGACGGAGATGAGATTAAACAAGGCATCTGATGGTGAAAGAAGGCGATGGGAATGGAGGCGGTGGTAGCACGGAGTAGAGAAGATGGTAGAGGATCGAGAAGTAGAGGAATTGAAGCCATGTACGGTGGTATTGGGTGGTGTCTCGTTGGATACCAATTGCCGATCCCGG
>408378
GGTAAATCATTCCCTCTTTCCATTGTGCTGCTTGAAAATTGCATCTACATTTCATATTAAGGAAATATATATAATAAAATCTTGGAAACGATTGTATTAAAAGAAGTTGTTAAAACGCTAGATTACATGTTTGAAAAAAGATTATGTGGGTACCCGGAATTG
>409277
GTCGAGTTTGTAGAGGCGGAGGTGGCGGTCGTGTACATACTGTTTCTTACCCCTTTGGATTTAGCGATGGTTGTCAAATTCGTCTCGATTGTTACGACGGGGAAATCCGTTTGGGGAAATACACCGTCCAGAATTTAACCAGGGATCACATCATGGTTAATTTGCCGGCAAATTGCAGCCGTTCGTTTGAAGAAATTAGTCTCTTCAACAACACAAACTTTGCTCTCACTTCACAAAACGGATTACTGTTGGAAAACTGCAACGCGGCGTTGAATGGTT
>409962
GCGTTTAGTCTCTATCCGCAATTATTGCCTATTGGCCCGTTGTTGGCAAGCAACCGGCTTGCCAACCAAACGGGCCACTTCTGGCAAGAAGATTCCACCTGTTTGGAATGGCTCAACCAACAGCCACCATGTTCGGTTATTTATGTAGCGTTTGGGAGCATCACTATTTTCAACCAAACACAGTTTGAAGAATTGGCACTTGGTCTTGAACTTAGCAACAGACCATTCTTGTGGGTTGTGCGACCGGGC
>410324
GAATCTTCATTAAAACCACCTCTTCAGATCCTGGATCAGTCACCTCAAATCTACAGCTAGTAACCGCATCAACTATCGAATGTAATGCATTTGCCACATTCACAGTGTCAAGATCAAGAACTTCAAGGGTTAAGAACTTGTAGATTGATGATAATGCAACACCGGTTATTGGTGAACTTGTTTTATCAGATTGTATGATGTCTAAAAAGGGTTGGAGGTAAAGAATAGGGTTTATGGTGTGCCATTGACGTTGCCATGAGAAGACTTTTTTTCTTATTTCTTTGAAGGATTTGANGAGTGGATGTTCTAGTTGATCTTCATCTGCCATGTATTGGACACCCCACCG
>410842
GTCAGGCGGTACACCTACGGGTGCATGTTGCAGTGGCGCCAAGAGGCTTGTGGCTTCCACCCAGAGCCAAGCTGACAGGCGAACCGCGTGCAATTGTGCCAAGAACGCCGCCGCACAGTTCAGGGTGAGGCCTGATATGGCCAGTAGTCTGCCGGGCAGGTGTCGTATCAACAGCCCCGTTCCAATCAATCCCAACGTCAACTGTAATACGTGAGTTCAAAGACTTGTTTGGAATGTTTGTTTAATTAGTTTGATAATTAATTTAAGGTTTTGTTGGCTGAATTCTTTAATGGTGCAGCATTCCATGAAGTGGTGGTTATAGGTTGCCG
>410916
GAAATCACAGGCGCGTATGACGAAAGCATGAAGTGGATTCTCGGGTACGGCACCAGATTTGTCTGAAACTCCGTCACGTCGACGTTTAACGCTCCGTCAAAACGGAGCGACGCCGTGAGTGAAGAAATAACCTGAGAAACAAGCCGGTTCAGGTTAGTATAACTCGGTCTTTCAATATCTAACGACTTCCGGC
>411638
GGTAGATAACAGAAGATATTTGGGGTGGTTTTGATGGTGGTGGTGGTACGTGTTGGCAAACACACTTGACTTTAGGAACGAGTGCCATTTCTTGCAAACACACATGAAATTGGGTAGAGATCTCACCGGCAGCT
>412595
GCTAGCAAAACGAAGATGAATCTTCTCCAAGATATATAACCGAAATCGCAGAAAGGGTTGGGATTTTTTTAAGATACGAAAGTTTACTGAAAACCGGGTGTACAAATATGGAACCCTAAACGTGAAGGACCACCACATTGTTTTGATGAGCCAAAAGAATATGGAATCTGTCAATTTCTAACGTAAATTTAAAGTG
>412601
GGTAATTATTCAGGATGTAATCTTAATGATTTTAAAATATTATTTATGCTTTATAGTAAACCCTAGTTATTATTTTAATTACATGATTATTTAGGTCTTAAAAGAACCGGAA
>413353
GAGAGATGAAAATGAAATGTCTCATTTTAACGATGATACAGAGAAATCGTATTATCGTAACTATTTGTAATTGTAGGTGATGTTACCTGTTCTAAAGAATTGTAACTGTCAGCGATTCGTGAATATCTTTTGTCGAGCTTCTTCTGTGGTCTAGGAGGTTGTGATCCATACGCCGGAGGAGGAGGAGTAACAGGCGCAGGATATGGTTGCTGTGGAGGATAACCGCCGTATTGATTACCG
>413560
GCTCTGGTTGTTACTTGCTTATAGAACCGTTTCCCCACTATCGATCCAGTCATGAACGACATCGGCATCGTCACTGACGTTGAAGGCGGCGGTTTCTTAGCTTTAATGAATATATCATCGCCGGCGGCGGAGTTGCCCTTGTTCGTGTTGTTAGCATCGTCATTCTGATCTGATGAGAAGGTGAAGGAGGATGAGGAGCTGTCGGATTGAGGTTGTCCGGCGTTGTCTGTGGCGACAGCG
>413726
GTGTGCAAGATAGTCGCTCCCTGAATATCTCTATAACTCAAAACCTTATTATCATCACTATCACCAAGAAGCTCCATTAAAATACTCAGATTACCACCTCTCGCCACCGCATGAACCGCCCGATTCTTCATTTCCTCCTTGTAAGCCGCCGGAATTCCCCCAATATTATCTTCGAAACCTCCACCGAAAAACCTCGGAGACATCGCAAAATCATAAATAAGCATAAAAACCTCCGCATTCTTACCTCTCGCAGCAGC
>413941
GCGATCTCAAATCGGCCTTTGACTGCATTGACGATCCCTACGTTGACGTCAACTTCGTCGGCGCTGTTTCCTTGAAGGTTCGTACGGCGGAGGTTCACTGCCGCGATGAATCGGAAAATGTGGTGCGATTTGAGTACCAGGACGTCAAAACCGACGTTACTGCTTTGTTCGTCGCCGTTCATACCGGAAATGCGA
>413948
GGATGAAGCTTCAAGGAGGCGTTGCGAAACGTCGGCCTCGTAGTCCACTGGAAAAACCTGTAGTTTTGCGGGGAGGAAACCACCTCCGGTTGCTGAGTGGCCGAACACCATCATCTCCGG
>414602
GCAGTTGTACATGTGACAGATGAAAAAACAGGATGTGCAGTTGAAGATCCGAAAAGACTTTCAACTATCAAGAAACTGCTTTGTAATGTTCTTAAGGGGAACAATGACTTGAAGACTGGTAAAATGACGCTTTCGACCCCGGGGTTTACGCATAGGGAGAGAAGATTGCATCAGTTTATGTTTGCTGAAAGGGATTATGAGAATGTTGGTGGAAGGGTAGAATTGGAAGAAAAGG
>415031
GCAAAATCTGATAAAAATCACCATGAATATTGCCGAAAACCTACAACAGAAATGGGTCAAAATGAACTCGGTCTACAACATAACTTCCAACCCCACCGTCGACACCCTCAAACGAGCTCTGCTCGCCATTTTGGAACCGGAGAAATGGAACTCCGCCGCCACCTTGGAAACCCTTAAGCGAG
>415035
GGTATTCAGCTTTGAGGTACGGTTGGACGCCATGAAACCAGTTGTGGCTAAGTTCGTCTCGTTTCTGGTACATCAGGGATGCACGGTCGAACAATCTAATACATAAATCCCAGACAACAGATGGGACTCGCTTAAGGGTTTCCACGGTGGCGGCGGAGTTCCATTTCTCCGGTT
>415043
GCAGAAATGGAATCAAATGGATGCTAAATACAAAGTAACCGAAATAGCCGCTGATGTCTTCTCGCAAGTTTACTCCAACGTCGAAAACTTCTTCGGATACATGGCGCATTCTATAAACACCGCACTCCCGCCGGAGACACGCAACGAACAAATCCGTCACTGGCTTTACGTGGCCGGACTTTGCNNTCTCGCGTACATCGGC
>417024
GGCGAAAGTTCTACAGCTCACAGGCATTGGGAGGGCATCAGAATGCACACAAACGAGAGAGAACAATGGCAAAGAGAGCAATGAGGATGGGAATGTTATCAGATAGATACGCAAGTTTGGCATCTTTGCCGCTTCATGGATCGACATTTCGGGGTTTGGGTATGGAAGCACATGCCGCATTGCATCAAGGGGTTCAAGCTATGAGAGGTGGAGCAAGATTTGACCGGAGCTATCTCGG
>424010
GGATTCCACCATGGATCCTACACAATTTAAAACAAAATGCAAAAGTCAAAATCAAATAAAAGATTATATTAATTAACAAAAACAAGTCAAATATGAAAAGTCAAAATGAGGGCTTACCATAAGGAAAACATTAGAAGCTGCTGTCAAATTCAACCCAACACCACCGGCTTTT
>425740
GTTCCTATCAAACGGCAAAAATTTCGTGAGATTTTTGGACTTTTCCCGAACAAATTTGGATGAATCTGTACTTGTACGCGTGCGTGTGTGTATGTGCGCCTTATCTCGGCATGTGTGTGTATCCACACACATTACGTGTATCGACGTGTTGTATTACATGCATCGAAATTTGTGCTTACACACAGTCTCAAATCGCTTCACCAAAATCACTCGGTTACAACAAACAGTCCAGTCCGGCGTGTACTACATGCATTGAAACTTGTACTTACCAGGAGGAGGAACAGA
>426062
GCAGCCATTATTGGGGCGGACCCGATAGCCAAGATTGAGTCTCCATTTTTAGAACTGAGTTATGCAGTCCAGCAGTTCCTCCCGGGGACTCATAGTGTGATTGACGGACGACTTTCAGAGGAGGGTATAAATTTCAAGCTTGGACGGGACTTGCCTCAAAAGATCGATGATAACATTGAAGGGTTTTGCCAAAAGTTGATGGAGAAAGCTAGTAATGTGCAGGACTTCAATGATATGTTTTGGGCAGTACACCCTGGTGGTCCGGC
>426908
GTGGAGTCGCTCGAGAAGACCGATACGTCCCTTGTGGACAAGTCGGTGAATACGATCAGATTCTTGGCGGTCGATGCTGTTGAGAAGGCTAATTCCGGTCACCCCGGTCTCCCCATGGGTTGTGCTCCGATGGGTCATATTTTATACGATGAAGTAATGAAGTATAACCCCAAGAATCCGTATTGGTTCAATAGAGATCGCTTCGTTCTCTCCGCCGGACATGGCTGTATGCTCCATTATGCCCTGCTCCACCTTGCCG
>427220
GCTTTACATGGAGACAATCCAAGACCTTTTAAATCCAACAAACGATAACATTTCAATAGTTGAAGATCCAAGAACCGGTGATGTTTCTGTACCTTCTGCAACTCTTGTAGACATAAGAACTCACCATGATTTCATGGAGTTATTAAGACTTGGAGAAGCTCATAGAGTCGCTGCCAACACAAAACTCAACAC
>429095
GCGCTTTAACAAATCCAATGCTTTGCTCCATCGAAGCCTCTTCAATTGTCATTGCTTGATTTGATTGCTCCACTTCCATCGCTTATTTAAAACAAAAACCTAGATAAATTCCAGAACATTTGATCACCGAACTCCGGGCAAAAACCTTATCGTAGATCGTAGAACAAAAATTCAAGAAGTAGGTATACAGAATTAAAT
>429342
GTTGATCCTAGTGCAGAGGCTCTGAATTACAATCAGGCACGTACGTAAATTATTATTGATTGATTCTTAGATTATACGCATAAGATAAGTGCCTCTATCTATATATAGTCATCTGTTAACTCCATGCATGCTTTGTGGCGCGACACATCTAACTATGCATAAGGATACCGATTTGAAAGTTACTAATCCGGTT
>430055
GTCAAAGCTTCCAAGATCTGTAGTAGACAATCCCAAGAATTTCAAATGGAGAATCGAAATGGAAAAAGAATAAATCAGAAATTGTACCTTAAATGCAGGAATGGAATAATTGATAACATTCTTGAGCTGAACAGCAAGCAACATACTTTCAACCCTTCGCATAATTGATGGTAATCTTTGTGCACCACGAACTAATGATCCGGGGA
>430406
GTTCCCAATTTCATCTGGTATAGGACCCGACAATAGAGACGTGTAGATAGCGATTGTCTGGAGCCGTTTCAGCTTTCCAATCGATGCCGGAATACTGCCGGAAATGCTGGTTTCTGCTAGACCCAACATCACCAAATTGCTACAGTTTCCAATCTCCTCCG
>430513
GCAAATTATAATGTTGGACTAAACACATAGATTATGAAATATTTAAGGGACGAAAACTGTAAGTTACTCTAAATCATCCGGC
>430784
GTAGCTGGATAATCTGTAATAATTCCATCAACACCAGCTCCCAAGACATACGTGTTTATTTCAACATACGGGTCTGAAAAGAAGTCCCATGGCTGTGAAACAAACTCGTTGTTCATAATCTGTACATATACCGGAAGCTTAAAAGCTTGAAGTTTGGCCACAACATCAGTTTGACCAACAAGAAATCCATTATTGCGAGGGAACACCGA
>431092
GAGCAACCCAGGGTGGGGATTTGACAAAAAATGCCAATTTATGGATAAGCTGGTTTGGGAGGTTTCACAGACTTACAAATGACGACATCAACGGAGACACTTTTCTTAAATTTATACAATTTTGTAGTTTGCAATAAACATGCTTTCATACAAGAGCATCCACAATGGGTCTCGCGTGTTTGATTGTTTGTAACCGGACGG
>431173
GTGTTGCGAACTTTGGTTACGAAAATGAGGGCATGTTTGGAGGGAAATGGGGTTTTCACCCAATTGATTGAAGAAGAAATCAGAAAAAACACACACACAGTAACTGCATTGTGTAGATGTGTGTGTATAGAGAGATTCAAGAAACAGTGCCGGGGAGTGCGCATCTCGTATTTCATTGCTATTATCGAATTGGATATTCCAACATAGTTTCCAAAAAATGTATTTACTTAAATTTTATATTATAAATTTTTAGTTAAATGGTAAATTTAATAAAGGATAAACTTATTTTTACGGGCAAACTGTCCG
>431249
GTAGCCAGTGATCCAAGAAAATATTCTGAAGCATTTCTTGGGAAACCTAATGAAGAATATTGTTCTTGGATTCTTAACCCGGAGAAATGGGGANGTATTTTTTCTATGAATGTTTATTTCTATGGAATGTGTAATTANNCTTTTTGAGCANNNNNNNNNNNTGTGATATTCTCACGTTATGAATTTTTGTTCTTTTTATAATATGAAGGTGCGATAGAGCTTTCAATATTAGCGGATTTTTATGGT
>431586
GTTTCATGATGTGAATATATCACTAGAACTGAAGGACTGGATATTCGCGTTGGAAGGCGCAGAGTTAATGGCGGAAAGGGGGAGGTTTGACGATCTGGAGGATTCTTACATAAAAGAGAGATCCTGGCACACGTTTTTCGAGAGTTTTGTAGTGAAAGCAAATGGAAGCAAAAACGAGAAAGTAGGACGCAAGTATCCGGTTGAAGTCGTGAAGGTGTGTA
>431592
GGTAACTACTCCCGACGCCTTCATCTAAACAAGAAACAAGAACGAGTTTATTCAAGTAACAGTTGGAATAACCGACTTCAGTGAAAACCTAGCTTACCGTGAGTTTCTACGTCATGGGCAAACGGAGTGGACGGTTTGAATAGTTTTGACAAAGGTCCGGATGATATATGATGTAAACCTTTCGAGAGACCAGCTCCCGGGCCGGCGTCTGGCCCTAAAATCCCGAAACGGTGGAGTAAAGCTTCGTTGTAATTCATCCCGCCTGCTAGA
>431632
GCTTCAGCTGCATCCACGATCGTCGAACGTGACAATGATGGCCTTCCTGATCAGGTGAGTTTAATTTTTCTAAACAAAAGGTCGGGCTTAATGAATGACTACTCTTACAAAGCCAGTTTCTCTTTTCTATCTTCTATAAACAAAGGTGCTCTGGGCCGGAT
>431694
GATAATCAATATTAAAATTTAGAGAAAAAAATAACCCAATTAAGAAACCCTAGAATTTTGATATAGACAGATGTACATATGTAAAGGTAAATTTTGGTGAGTGAAACTTACTTCGGCGGCTAGATATTCGAGGACGGCGGCAAGGTAGACGGGAGCTCCAGCACCAACACGTTCTGCGTACTTACCGGCTTTCAAGAAACGAGCGATACGACCGACCGGAAATTGAAGACCGGCCTTGCTACTTCTTGAAGTGGCCTTCTTTGCCGCT
>431790
GTAACGCAACAACAGGTATGCCTAAATTTAACCTAGTGTTCAAAAATTTTCTTTTATGATCATATAATCAAATTGATAATCTAGGGTTTGGTTCAGATTTTGGATAAACCATTGGAAGGATCGCGACAAGATCTAAGAAGTCGAGGGCTATGTTTGGTACCGATATCAAGCACATTCCCGGTGAC
>431881
GGATCAATTATTTCGATTGATTCAGCAATTGGAAAATTCAAAGGCACACTTCATTCGATGCATAAGAACAAATACAAAACAACTTCCTGGAATGTATGAAAAGGATATCGTATTGGAACAGCTTAGATGCAGTAGAATTAGGGAGATAGTGCAAATCTTAAAATCCAGATATTCAATACGCCTTACACATCAAGAATTTGCTAACCGGT
>432216
GCCGATATTGTGTTTATGGTAGGCTGCAAATGATAACAATGTCGTCAAAAGATGCAAAAAGAGAAGTTTCCGATTACATTCCGGTTAGTTTTCAATTACCTTTGCCGGTTCCGAGGCTCTTGAAGCAGCATCATACGAAAGATTTTCAAAAGTTCGAAGTAATCGAAGACCGTCTGAATTCGC
>432349
GTTTCTCTGCCCTAAAGATCTTCAAAGTGCAGACTGTGCAGTACTATACAGTACTGTAATCCAATTATGTACTTCTTATTTATTCTTGATTGCTTCATTTCCGGACTTAACTTTGAAACATGCACCAAGTGGCAGTTTTATGACGAAGTTTTTGTGGTTA
>432661
GCTGATATCGTGTTTGATTACCGTCAAAAAGTAACCAGGTCTTTTGAGTACCTCCAGGGGGATTATTACATCGCGCCGGTTTTCATGGTATGATTGGGTCGTATTGGTCTCCTAAAATCAACGACGA
>432764
GGTGCGGTTCTTATTGGGAAACTAGTTACAGGGTCATTAGCATACGATGATATCTGGTTCGGTGGTCGAACCAGAAACCCATGGAACATTGAGGAGTTCACCACCGGTTCATCAGCCGGGCCCGCCGCCTGCACCGCAGCCGGCATGGTCCCATTTGCAATTGGGTCCGAAACAGCTGGTTCCATCACTTACCCTGCGGCTCGGTGCGGTGTGACCGCATTGAGACCGACTTTTGGTGCGGTCGGTCGAACCG
>433272
GATCAATATTTGTGCTTTTTACTGATTAGTTCTTGTCATTCAACGTTTAGTAGATAATCATCCAACTTTAGGTTGCTAACCTCATGTTATATTGTTTCTGTATCGAAATGATTATCAGAATAAATGAATATTAGGTTCAATAATTTCGTTTGTTAATTTGAAAGTGATCGACATGTCCGGTCATTGTATTTGAGTTTTTGTTGCAAATATACAATGTTTTGAAAACCTGGACATCAAACCGACCGTCTAACCGG
>433594
GTTTCACGCACTTTTCTTCGTCGTTTTTCGAATTTCGACCTTCCCGATTGAGCTTTGGTTTAATTTTATGTTTTTAGGCTGATAATGGAGGTGCATCGGAGAAATCGACGCCACAGGAACCTTCGCAACAACCGTTGGTAGACAATTCGAAAGAATTTAGTTCTCCGACGGCGCTGGATCCACCGGAAAATGCCGCAGCTAGTTATCATCGGAAAGATGGGAGCGTTGAAGGCGAGGTTGTTAGTGCAGGGAAGGCAGAGGCGGCTCCG
>433870
GGAAAGGCTCGCGATGTTGATTTAAAATATAACAATATTCGAATCGTAATTTTTGACCAATAAAAGTCAAAAAATACGTCCTTGATTGGGGGATATTTTACTAGCGGTTTTTTATTTTTGATTTTACATTGTTTCCCTCCGATATTCCCGGG
>433925
GGATCCCAAGCGTATGTAGACAGCCCCATGCAAATAGGTTTCCATGCCACCATTTCTGCACCTCATATGCATGCTGCTTGCCTTCAGTTATTGGAGCACAATCTCCAGCCTGGCATGCATGCTTTGGATGTTGGTTCAGGTACCGGGTACATGACTGCATGTTTTG
>434014
GATTGTCCCAATATCACCATGGGATTAGATACAAATCATAATTCAACAGCTATTACTCAAATCAACATATAAAATTAACAAAATTAAACCTACTTACCCGACCATAACGACCGGAGGGATCGACCTCAACGAACTCAGTATCGGAATCGTCAGGTTCATGATCCGACATCGACGATTCCAATGGCGTTTCTGTATGTTTTTCCTTCGTAAAACCCTAACTCTTTGCGAACAGAAAACCAGATCAACTTCTAAATTCACGTAAATTCAACAAAANCTCACAAACAATTGTCATTT
>434309
GCTCAAGATTGTGGTTTTTCAAGTGAAAGTGAGAAGTTTGCTTCTGTTGAACGTTTTGTAGCTGGATTTAGGAAATGGGTATTCAATGATTCCGCGAATGGAATCACTGTTGGAATGCAAACTCCGGAATCAGAGAAACCCAAGAAAGTGAGAAAGAAGAAGAATAAATCCGGTTCATTGATTCTTGATTTCCAGAATACTAATTCTGTTGGTCGTGAACCTCAGTTAAAGGCAAATCATGGGGTTCAACGTAATAACG
>434578
GCCCTGTTTAGATACAGAATCGAACAAACTCAAATTCAAAATTTTCAAGGGTTTTGAAATGAGGAACTGAAACACAAAATAAGGGTTTCTTTGAGGGTTTGCTAACCATTTGGAGGCGGAATAGAGGCAACGATCCGTAAGTTGACGGATTGCAGTTCGGAGCTCGTTCCGGCAATTTTCCTTGGTAACACCCATCGGAG
>434874
GATGCTCGTTTGCTCGATGGCGACCCTTTAAAGATCGACCAGGTGAATTTCTACTCTCTATCATCCGTCTCACTATTTCTTCATCAAATCCTGAATTCCGTCTTTTTTTGACCTTTTTAGTCAGCGTTGACCGGAGAATCACTTCCGGTGACCAAAGGCCCCGGAGATGGTGTCTATTCCGGTTCCACTTGCAAACAGGGAGAGATCGAGGCGGTTGTGATTGCCACCGGCGTTCATACCTTTTTCGGA
>435041
GCATACAGGACCTTCTTAACTGCCATAACCATCTGTCGCAGTAAAATCCATGAGAAAGAATCTGGAAAATAGAATTACAAGTTAAATTCAGAGGAATATTAAAATCTAGAAAATGTTACCGGAATATGTTCCAATTCCGG
>435476
GGTATTCCAAGTATCGTTTTCTTACCTGCTAATAAGATCTCAATGGCTCAATTAGTCCAGCCCATTGCAAACGGAGCGTTTGTGCTGAGTCTCGACACTGATTTCGATGGTTGCATGCAATTAGTCAGAGAAGTAACTGCCGAACTACCGATCTATTTGGCTAATTCCTTAAACAGTTTGAGGCTAGAAGGACAGAAAACCGCCGCCATTGAGATTTTACAACAGTTCGATTGGGAAGTGCCTGATTGGGTGATTGTTCCCGGC
>436139
GATCAAAATAATTCATACGATGTCAACAAATACAATGCTGATAGTTGGAAACCCTAGATATGGAATCTCAAATTGGGGGATTTCTATTTACCGGCGATGTGAGAGGGGTCTTTGAATTTCTTGGAAACGCCACCGGTGGAAGCGTCGGTGACGG
>436749
GTACGAACATGAGCTTGCTATAGAATAATATATTTTTGGGTACATATTAATTACTGTAAATATAACGCTTTATCAGAAACATTATGATATAAACCGGAGGTGACATAGGTCCACTCCAGAAATCTACCATCGTCACAAATCCCTTTTGCTATTGTTGTCCAACTTTTTCAATGATAAAATATGACAAAAACAATAAGAAACGTTTTAAAAACAAATTTGATTCGATTTAGTTCAATTATTATGACTATTTGTAATATAATAACGAACAGGTTCAGACATAGGGAAAGAA
>436803
GCGCATGCAAGCTCAAGGAAAGGTTGCATGAAAGGAAAAGGAGGTCCTCAGAATGCTTCTTGCACCTACAAAGGTGTTCGGCAGCGGACCTGGGGCCGGTGGGTTTCAGAAATCCGTGAACCCAACCGCGGCAGCCGTCTTTGGTTGGGGACTTTCGACTCCGCCCGTGAAGCTGCCATGGCCTACGACGCTGCTGCACGGAAACTATTTGGTGCTAATGCTCTTCTCAACCTTCCTGATGAGNCTCCTCTACCACCATCACAACCCACTGCTTCCC
>436844
GAAGCAGCGGATAAATAATTAAGCGTGTTCTTCAATGTCTCCTTCTCTCTCTTCAACCTCACCATCGTATCCTCCAATTCGAGCAACGCTTGCTGTTCTCTCGGCGCTCCTTCAAACGTACTCCCGACGAAAAACGAAAACGGCGTCGGAAATAGATTCCGGCGTAAATCCCCCGCCTCTTTCTCCGGTTTCCCGTTCAATCGATTCGATAACCTGATCACGTCCTTCATATGGCTCTCCACTTCGCTCGCTAAACCTTCTAAATCGTCTTCCCCGTTCCCCGATGGCCG
>436900
GTCGGTTCGGTATGAGTTGTTTTACCGAAGTCAGTGGACGCCGCCTTGATGTCGTGTGGATCAAAGCTTAATTTACCGTCGATTCCGACGCGGAAGAGGTCGGTCGGGTTTACAGTTAATCCGACGATGACGATGAGACGGCATATGGCGAACAAGAGAAGTAGTTTAGCAGCCATGATTATGTAGTCGCCGGTGAAATACCAGGGAGTTTTTTGGTATTTCAGGTTTTTTTTTTTTTTTTTTTT
>437298
GATCTTGGTTATTGATGGAGGTTTCAAACGATTATACTACTGTTATTTTGTAGATCGTTCTCCGATCTACGTTTTGGTTATGGATTTGATATGTTTCGATGAGTCGATAGACGCCGGTTC
>437546
GGGATGCAAGCCACCACCCGCCATGGAATTCGGAAGCACGTCAACCAACACAACTCCATGTTCTTCCCGAAAACCAAGTCCACCTTCTTCATCATTCCCCTCTCCATCACACTTCGACATGAATCAAACATCAAATCACCCCTTCACCTTCTTCCGCGATTCAATTCCATCATCCCTCCCTCCTCTTCGCATCTCAAACAGCGCTCCGGTAA
>437767
GCTTCCGTACCTTCTTCATTCACCTCCACAAACGATTTATGATGAATGCTTGAAACATACAAGTTTTTACCCATGGAGGATTCCACCATTTCAGTCAGACCTTCTCCACCGGT
>437775
GCTGTTGTGATGCTCCGATCACTGATGACTGGTGAAAAGGTCGACTTTGTGGCGGATCATCCTTTCGTGTTTGTGATCAGAGAAGATATGACCGGAGTCG
>438041
GCCCTCAACTGCGAAGCGGATTCGAGTTCAGCGACAATATTCTTAGCATAATCTGCAATTTGACCAATACATCTTAATAACAATCACAACACACCAAATTCGGGATCCGTATTCGATTAAACCGGGCAACGACAAATTCAAACGTAACATACTTATGTGTCGTGTCATAAATATCCTAGTTTGTGTTCAAGTTATTTAAACATTAAAATTGTACCTGAAGCCATGATCAATTGAAGCGATGAGGAAATGAAGCATCGAGAAATTGGAAAGGCTTCGTCATTTG
>438552
GAACTGACGTTTATCCGATTGGCCGCTGGGAACGGTAACGGAGCGGGAGAAAAGAGGCTGTTCATGATCGGGGGAACCGGGAGGAATGGGATATCAAGGAACATGAAGGTCTGGGAACTGGATGTGAAGGGAAGGAAATGGACGGAAGTGGAAAGTGTACCGGATATGATGTG
>438758
GTACATGCACAACCAGGGCTTCAACCAAAGGAAACACACACCAAGTTGTCTGTAACATGGACCCCACCTGAAATGAATAACATCGACTCTTCACCATCAACTTTAGATTATAAAGTGCATTCTAGGGTTTGTGATGTTTGCAGACGGACGGAAACGATTTTGAACCCGGTTATCGTGTGTTCTAGTTGCAAGGTTAATGTCGGGAATAAATAAAACAATTTATTTGTTTTATTATGTTTATCTTGATCGCATGTTTTTTTTGCTAACAGGTTGCAGTCCAC
>439078
GTTTCAAGTCAACGGGTGGTCAATGAGAAGAGTGGTGATGTGAAATTGAAATGTCATGGACAATTGGTTAACAATTTAGAAGAGGTGAATCAATCGGTTTTGCCAAAAAGTGTAATTAATAACCAGATAGACATGAAGACTTCTGAGGTTTCTCAACTACCGGTGAAT
>439466
GGCACAGGCTCAGGAGATAGTTCAACAGCAATGAGAAGAATTTAAGGAAGCAATGTTTATTATTCGTAGTTTAGATGACAAGGTTAAATCACTTGCCGGA
>439527
GGCATCTATGCTCAGATCAATCGCCGCTGACAATGCCACAAACGCCGCTGCATCCTCCGTGCAATTCACATGCTGCACACTCACCTCCACCATCATCGCCTTCCCGCGCCTCCCTTCCCCCTCCACCGTCGCCGCCATCACAAATCCTTTGTACGCGCAATACGGCCATAAACCGTACCCGTAATCCCCACTCCCTCTTGGACTACACGCCGGCGACGTCAGGTTTGATTTCCGACCACTGCCACTGTTACCGGCACCTAAATCGATCATGAACTTTCCGCCTTT
>440204
GTTATTGAAGAACTTGGAAGAACAGTATATGCTGAAGTGAATCAAGTGTAATTTGTAAAGAATCTTAATTTTTGTATATTGTTACGAAGCATACACACACAAAAATTGTGATCTACGAATAAGATTGAGAAACCTGACATTCTTATCGGCGCAGATCTTCATAGCATGATTTATGATAGCATCGGTAATCCGACGCTGGTGCGCCTCAATAGCCTCGGTAAACGCCGGCACCTCCACATTACC
>441162
GTGCATGATCTTGAGAAGGAGATATGAGGTCCTGGATTGACTTGACAATGGATTTGATGAAGCCGATGACGGTGGAGGCGTCGTCATCATCTTCGGAGTCAACTGAGGAGATAACTCGGTCGACTCGGAGGAGGAGCGAGTCCGTTTGAGGTACAAGTGAGTTGAACCGGCGTGATACAGCACGGCAACGGATTAGGGTTTTGATGTCGGAGATATAATTGAAGATTGTGAGGATGATCGGATCAGGGAGGCAATCCATGCCATCGGAAGCATA
>441364
GCAATTTCTTCCAATTGCTTCTTCACACTCATATCAATCAATTTTGATCCAGAATTGCCATACCTGATTGTGAATCCAGCAACCAATGATTCATCAATCACCGTCTTCAACCTCACGTTCTTCGCTCCGGT
>442128
GGCTTTGGCTTTGTGAGTAGTGACTTCTTTATTGATTTATTTTGGATGACATGTCATTTACGCTGGGTATGCGAATTGATTGGGTTGTACGTTGTTATGAACAGGCATTTCCAAAAGGATCGCCGTTAGTGACTGATTTCTCAAAAGCAATCTTGAAAGTGATAGAGGGACAAATGAGCGATATTGCAGACAAATGGTTTAGAGATGAATCGGATTGCCCCGGC
>442135
GCCATAGACCTTCTGAAAAATACTCAAGTCCTGGCAATTCTTGGACCCCAAAAATCGTCCCAGGCAGATTTTGTACTTGATATTGCCCAAAGATCGAATGTTCCCATGATATCCCCGGCAACCAACCCTGATCTCTCCCCAATCCGAACCCCCTACTTCATCCGCATAGCACAGGCTTCCTCAATACAAGCCCAACCCATTGCAGCTCTAGTCAAGTCATTTGGCTGGAGGGAAGTCGTTTTTGTTTACGAAGATACTGATTTTTGGAGGGGACCCATTCCCTATTTATCTGATGCCATGGTAAACATTAGCGCTCAG
>443472
GTTACTTAACACACGGATCTCGTCGCCGCCATCAAACTCATACAAACAGACCACACAGCTCTCCGGCGGGTCAATGAGCTCCGAGAACTTGACGACGGGGAGGAGTTCACGGAGGAGCACGGCGGATAACGATTGGAACTGAATTGATGGCTCAGGTTGGGGTGCGTTGGATTCAAATTCGGGTTGAAGTAGATCTTCGAGGCCGATAAAGGAGAAAATGCAGGAAATGAGTCTACGGATGAAACCTAGAAGGGTTAAGAAATGGATGATGAATTTTGGGAGGAAGAGATCTGTGTAACCCACCG
>444384
GTAGTGCCTCTTTTGAGTGCCAGGGAGGTAGCCATCCTGCGGTTGTCGTTCGCTGACGGCGGTGACGGTGACAGTGGTTGTATTGGCGGTGGAACTTTTTAAGAGTTTTTTCCGGCTTACGACTCACGTTGCTTATGTGGAGACG
>444930
GACGCCAAACCATAGAAGAGCAGACTGGTAACCACTACATTCATGGACTGAGGGTGCGTTTGGAAAGGATTTTCAGATCCCTGGGACTTGATTTCTACAAAAGCATATAAATTAGTGATAATAAAGTTAAATGCGGACGGCATGATAACAGCTTCTTCCCCAAATATTCGCTCGAAATAGTTAATCCAGATGCGAGCCGGAGGT
>445000
GAAGAAGAATCCCCGATTGTTAATGGAGGAGTAGTCTCTCTGTGTTTGTATGTGTTTCTGTTTGTCGTCTATCTCTTTCTTCTTGTTTCTATCCTTTGTAAACATATACCCGTACAAATAAGGTATCATGGCGACGGTGCCGGCGAAGCAGCAGCAACCACTGCATAATTTCTCGCTTCCGTTTCTAAAATGGGGACAGAGAACCCAAATCAACAACCACTGCCGCCGCCGCTACCGCAACTTTCCTCTCACCGACTCTTCTGACTCCGACCTCAATAAATGCCG
>445217
GATGCTACGAGAGCGCAGCATAGTGAGAGGTAGACCTGTAATTTAGTAACAGTTAAGATCAAATTGTATGGAATTAGGCATGCTTTGTGTAAAATTCATCCACGAAAAATATGAGAAACAGAAACCTAGATTTGTAAGGAGTGGTTGATCGTCTCATTCATATAAGTGATCGTGATTGCCAAAACCGGAGACG
>445510
GTCAACTTGGCTGCAAACCCCGTAAAAACATTGTGATATGCATGAATCATGCTCGGTTTTTCATTTGAGCCGGTACTGCTCACTGACAAAAAGGAATGGTACCAGCTATGGCGGTCTTCGGGTTTAGTAAACACTATACTTTTAGGGGAGTCTAAGTGGACAATATATGTTTCCG
>445516
GATCAAGTAAAAGCAATGGAAAACATGGATGGATTTGTATCTGCAAGACCTGAAAGGGTGTACAAGCTACATACAACGCATACTCCCAGATTCTTGGGGTTGCACCAAAATTTAGGATTATGGAGAGGATCAAACTACGGAAAGGGAATGATAATTGGGGTTCTAGACACTGGAATCACACCAGGCCATCCATCTTTTAATGACACAGGAGTCCCTACTCCTCCGGCAAAAT
>445754
GGAACTTTGTTGCAATCAACCGAAAATCATCTTACAAAGATCTAACAAACTATCATCAATATTTGTTGTTAACTCCACCAAACAAGCATTCCTTTTGTCTCTGTGAAAAGGATGTGCAACAACTTTTTTTGTATTTGCAAACACTGTTTTGTAGATCTCCCATAATTGAATAATTGAAAGAACCATAGATATAGGAGCAAACCGGGATAACATGAAGTTGTACCACAAGCAACAAAACTTGTATCTTTT
>446658
GTTTTTATGATATTATAGGTACGCGAAAAATGAAAAATCACACACTTGTATAGCATATGGTGTTCTTCGATGATGTAAATTTGAATCATTTGATGATTGAATTTTGTTCTTTCAGATAAACGATTGCACCTGGATGCTCAGATCTGCGTAATGAGTCGGAAGAAATGGCCGAGACGAATAACCGGATTC
>446773
GTTAAAGTAGCGAGGAAGCCACAAAAATTGAAAGGACTTCCCCCACTTCTAAGTTTATGCTTCTCAAAGCAAAATCCTTTTGAAGATGTGTTTCGTAACCGGGCATGGAGACTGTATCCAGATCCGGGTCGTCGGAGCCACCGGTGATTGGGATACTTGCCATCAATAGTTTGGGTAAATATGTTTTTAGGAATGACNAATGGGTCGGGTTTGAGGAAATTCAA
>447256
GAGAGTTGTCGTTAATGTAAGGGCTGGCAAGTTCTCAAAACAAACAAATGGGTATTTTAGATGTCGTTGTGGGTCGTGTGTGAGTCCGGTT
>448625
GCAACCGAGGCCAATTGCGTGTTCATCTTGCGAGTCCAATGGCCATGTCGAGTGCAAATGGTGTGGCGGCACAGGGTTTTTCATTCTTGGTGATAACATGTTATGTCAAGTACCTTCCAGAAATTCAAGCTGCGTTATTTGTGCCGGAAAGGTGAGTTTAAGATA
>448753
GCTAAGCATTGGCTTGCAACTCAGGCCAAGGTAGTGGTCATACCTAGTCAATGGTCAGCCTAATCTTCCGGTCACTTTGAG
>448867
GCTTGGGTACACGACGGTGCTATTCATCGGCAACCACATGTAGCATTTGATATGCAGCCAGAATTTCACCGACCCCAATGACCGGCCAATCCTCCATCTCGTTCTCGAATTCCCTTTCAAAAAGAATGGCATCACTCCTTTCTGCAACGATTGCTGCGTCATTCGCTGTTCCTGCGTCCCCAACGGAGTCGGGGACGATTCCACCACGTAATTCAGCTCCTGCGACGTGTTCTTCTTCACCTCAAAAGGGTCCGCCACCAGCGCCGCGATGCTCAGCCCATGGTACTGT
>448888
GATCCATATCTTACACAAATCAACTTAAAAAGTTCATCTTCTCTCCTGAAACTCCCCAATTCAAATCAAATATCCTCCGACAGCTGCTCAAAAATTCATTGCGGTTTCTAATTCAGTTGATACAAGGCGGGACCGGTAATCACCTGATAACGATTCTCTTGATCTCTTCCACACGGTTTCTCCTTCGATTGAGATGCAGAAAGACGAAAACTAACATCGCCG
>448929
GTGTATCGTTTTCTAGGCTTGCTCGCTCAACAACAGTTGTTCAATTTTGGTTCCATTAATTTAAGGATGGTGTTGTTAAAGAGGAGGTTGAATTGCTTTACAGGAAACAGGGGAATAAGCAATAGCATCGATTTTGATCAACCACCGGACAG
>449780
GCATATCAGAATCTAATGATGGAAGCGTGGGGATGTAATTGATACCTTAGGAATTGAAGTGAAGTGTATGCCATGAACAGAATGCAACAGGTTCCCGGTGTACGGTCACCGCTGGTGATCG
>450047
GACCCAAAATGCTGTCACCTCAAACAACATATGCAATTTACCTTGTTTACAAATTACAAGAAAACCATTCTGGATTTGAGCCTCCTGTGAGAGTTAGTGATGATAGTAATAGTACGTATAATAAAATTCCATGGTATATCTATTTGCTTTTGCCTCAAACCCCAATGGTTTATAACAAAACCCACAGCCCCTTGGATAGACGCAAAAGAAAAGGCCGTCCACAACAAAGGAACGACGGTTGGTTGGAAGTACAAGTATGGGAATTTCAAACCGGT
>450247
GCAATGCTGTGAAATTTACTCACGAAGGGAAGGTTAAGATAAAACTTCATGTAATAGCAGACCCGTGTTCTGAAGATCAGCAAAAAATCAAGATGGATACAGACGAATCTGAATCAAATGAAACAGTGGTGTGGATACGGTGTGATGTTCAAGATACCGGAATTGGAATTCCAGGTGCTTTTCTATGTCTTTTGAATTTTGATGTTCTTATGAACAATTTAAAGGTGTTTTTGCTCATAATTTCATCACTTTGATGTTATAGAAACTGCATTACCATCGTTATTCAAGAAAT
>450348
GATCAAGTTAAAGAAAATGAACCTTCGGAAGAGAGAAAGCGGAGAGCTGGATTTGGTTTGTTCGTCACCGGTGAAACGGAGAGCCGAACCCCGGTTTGGTTAGTTTATAAACCGAAAATGTAAATTTTCAATAATAGCCCTTATACTTATATGAAGTTGACGTGATTTGACCCCTGATTTCCTATCACGAAAATGAGTGTACTAAAATAACCGATCCTGGGCCTTGGGTCAAGTTTTGACAACCGGCCACGGTCCTGTGT
>451613
GGAACTCCACCATGCCTGCCACCACGTTTTGGCGGAGGTCGCTGAGACTGTCGAGTTTCTGTCGATTGGTCAGGTAGATGTTAAGGGCTTTCCTGATGGCCCGCCACGTGTTGTTTGGCGGCATCCATAAGATCGCCGCGTCAGGGTTTTTCAGGGCACTAATTACATCTGGGACAAGGCGACTGGAGCAAGCCTCGTCATTAAGTTGGAGAACTTGTCGTGCAGCATCTGGTGTCGATGCCACCACACTGGTGATGGTGCCTAACCG
>452777
GATTCGATGTTCTTCATGCACGAAGGACTACAACAAGCTCGTGCTCCAATCTACGACGTTCCATCTGCCATTGAAGTTCTCCTTACCGGCACTTACGAACGTTTACCAAAGTGCACAGAAGACGTAGGCATTCAAACCACATTAACCGAAAAACAACAAAAACCAGTCTTAAAGAAACTCGACACCATTGTCAGATCAAAACTACTCGAAACCCCACTTCCCGAAGAGTTCACAGAAGTCAAAATCTCTGATGGAACAGTCAATCTTTACG
>453845
GCTGACCAAACCATTCTTGTTTGCTTAGAAGTGGCCACAAGAACGACTGCAACAAAGGAAGTAGCAAACAGCGTCACTCTCAATACCAAATCAACCACCACGTGGTGCTTGGTATCCTTATACTCCGGTGATGATGCTGATGCAATCAATGAGGAATGTGAAGGAGTAATAGACGTCATATCAGAGGGAATTTAGAAAGCAGCAAACTGAAGTTTGTTTAACGGACATGTGTGGTTTCATGTGATCAAGCGCATTTACATTTATACATGAACC
>456023
GAAGCCATGGCGATGTGCAACAATATCCAGAAGAATAAGAAGAAAACATTCATCATCGCAAGCAATTGCCACCCACAAACGATCGACATCTGCAAAACCAGAGCAGATGGTTTCGATCTTAAAGTAATCACATCTGATCTAAAAGATTTCGATTATTCATCTGGCGATGTTTGTGGGGTTCTGGTGCAGTATCCCGGCACCGAAGGTGAGTTATTAGACTACAACGAATTCGTCAAAAACGCGCATGCGAACGGTGTGAAGGTCGTCATGGCTAGCGATTTGTTGGCTTTGACCATCTTAAAACCTCCCG
>456971
GTTTTTATTTCACTGCATTTTTAGGTATAACTAGTCTGTCTGCATTGTTGAGATAGCATCCATTTAGGTCACTTAAGTGTCAGAATTCAGACTACTTAATTGTATTTGGAAAATAGGTAAATTCTAAGCCGACTGCTTCAGGGAATCCATCAACACGAAATTCATCCGGTGAGC
>457262
GCTATTGCCACCATTGACAGCATTGCTGGCTTATATATCGCCAGCGAGGACCGCCCACCTCCATAATATGCCAGTTTCCGTTCACACTGGCTGCATGATTTTTGCACCACCACCACAGCCTTCTCCGTCTCAAATCCGGTGACTTTCCGGGGAGACTCGGCCACCGGAGGGATGTCAACAACCACATGCCCGTTTTCGGAT
>457335
GAGTTAGATGACATGATCAAGAAGCTTCTCGGGACGCAACATGAGAATCCAATGTCAAAACCAAGTGAGTTTGGTAAAAGGCTGGCCGAGTCAGAAAAGTTGCTTCTACGAGTCAACAATGAACTTGCTCAATATCGCAAACCGGATAGCCCGAGGGTGCACCATAAACCGGATGGA
>458769
GCAGCCTTTGCTTAATTTGTACCAATCAAAAGGGATGGAGAGAGAAACGAATAAAATAATGTGAAGAAGGTTTTACATATACATACACACAGCAAGTCAAAGTTCACGCTTGCCGGGTAAATTGTGATGTTTTTATGTGGTATACATATAACGGTTCACGTAGCCGG
>459173
GCGTGGCATCTAGACTCCAAATTCGAATCCGCAGCGGCGGCCATGACGATGAAGGCCTTTCATACACATCTCATGATCACACTCCTTTCATCATTCTTGATATGAACAATCTCCGATCAGTCACTGTTGATTTGAACGATAACACTGCTTGGGTCGAATCCGGTGCAACTATTGGCGAACTGTATTATTGGATTTCTCAAAAAAGTAATCTTCTTGGATTCCCA
>459613
GAGACACAGAAGCAGTAAACGACTGCCATACTAGCCATGGCGACGCTACAAAGGGCAAATAAGTCATTTAGGAGACAGGGTTCATCGGGGTTGGTATGGGATGGCAAAGAGTTACCGGAAGA
>459649
GATCATGCCAGCATTTGAACTTCCAAAGGAGGGACTCCTGCCAAAGATGTGGTGAATCGAAGCATGGAGGAGGTGGCGGCTATGGTGGGGATTTTGGAAGCTTTGGTGGGGGTGGCACTGGCAGCTATGGTGGTGATTTCGGAAGCTTTGGCGCCAGAGGGGGTATGAACTTGTCAGTATTCGGTTTCACGGGCCCTGATGTAAGGCCGGGAGACTGGTACTGCAATGTGGGCAACTGTGGGGCCCACAACTTCGCTAGCCGCTCAAGTTGCTTCAAATGTG
>460240
GAGACGGGAGCTGAGAGGAGGCGGGTGACTTGGCAGGGGTGGAGCTTGCGGCGCCATAGACAAGGGTCGTCTAGGGAGACGGATAGAAGGCGGATGTAGACGAAGAGGATGTGTTTGCATGGGGTGGTGCGGTCTGGGCATGTGCAGGATGGAGCGGCGGAAAGGGTGACAGTGTAGACATTTCCGGTGGCTCCTAAAATGAAGAAGTCGTTGTTTGAGCGATGGAGGAGACGGAGACGNTGTTCAAGTGCTCG
>460354
GCTAAACTCCAAGTTGAAGATTGCAATTATTGTGGAATTCAAAAAAAACTTGACTATCTTTTTCTTTACCTGTTGACATTTATTTCCAGTCCAACCGTATCTGCTGACGTGTCCCGGTAANCTCCCAATCT
>460407
GTCTGTTTCAGGTACGCTTTCGCTATTTGTTTCCACCGAGTGATTCTCCTCTCAGTATGTATTTTGGCGACAATATTGTTTGATTGAGATTATATCTGATTCTCTGTCAAGCTCATCAGAATTTTACTCCGAGATTG
>460572
GAAGGAGTCTGAAAGTATCTCGAATGTTATTAGCACTGAACTCCTTAAAACTCTCGGCGCAATCCCCTCCTTGTAACAAGAACGCCTTCCCAACGGCGGCGTCGGCGAGGCGCTCCTCCAAGTGCCTGGCCTCTCCGGCGAACACGATCGGAGGGAAGTCTTCAAGGGTTTTAAGAACAGCGGCGAGACTGGCTTCATTTGGGTATTCCGGA
>461500
GGTACTGCCGTTGTTCTTCATCTCCTGATTTATTTTCCTTAAAACAATCTCACATATAGCATTAGTGATTGTTTATGCAGGAGTGATATTTACCGTAATCATGCCGGACA
>461507
GAGGACAATTGTGGAATTAGGGCAAGCGAAATAGGGGAAGTGGTCGATTTGATACACAAATTTATCTGAAACCGTGAAAATCAGAAGGTAAATTTCCGGCGGTTTCTTCCCAACTTTTACGCTTTCGAGTTTGGAGAGAACTGAAAGTTGAAGGTGTGATAAAGAAAAGAGAAACAAGTGTAATAATTTATTGGGTAGAGTGCAAATATTAGAACCGATCGAGGTTTAGTTCATGACTTCATTATAGGCCCGTCGAAACAATGTTCGGGTTAACTTGATTTCGGATACGG
>461631
GTCGATCTCACCGACCAGATCCATCATCTGCCTTGCTGCATCAAGTACGACGGACCATCCCCTGTTTCTCACTACTTCAAACCTAAACCCACCGGTAAATACCTACATAAATCCCATCTGGTATGTGCAGAAATTGATTCGAAAATTAGGTTATAATTTTGTATTTTGTTACGTTCTGAAAGGGGTTGAGGTGGATGGTCTAAATGTGAAGGAGGCTTACTTCAGAGGAAGAAAATTACAAGGCACGACCGTTCCCCTTCCTGATGGTTATTCCGG
>462229
GCAGATTCGCCTTCAGGAAATCGATAGAAGAATCTACCAAATCGCTCTCTAGTTTCCTTTATAATCTTCATCCTCTCGGTAATTTGAAAATTCCCAAAATCCTGTTCCCTAATTCTACATTCTTCTCTAACCCCCATTACTCTCTTTCTAGGGAACGACTTCCCAATTTCACGAAGAGTTGACCTAGTTCGCTCATAAGGTGATACATAAAAGCAAACTTTCCAGTTACGGAGATTCCCGGAGTCGGAGATCACATCCCG
>462792
GTTGAAACGAAATCAGCCACTGAAATCAACTCACGATATCTACGTGAAAGGGTTCCTCTGCGTTATTAGGTTCTTGCCAACTCTAGTCACCGCCCAATCGTAGAATTTTTCAGGGACTGGATTGGATTTCCGGCGGGATTATTTCGTCACAGTTGCCGTCGATCACTCCGCCTCTTCCGGTCATGTTGCTTTGACCGG
>465248
GATTGTACGAAGATGTTGTGACTCAATAGCGTGGGCTGCCCAAGGAAATTTTACGACTACAGAAACCCCCAGTGAACAAAGCCGATGGTTAAATGATGTTGCCACTCTCCGAATTGATCATTTTATGAAGATTGTAACATCAATGACGCTGAAAGGACTTAGACCGGGTCTCTTAGGTTCATGCATCATGATATATGCTGAAAAATGGTTGCTAGGCACTGATGTAGAGACAGAAGGATCGAAAAGATATACTAATGGAAAAAACGAGCTTCAATGGAGTATTCAACCG
>465253
GGTTTTCGGCCCATGGAGAGAGACTTTCGCAGGATTTTAGGACGGTAATTGAGTCCTTCCATGAAGAAAAGACTACCAAAGTTAGGAAGGAGTCGGTTTTAGATATTAGGTTTCCGTCTTCTAGTTCCTCGGTCATGTCTAGGAATTCTGCTGCACATCTTAAGGGAGCTGCGTTTCTGGAGTTTAAAGATACCGGAAA
>466112
GATTACGCACGTAGGAGGACAGCTCATTAACCGAGTTTTGAGTCATCGATGAAACTGGTGACATCGGCGGAGAGCAGGGTGAAGTGTATAGAGTAGACGTCGGAGATGATCCGAAAGATCCTTTTCCGATGAACGAGTCCGCTGCGAACCGACTTGGAGAACCATCGTACGACTCTGGTTGACTCGATCCGTTGGGAGACACCGGCAGGACGCGGAGCTGGTCGGGAGTGTGTGCAAAGAAGCAGATCCGCCTCCG
>467156
GAGCAGTCTATCTATCAAATCCTCGGGTATGGAAACAAACAAGTCGAAAGAAAGAATCAGAATCATCTAACCAATTCAGTTAATATGGTTATGACGCCCGGATATTTTGAATTTCCTCAAAAAGGTTTACACAGATTTCTACTGAAGCTGAATAAATAAAAAGGGAGCTAGGCTAAATATTGAAACA
>467224
GAAGCTGCTTTGCGGGAATTAAACAAGAGCGACATTGGAGGGAAACAGATGAAGCTCGAACCCACACGTCCTGCTGCTTCTAAACGGTTCGTACAACTGCCTTCATGCTACTGCTACTTGTAATCAAATTTGTACTTAAATCATTTCTTACTCCACAGTCCATTTCCGGAGCTGGATCTAGATGAAGCTAGTGCTTTGTTGCAAATGTGTAGCCCTCCTACAGA
>468128
GTTTAAGAAAACCACAATTCTCAGTTAATCTATCTGTTCAGATTACGAGAAAACAATATTTTAAAACCGATTTACCGACCTTAAGATCATCATCCGGTTTAAAGCATGCAAAATCAATTAGATAGATGGGTCGAGGGCTGGACAAGAAATAAAGACTGAGGGTGAATATAAAGACAACAACAAAAGTAAGGACAGCAACAAGATCGTAGGCGGCGGTGGTGTCCCATAACTTCTGCCACAGCTCTTCCCTGATGAAACGTCCGACCTCCGCACCAAAAACCA
>468222
GAGACTGCTGCTGCTTTGGCTGCGTCATCGATCGTGTTTCGGGGCGTCGACCAACACTATTCTCATAGGCTCCTTAATGGAGCCAAAAAGGTTTTTCTAGTTTGATTTATCTATTAGTTTTTATGGGTAATTGTGCGTTTAATTAAAAGAAATCGAATGAATTTGCAGCTGTTTCAATTTGCTCAAGAACATAGGGGAACTTTCGATGGTGAATGCCCTTTCTATTGCTCCTTCTCCGGT
>468286
GTTACGTATAACCACATGGAACTCCACCGTTTCAAACCCACTTTTTTACAGCAGCAACAATAGCAACTTACAAGTTGCCCGGAACAGTTAACTCATCCT
>468582
GCGGTTGCTGTATCCAGGGTTTCTGTGGCGGTTGAAGAAACTTTTCGGTATAGGTGCAGAAATGAGACTGAAAAAAAGTCTTCTAGTTGTCGAAAATTACATGACCGAGGCTTTAACTGCTCGTAAATTAAACCCGTCAGATGATCTTCTTTCGAGGTTCATCAAGAAACGAGACGTTGACGGGAATATTTTCCCGAACGACGTGTTAAAGCGTATTGCGCTGAACTTTGTTCTAGCCGGACGCGACACCTCGTCTGTCGCTCTCAGCTGGTTTTTCTGGTTG
>469896
GGAACTAAGACTTTTCCAGGTAGGGTTTGAAGTGATGGAGAAAGTACAGATGGAGCAGGTATGCTGGAAGAAGATGCAAGCTTTTCAAGATCCATTGAGTCAAAATATGATTTCTTAGGCAATTCTTGGTCTGGAATCGGAACCGAGATCGGAATTGGAATTGATAATCCATCTTCTAAAACTTCACTTTCGGGGAAGGACTCCAAGAACTCTCTATTGTCAAAATCTTCAAATTTTGAGCCTATAGAGTCTAGATCCACGGGTTCCTTTTCTGTTACCTCCTGTAAACCG
>470092
GTCAACGCCCTTAAGTCAGCCGTCCTCTCAACGTCCAGGTTGTAATCCCTCTTAAGCTTCAAAACGTCGTCTTCGATGCCGGC
>470098
GAGAACGGTCGGACGGATCTTGGGAATGCCAGTTTGAAAGGATTAACGAGAATTGTCCTTGGGAAAGAGTTGAACAAGGAGAAGTTTATTACGAAAAGCAGATGGGATAGGCCATGGCTGTTACCGGG
>470141
GAATCAAATAATCATTCAATACAATTATTGTTTCTTTTGATCGAGATTCAACACACAAATTTCCACCATCAAATTATCAGAAAATGCAGCAGGGGAGGAACGATCAGAAGAGTAACAATTCGATTTTGGGATCCGGATCCAGTGGAATTCACAGGTATTTCGCAGAAACTATTTGGCCGCCATTAATGGCCGCCAGCAAGAACGCTACTNNNAAACCCTCTGTTCGTATCATCTTCTTTGCGGTCTGCTTGTTCATTGGTGTTTTCATTTCCACTCGAGTGTACGATGTCACA
>471183
GCACATATTGTTAAAGTAAGGGTATAAATGTAATTAGTAACTACTTGTCAGTCTATTTTCGAATGTTGAGATTTAAATGTTTGGTTTCCGTGTGTATAGGAAGCTGTAGGAGTGAAAGGATTGCGGGATGATACAACTTGCATTGTGGTTGATGTATTACCGCCGGAAAAGACGATTCCGCCCTTGCCGCCACCAAAGATGACCGGAAAGAGGGTATTGAAGGCCATGTTTAGGAAAAAGAGTACCGAGGCACCACCGCATGTTGATGAAGAAGAATATTATGAACCGGA
>471338
GTAGAAAATGGGGACTGGCGTTTCCTGTCTAAGGCTTTCACGCGTGCCAATTCTGCTATATTTTTAGCCAATGCCTCTGGGCTTAGCCTCGACCTAACTCCTTGAACCACAAGTGCCGTTACTTCATTGTTGTATAAATTATCAAACAATCCATCAGTTCCCGCAACAATAACATCACCAACTGCCACCGGAATCTT
>471500
GATTCTTTATTTTGTATACAAGAACATTGTATTCGGCCTTACGTTATTCTACTATGAACTCTACTCCAAATTCTCCGGGGACGTTTTATATGATGGATGGTATATGCTTATGTTCAATCTCTTTCTAACCTCCCTTCCGGTCATATCACTAGGTGTACTCGAGCAAGATGTTTCCTCGGA
>471664
GTCTTCTTAGTTGTGAGTTCTTGATTTCCTATTTACTCATAAATTATGCCTATAATCAAAATGCCAACCCCATTGGTGTCATAGTATCTTTTTGTTCTGTTTCAGGTTCTTAAAAAAACCGAACCGGCTTTT
>471910
GCGAGTTTGAAGAAACGGTGGTCGGAGGCGGTTGGGGTTGAGGGGGGTTGGGGCTAGAGGTAGTGACACGTTAGGAACCAGGTGGCCTCCTCTGAGCAGTGGCGAGGAGACATGGAGTAATCTTGCCCATTCTTACCCCTGAAACCACTTCTACGAAGCCGGAT
>471949
GGAAGCTAATTACCAGATTCATGAGCTTTAGGGAGATGTAATCATGGAAACAGTCTTGAAAAGTATATTGTATTTCAAGAAGATTAAACAGACCTCAAAATAGACGATCTGTTGACCGGCAACATATTCAGAGATTGGGATGTAGGATGGAACTTTGTGATTACTTATAATGGGGGTGTCCCTGTCTTTTGGGTTAACAAAAGAAACACTGGGAAATGCTTCG
>472071
GCATTGATTATAAAGTTCTTACAGTAGGAAAAAGTTATCAACAGCTAATGGATCATGGGCACAATGGCTCTGAACCAAGAAGAAGTGGATCTTTTAGTCGAATCAGCAGTGCAAATTCTTCATTGAGAAGACACTCTTCTAATCGATTAGGATCCGGTC
>472088
GGTTAATACGATGTTAAAGGCATTGCCTGAGGAGGAATTTGGGCCTGGAATCAATATACGAGAGTATTCTTTCCTTGACAATCCATTGATGCCTACAGAGGTATAGCAATCGTCTTCAATTGGGGAGAAAATGGTAAATTTCACTCGCATCATTTTTTACAAAATTCGTGCTTTCAGGTGAAGGATTCGTGGCTCAATGTTCAACTATGTCAACAAGGATCAGAAAATTGCCAATCAAACATTACAAATACACCGG
>472179
GATCCAAATTACCGATAGAAATCGAAGGGTTTACCGAATTCAAATCAAAGAACTCCGCCGTCCACCAATATGTTTCCGATAGCTCCACGGCTGCTAACAAACAATCACGACGGTTTCCGATTCAGTTGATGCAAGGCGGGACCGGCGTTCACCGAAATGATTCTCCTTTAAGATCCAAAATGCATAAACGACCCCGCCG
>472703
GAACGGTCAATGATCCAAAACCTCCTCCGTAAACTTAACTCCGTCAGCCCCGAAGACCAGCGGACCGCCGCCGGAGAAATCCGCCTCCTCGCAAAACGTAACGCCGACAACCGCGTCGCGGTTGCTGAAGCCGGAGCCATTCCACTCCTGACTCACCTCCTCACAGCACCGGATTCCCGGACGCAAGAACACGCGGTCACCGCTCTTCTTAATCTCTCGATTNGTGAGGATACNNAAGGGAGTATTGTCTCCTCCG
>473242
GACATGCCTTCTGTTTCGATCTGTATCCAAACCCTATTTTCTCTCCAGTAACCCTAATCTGCTCTCTCTACTCTTCACTCACTCTCGAAAATGCGTGAGATCCTTCACATCCAGGGCGGTCAATGCGGTAACCAGATCGGAGCTAAGTTCTGGGAGGTCGTGTGCGCCGAGCACGGTATCGATGTCACCGGGAAGTACACCGGAGA
>473260
GATAGACCAAGATTTGTGTCTGCTTTTTGTCAATCGAATTGTGGGGATGTGAGTCCAAATGTTCTTGGGGCTTTTTGTACGGATACTGGGTTACCTTGTGATTTTAATCATAGTACTTGTGGTGGGAAGAATGAGTTGTGTTATGGGCGTGGACCCGGGTTCGTTTTTTTTTCATCTTTATAATCTTTCCGTTTATGTGTTTTTGGTTTTTTATGAATCTTGAATTTTTTGAATTGATGAACAGATACCCG
>474384
GCTGTAGAAACCAACTGTCTCCAGCTTACGTGATGCTCACAGAAGCGGGCAATCAACCTCTGCATGATGCTTTTCAACTTGGACTCCTTCTCAGATTCAGCTTCTGAGAGCTCCCGGATATAATTCTTAATTTCAGGAGTCCAGTACCGGA
>474421
GCCTAACAAACTCTTGAAAGCTTTTCAGACAAAGTTTCACGATACTCATCACAACAGATTCCTGCACCCCCTTATACATGCTTATTAAATCTTCACTACTAGATGAATTACCAAACAGCTACCTTACCTGTGTGTGTTCAACTTTAGTGAAGATTTCCATTTTTTGTTTAAACAGCTTTGCAAGATGAGTTTCCAGGAGCTGACTCCTTGCCCGGTT
>474512
GACACGCGGATACCATTGGCTTTTGCAAATTTCTTGGCCTCCAAGTATATTTGATGTGCCAGCTCTCTGGTAGGTGCACAGACTACTCCGATGGGACCCTCTTCTTTAGCCAGTTCAGGTTGATCCATAATGTGTACAATCATAGGAAGGACGAAGGCAGCAGTCTTCCCTGAACCGGTTTTTGCAATGCCGATGATATCTCTCCCG
>475761
GCGGAATCATCGTCGTCATTATTACCAGTAGGAGTTTCCTGCCTACTCTCTTCCGTTGATTTCGTATAACGCTTAGACCTACCGGTCGATAATACTTCCAGTGGAACCGGGAACAGAAAATAGCAGCTATTCCGCAGAGAGGTTGCCGGATATGTTGGCCGGATCAAGGTGCATCTGGTATACAGAATGTAAGGCGGCGAATGAACCGTTGA
>475767
GAGACTTATCAAAGCTCAGATGATTTTGAGAAAGTTACGGCCAGTGATTCGAGGAGGAGTATTTTGTCTTTGTCTGATGCTCTTAACCTTGGGAGCCGTGATCCGGTTTA
>478410
GGATACTGAAGGGCAGCAGAAACACGACAAATGGAAGGAATCGCAGAAGGATCTCGGGCACCTGCCCGGGCAGTCAAAAGGGCAGCATTTTTTTCCGCATCAAGTCCAGTAGACCCCGCGGGCCCCATAGACTCCAATAACGCTTGTGGGGTTGATGGAAGCATGTAAAGGGTATTATCGGGACTTCAATAAAAAGCCGACACTTCTTGATCGATTAAATCTTTTGCACCATTTGATATCTCAATAACAA
>481989
GCTGCACGAGCCCTTCCTGCGTGCCACAAATGCCCTACAAAGAAGAAGAATCCTAGAACAAAATGAGAAGTAGCTAACCAACTTCTAGGAGAGACATAATTGACTGCATTGATCTCGGTAGCTACGCCACCCACGGAATTTAAAGAACCTAAAGGAGCATGGGTCATATATTCTGCGGAACGACGTTCTTGCCAAGGTTGTATGTCTTTTTTCAGTCGACTTAAGTCCAACCCATTTGGACCCCTTAGGGGTTCTAACCAAGGAGCACGTAGATCCCAAAAACGCATAGTTTCTCCTCCAAAAATGACTTCTCCAGTCGGGGAACGCATTAAATATTTACCTAAACCGG
>482000
GCAGGATTTGAAAAAGGAATTGATCGTGATTTTGAACCTGTTCTTTCCATGACCCCTCTTAATTGAGACAGGAGATCAAAGACTTGAAATAGGAGTCACTTCGGTTCCCTCATACATATAGGGATCATGTCATAAAAAAATATTCTTTTTTTTTTTTCAACTCATTTATATTTAATCCATTTTTCTGGCTTGGATTTTTCTGGCTTGGCTAGGCGGGATAGCCGAGCCACTTCCCTTTCTTTATGATAATGAAACTATCCGGTCAAAACCAATCCAATAAAGAAACAAATCTATTTAACAAGCAAAAAAGGAGAGAGAGGGATTCGAACCCTCGATAGTAAACTATACCGGTTTTCA
>484774
GCATTGTCATCATATCGTATTATCATACCGTTGTCACGTTTAAGTTCTTTACAAGTACGGACAATTACAGCTCTGACCACTTCTGATCTTTCTAGAGGCATGTTTGGAACTGCGTCTTTGATCACAGCAACAATAACGTCACCAATATGAGCATATCGACGATTGCTAGCTCCTATGATTCGAATACACATCAATTCTCGAGCCCCGCTGTTATCTGCTACATTCAAATGGGTCTGAGGTTGAATCATATCATTTTTTTTTTTTTTTATCTGTTTTTTACAAGACAAAGGTCGAAGAAAAAAAGAAA
>485004
GCCGTTTTACTCGAACCAGCCGTTTACAGCAAGAATTATCGTTAGGGCGGCCGTGTTTCCCTAAGCCGATTGGCGAGCTGCATGGCCACCTTGGTTTGGCTCGACTCGCTCTGTTTTATGCCAGAGGTGTAGCCGGGTTGTTGGACACGGCTCATGGCATCGGCGTTGCCAATGCCG
